# Supplementary material for: Cambium LBDs promote radial growth by regulating PLL-mediated pectin metabolism
Source: Nat Plants. 2025 Nov 14;11(12):2565–80. doi: 10.1038/s41477-025-02151-1 (PMC12711582; doi:10.1038/s41477-025-02151-1)
Supplement: Supplementary file 3 — Supplementary Tables 1–9. [file 41477_2025_2151_MOESM3_ESM.xlsx]

## Sheet: Table S1
Supplementary Table 1: Comprehensive list of 394 overlapping genes identified
AGI	gene name	Annotitation
AT1G01225		NC domain-containing protein-related [Source:TAIR;Acc:AT1G01225]
AT1G01370		Histone H3-like centromeric protein HTR12 [Source:UniProtKB/Swiss-Prot;Acc:Q8RVQ9]
AT1G01690		putative recombination initiation defects 3 [Source:TAIR;Acc:AT1G01690]
AT1G02000		UDP-glucuronate 4-epimerase 2 [Source:UniProtKB/Swiss-Prot;Acc:Q9LPC1]
AT1G02690		Importin subunit alpha-6 [Source:UniProtKB/Swiss-Prot;Acc:Q9FWY7]
AT1G03820		unknown protein; FUNCTIONS IN: molecular_function unknown; INVOLVED IN: biological_process unknown; LOCATED IN: endomembrane system; EXPRESSED IN: 21 plant structures; EXPRESSED DURING: 13 growth stages; Has 1345 Blast hits to 1122 proteins in 102 s /.../: Archae - 2; Bacteria - 28; Metazoa - 28; Fungi - 30; Plants - 109; Viruses - 0; Other Eukaryotes - 1148 (source: NCBI BLink). [Source:TAIR;Acc…
AT1G04040		HAD superfamily, subfamily IIIB acid phosphatase [Source:TAIR;Acc:AT1G04040]
AT1G04680	PLL26	Probable pectate lyase 1 [Source:UniProtKB/Swiss-Prot;Acc:Q940Q1]
AT1G05960		ARM repeat superfamily protein [Source:TAIR;Acc:AT1G05960]
AT1G06090		Delta-9 desaturase-like 1 protein [Source:UniProtKB/Swiss-Prot;Acc:Q9LND9]
AT1G06475		unknown protein; Has 35333 Blast hits to 34131 proteins in 2444 species: Archae - 798; Bacteria - 22429; Metazoa - 974; Fungi - 991; Plants - 531; Viruses - 0; Other Eukaryotes - 9610 (source: NCBI BLink). [Source:TAIR;Acc:AT1G06475]
AT1G06660		Protein JASON [Source:UniProtKB/Swiss-Prot;Acc:F4IDQ5]
AT1G07290	GONST2	GDP-mannose transporter GONST2 [Source:UniProtKB/Swiss-Prot;Acc:Q84L09]
AT1G07880	MPK13	Mitogen-activated protein kinase 13 [Source:UniProtKB/Swiss-Prot;Acc:Q9LQQ9]
AT1G09200	HTR2	Histone H3.2 [Source:UniProtKB/Swiss-Prot;Acc:P59226]
AT1G09420	G6PD4	Glucose-6-phosphate 1-dehydrogenase 4, chloroplastic [Source:UniProtKB/Swiss-Prot;Acc:Q93ZW0]
AT1G09795		ATP phosphoribosyltransferase 2, chloroplastic [Source:UniProtKB/Swiss-Prot;Acc:Q8GSJ1]
AT1G10390		Nuclear pore complex protein NUP98A [Source:UniProtKB/Swiss-Prot;Acc:Q8RY25]
AT1G12310	CML13	Probable calcium-binding protein CML13 [Source:UniProtKB/Swiss-Prot;Acc:Q94AZ4]
AT1G14720	XTH28	Probable xyloglucan endotransglucosylase/hydrolase protein 28 [Source:UniProtKB/Swiss-Prot;Acc:Q38909]
AT1G14830		Dynamin-related protein 1C [Source:UniProtKB/Swiss-Prot;Acc:Q8LF21]
AT1G15660		centromere protein C [Source:TAIR;Acc:AT1G15660]
AT1G16070		Tubby-like protein 8 [Source:UniProtKB/Swiss-Prot;Acc:Q9S9M8]
AT1G17140		Interactor of constitutive active ROPs 1 [Source:UniProtKB/Swiss-Prot;Acc:Q8LE98]
AT1G18150		Mitogen-activated protein kinase 8 [Source:UniProtKB/Swiss-Prot;Acc:Q9LM33]
AT1G18370		Kinesin-like protein NACK1 [Source:UniProtKB/Swiss-Prot;Acc:Q8S905]
AT1G18410		P-loop containing nucleoside triphosphate hydrolases superfamily protein [Source:TAIR;Acc:AT1G18410]
AT1G18670		Protein kinase superfamily protein [Source:TAIR;Acc:AT1G18670]
AT1G19490		Basic-leucine zipper (bZIP) transcription factor family protein [Source:TAIR;Acc:AT1G19490]
AT1G19690		NAD(P)-binding Rossmann-fold superfamily protein [Source:TAIR;Acc:AT1G19690]
AT1G20696		High mobility group B protein 3 [Source:UniProtKB/Swiss-Prot;Acc:P93047]
AT1G20720		RAD3-like DNA-binding helicase protein [Source:TAIR;Acc:AT1G20720]
AT1G23080	PIN7	Auxin efflux carrier component 7 [Source:UniProtKB/Swiss-Prot;Acc:Q940Y5]
AT1G23170		Protein of unknown function DUF2359, transmembrane [Source:TAIR;Acc:AT1G23170]
AT1G25280		Tubby-like F-box protein 10 [Source:UniProtKB/Swiss-Prot;Acc:Q9FRH7]
AT1G25570		Di-glucose binding protein with Leucine-rich repeat domain [Source:TAIR;Acc:AT1G25570]
AT1G26540	DUF3	Agenet domain-containing protein [Source:TAIR;Acc:AT1G26540]
AT1G28110		Serine carboxypeptidase-like 45 [Source:UniProtKB/Swiss-Prot;Acc:Q93Y09]
AT1G28390		Serine/threonine-protein kinase-like protein At1g28390 [Source:UniProtKB/Swiss-Prot;Acc:Q9SGN7]
AT1G28400		unknown protein; FUNCTIONS IN: molecular_function unknown; INVOLVED IN: biological_process unknown; LOCATED IN: endomembrane system; EXPRESSED IN: 22 plant structures; EXPRESSED DURING: 13 growth stages; BEST Arabidopsis thaliana protein match is: u /.../ protein (TAIR:AT2G33850.1); Has 45374 Blast hits to 18870 proteins in 668 species: Archae - 72; Bacteria - 1460; Metazoa - 1191; Fungi - 1038; …
AT1G29020		Calcium-binding EF-hand family protein [Source:TAIR;Acc:AT1G29020]
AT1G29090		Cysteine proteinases superfamily protein [Source:TAIR;Acc:AT1G29090]
AT1G30690		Patellin-4 [Source:UniProtKB/Swiss-Prot;Acc:Q94C59]
AT1G30760		FAD-binding Berberine family protein [Source:TAIR;Acc:AT1G30760]
AT1G33420		PHD finger protein At1g33420 [Source:UniProtKB/Swiss-Prot;Acc:Q9C810]
AT1G33470		RNA-binding (RRM/RBD/RNP motifs) family protein [Source:TAIR;Acc:AT1G33470]
AT1G34355		FHA domain-containing protein PS1 [Source:UniProtKB/Swiss-Prot;Acc:B7SY83]
AT1G44900	MCM2	DNA replication licensing factor MCM2 [Source:UniProtKB/Swiss-Prot;Acc:Q9LPD9]
AT1G47200		WPP domain-containing protein 2 [Source:UniProtKB/Swiss-Prot;Acc:Q9C500]
AT1G47380		Probable protein phosphatase 2C 12 [Source:UniProtKB/Swiss-Prot;Acc:Q9FX08]
AT1G48240		Novel plant SNARE 12 [Source:UniProtKB/Swiss-Prot;Acc:Q9LNH6]
AT1G49580		CDPK-related kinase 8 [Source:UniProtKB/Swiss-Prot;Acc:Q9FX86]
AT1G50010		Tubulin alpha-4 chain [Source:UniProtKB/Swiss-Prot;Acc:Q0WV25]
AT1G50240	TIO	Serine/threonine-protein kinase TIO [Source:UniProtKB/Swiss-Prot;Acc:Q2QAV0]
AT1G51060		Probable histone H2A.1 [Source:UniProtKB/Swiss-Prot;Acc:Q9C681]
AT1G52260	PDIL1-5	Protein disulfide isomerase-like 1-5 [Source:UniProtKB/Swiss-Prot;Acc:A3KPF5]
AT1G53140		Dynamin-related protein 5A [Source:UniProtKB/Swiss-Prot;Acc:F4HPR5]
AT1G53310		Phosphoenolpyruvate carboxylase 1 [Source:UniProtKB/Swiss-Prot;Acc:Q9MAH0]
AT1G53920		GDSL esterase/lipase 5 [Source:UniProtKB/Swiss-Prot;Acc:Q9SSA7]
AT1G54385	SINE1	ARM repeat superfamily protein [Source:TAIR;Acc:AT1G54385]
AT1G54510		Serine/threonine-protein kinase Nek1 [Source:UniProtKB/Swiss-Prot;Acc:Q9SLI2]
AT1G54630		Acyl carrier protein 3, chloroplastic [Source:UniProtKB/Swiss-Prot;Acc:P25702]
AT1G54690		Probable histone H2AXb [Source:UniProtKB/Swiss-Prot;Acc:Q9S9K7]
AT1G54990		Protein AUXIN RESPONSE 4 [Source:UniProtKB/Swiss-Prot;Acc:Q9FZ33]
AT1G55500		evolutionarily conserved C-terminal region 4 [Source:TAIR;Acc:AT1G55500]
AT1G57820		E3 ubiquitin-protein ligase ORTHRUS 2 [Source:UniProtKB/Swiss-Prot;Acc:Q8VYZ0]
AT1G59540		P-loop containing nucleoside triphosphate hydrolases superfamily protein [Source:TAIR;Acc:AT1G59540]
AT1G60610		SBP (S-ribonuclease binding protein) family protein [Source:TAIR;Acc:AT1G60610]
AT1G62020		Coatomer subunit alpha-1 [Source:UniProtKB/Swiss-Prot;Acc:Q94A40]
AT1G62790		Bifunctional inhibitor/lipid-transfer protein/seed storage 2S albumin superfamily protein [Source:TAIR;Acc:AT1G62790]
AT1G63220		C2 domain-containing protein At1g63220 [Source:UniProtKB/Swiss-Prot;Acc:Q9C8S6]
AT1G64460		Protein kinase superfamily protein [Source:TAIR;Acc:AT1G64460]
AT1G64760		Glucan endo-1,3-beta-glucosidase 8 [Source:UniProtKB/Swiss-Prot;Acc:Q6NKW9]
AT1G66150		Probable receptor protein kinase TMK1 [Source:UniProtKB/Swiss-Prot;Acc:P43298]
AT1G66830		Probable inactive leucine-rich repeat receptor-like protein kinase At1g66830 [Source:UniProtKB/Swiss-Prot;Acc:Q9C9N5]
AT1G67780		Zinc-finger domain of monoamine-oxidase A repressor R1 protein [Source:TAIR;Acc:AT1G67780]
AT1G68390		Core-2/I-branching beta-1,6-N-acetylglucosaminyltransferase family protein [Source:TAIR;Acc:AT1G68390]
AT1G68400		Probable leucine-rich repeat receptor-like protein kinase At1g68400 [Source:UniProtKB/Swiss-Prot;Acc:Q9M9C5]
AT1G68765		Protein IDA [Source:UniProtKB/Swiss-Prot;Acc:Q8LAD7]
AT1G69030		BSD domain-containing protein [Source:TAIR;Acc:AT1G69030]
AT1G69160		unknown protein; BEST Arabidopsis thaliana protein match is: unknown protein (TAIR:AT3G13980.1); Has 173 Blast hits to 172 proteins in 54 species: Archae - 0; Bacteria - 0; Metazoa - 25; Fungi - 33; Plants - 84; Viruses - 2; Other Eukaryotes - 29 (s /.../ NCBI BLink). [Source:TAIR;Acc:AT1G69160]
AT1G69480		Phosphate transporter PHO1 homolog 10 [Source:UniProtKB/Swiss-Prot;Acc:Q6R8G0]
AT1G69770		DNA (cytosine-5)-methyltransferase CMT3 [Source:UniProtKB/Swiss-Prot;Acc:Q94F88]
AT1G70710	GH9B1, CEL1	Endoglucanase 8 [Source:UniProtKB/Swiss-Prot;Acc:Q9CAC1]
AT1G70750	MYOB2	Myosin-binding protein 2 [Source:UniProtKB/Swiss-Prot;Acc:Q9CAC4]
AT1G71015		unknown protein; BEST Arabidopsis thaliana protein match is: unknown protein (TAIR:AT2G01340.1); Has 85 Blast hits to 85 proteins in 12 species: Archae - 0; Bacteria - 0; Metazoa - 0; Fungi - 0; Plants - 85; Viruses - 0; Other Eukaryotes - 0 (source /.../ BLink). [Source:TAIR;Acc:AT1G71015]
AT1G71380	GH9B3,CEL3	Endoglucanase 9 [Source:UniProtKB/Swiss-Prot;Acc:Q9C9H5]
AT1G72670		IQ-domain 8 [Source:TAIR;Acc:AT1G72670]
AT1G73040		Jacalin-related lectin 19 [Source:UniProtKB/Swiss-Prot;Acc:Q9SSM3]
AT1G73660	SIS8	protein tyrosine kinase family protein [Source:TAIR;Acc:AT1G73660]
AT1G73690		Cyclin-dependent kinase D-1 [Source:UniProtKB/Swiss-Prot;Acc:Q9C9U2]
AT1G75640		Leucine-rich receptor-like protein kinase family protein [Source:TAIR;Acc:AT1G75640]
AT1G76140		Prolyl oligopeptidase family protein [Source:TAIR;Acc:AT1G76140]
AT1G76160		SKU5 similar 5 [Source:TAIR;Acc:AT1G76160]
AT1G76310		Cyclin-B2-4 [Source:UniProtKB/Swiss-Prot;Acc:Q9SFW6]
AT1G76540	cdkb2;1	Cyclin-dependent kinase B2-1 [Source:UniProtKB/Swiss-Prot;Acc:Q8LF80]
AT1G77400		CONTAINS InterPro DOMAIN/s: Protein of unknown function DUF688 (InterPro:IPR007789); BEST Arabidopsis thaliana protein match is: hydroxyproline-rich glycoprotein family protein (TAIR:AT1G21695.1); Has 328 Blast hits to 314 proteins in 61 species: Ar /.../ 0; Bacteria - 12; Metazoa - 130; Fungi - 28; Plants - 92; Viruses - 10; Other Eukaryotes - 56 (source: NCBI BLink). [Source:TAIR;Acc:AT1G77400]
AT1G77470		Replication factor C subunit 5 [Source:UniProtKB/Swiss-Prot;Acc:Q9CAQ8]
AT1G77580		Filament-like plant protein 1 [Source:UniProtKB/Swiss-Prot;Acc:Q9CAP9]
AT1G78040		Pollen Ole e 1 allergen and extensin family protein [Source:TAIR;Acc:AT1G78040]
AT1G79640		Protein kinase superfamily protein [Source:TAIR;Acc:AT1G79640]
AT2G01330		nucleotide binding [Source:TAIR;Acc:AT2G01330]
AT2G01610		Plant invertase/pectin methylesterase inhibitor superfamily protein [Source:TAIR;Acc:AT2G01610]
AT2G01820	TMK3	Leucine-rich repeat protein kinase family protein [Source:TAIR;Acc:AT2G01820]
AT2G04235		unknown protein; FUNCTIONS IN: molecular_function unknown; INVOLVED IN: biological_process unknown; LOCATED IN: cellular_component unknown; EXPRESSED IN: cultured cell; Has 713 Blast hits to 345 proteins in 122 species: Archae - 2; Bacteria - 262; M /.../ - 138; Fungi - 55; Plants - 39; Viruses - 0; Other Eukaryotes - 217 (source: NCBI BLink). [Source:TAIR;Acc:AT2G04235]
AT2G05920	SBT1.8	Subtilase family protein [Source:TAIR;Acc:AT2G05920]
AT2G07170		ARM repeat superfamily protein [Source:TAIR;Acc:AT2G07170]
AT2G15440		Protein of unknown function (DUF579) [Source:TAIR;Acc:AT2G15440]
AT2G16280		3-ketoacyl-CoA synthase 9 [Source:UniProtKB/Swiss-Prot;Acc:Q9SIX1]
AT2G16440		DNA replication licensing factor MCM4 [Source:UniProtKB/Swiss-Prot;Acc:Q0WVF5]
AT2G17230		Protein EXORDIUM-like 5 [Source:UniProtKB/Swiss-Prot;Acc:Q9SII5]
AT2G17480		MLO-like protein 8 [Source:UniProtKB/Swiss-Prot;Acc:O22757]
AT2G17560		High mobility group B protein 4 [Source:UniProtKB/Swiss-Prot;Acc:Q42344]
AT2G18980		Peroxidase 16 [Source:UniProtKB/Swiss-Prot;Acc:Q96518]
AT2G20635		Mitotic checkpoint serine/threonine-protein kinase BUB1 [Source:UniProtKB/Swiss-Prot;Acc:F4IVI0]
AT2G21230		Basic-leucine zipper (bZIP) transcription factor family protein [Source:TAIR;Acc:AT2G21230]
AT2G21520		Phosphatidylinositol/phosphatidylcholine transfer protein SFH8 [Source:UniProtKB/Swiss-Prot;Acc:F4IHJ0]
AT2G21540	SFH3	Phosphatidylinositol/phosphatidylcholine transfer protein SFH3 [Source:UniProtKB/Swiss-Prot;Acc:Q93ZE9]
AT2G22610		Di-glucose binding protein with Kinesin motor domain [Source:TAIR;Acc:AT2G22610]
AT2G22670	IAA8	Auxin-responsive protein IAA8 [Source:UniProtKB/Swiss-Prot;Acc:Q38826]
AT2G23790		Calcium uniporter protein 2, mitochondrial [Source:UniProtKB/Swiss-Prot;Acc:O64823]
AT2G26180		IQ-domain 6 [Source:TAIR;Acc:AT2G26180]
AT2G26360		Mitochondrial substrate carrier family protein [Source:TAIR;Acc:AT2G26360]
AT2G27020		Proteasome subunit alpha type-3 [Source:UniProtKB/Swiss-Prot;Acc:O23715]
AT2G28620		P-loop containing nucleoside triphosphate hydrolases superfamily protein [Source:TAIR;Acc:AT2G28620]
AT2G29550		Tubulin beta-7 chain [Source:UniProtKB/Swiss-Prot;Acc:P29515]
AT2G30060		Ran-binding protein 1 homolog b [Source:UniProtKB/Swiss-Prot;Acc:Q8RWG8]
AT2G31360		Delta-9 acyl-lipid desaturase 2 [Source:UniProtKB/Swiss-Prot;Acc:Q9SID2]
AT2G32800		Receptor like protein kinase S.2 [Source:UniProtKB/Swiss-Prot;Acc:O48837]
AT2G32850		Protein kinase superfamily protein [Source:TAIR;Acc:AT2G32850]
AT2G33620	AHL10	AT-hook motif nuclear-localized protein 10 [Source:UniProtKB/Swiss-Prot;Acc:O22812]
AT2G33793		unknown protein; Has 35333 Blast hits to 34131 proteins in 2444 species: Archae - 798; Bacteria - 22429; Metazoa - 974; Fungi - 991; Plants - 531; Viruses - 0; Other Eukaryotes - 9610 (source: NCBI BLink). [Source:TAIR;Acc:AT2G33793]
AT2G35190		Novel plant SNARE 11 [Source:UniProtKB/Swiss-Prot;Acc:Q944A9]
AT2G35200		unknown protein; BEST Arabidopsis thaliana protein match is: unknown protein (TAIR:AT1G32690.1); Has 36 Blast hits to 36 proteins in 8 species: Archae - 0; Bacteria - 0; Metazoa - 0; Fungi - 0; Plants - 36; Viruses - 0; Other Eukaryotes - 0 (source: /.../BLink). [Source:TAIR;Acc:AT2G35200]
AT2G37280		ABC transporter G family member 33 [Source:UniProtKB/Swiss-Prot;Acc:Q9ZUT8]
AT2G37290		Ypt/Rab-GAP domain of gyp1p superfamily protein [Source:TAIR;Acc:AT2G37290]
AT2G37420		ATP binding microtubule motor family protein [Source:TAIR;Acc:AT2G37420]
AT2G37620		Actin-1 [Source:UniProtKB/Swiss-Prot;Acc:P0CJ46]
AT2G38070		Protein of unknown function (DUF740) [Source:TAIR;Acc:AT2G38070]
AT2G38620	cdkb1;2	Cyclin-dependent kinase B1-2 [Source:UniProtKB/Swiss-Prot;Acc:Q2V419]
AT2G39350	ABCG1	ABC transporter G family member 1 [Source:UniProtKB/Swiss-Prot;Acc:O80946]
AT2G39700	EXPA4	Expansin-A4 [Source:UniProtKB/Swiss-Prot;Acc:O48818]
AT2G39870		unknown protein; BEST Arabidopsis thaliana protein match is: unknown protein (TAIR:AT3G55690.1); Has 73 Blast hits to 71 proteins in 14 species: Archae - 0; Bacteria - 0; Metazoa - 2; Fungi - 2; Plants - 69; Viruses - 0; Other Eukaryotes - 0 (source /.../ BLink). [Source:TAIR;Acc:AT2G39870]
AT2G40540		Potassium transporter 2 [Source:UniProtKB/Swiss-Prot;Acc:O22881]
AT2G40570		initiator tRNA phosphoribosyl transferase family protein [Source:TAIR;Acc:AT2G40570]
AT2G41800		Protein of unknown function, DUF642 [Source:TAIR;Acc:AT2G41800]
AT2G42570		Protein trichome birefringence-like 39 [Source:UniProtKB/Swiss-Prot;Acc:Q9SIN2]
AT2G43040	NPG1	tetratricopeptide repeat (TPR)-containing protein [Source:TAIR;Acc:AT2G43040]
AT2G43290		Calmodulin-like protein 5 [Source:UniProtKB/Swiss-Prot;Acc:O22845]
AT2G43320		S-adenosyl-L-methionine-dependent methyltransferases superfamily protein [Source:TAIR;Acc:AT2G43320]
AT2G44100		Guanosine nucleotide diphosphate dissociation inhibitor 1 [Source:UniProtKB/Swiss-Prot;Acc:Q96254]
AT2G45400	BEN1	NAD(P)-binding Rossmann-fold superfamily protein [Source:TAIR;Acc:AT2G45400]
AT2G46740		L-gulonolactone oxidase 5 [Source:UniProtKB/Swiss-Prot;Acc:O81030]
AT2G46980	ASY3	unknown protein; Has 1165 Blast hits to 947 proteins in 158 species: Archae - 0; Bacteria - 33; Metazoa - 631; Fungi - 90; Plants - 54; Viruses - 14; Other Eukaryotes - 343 (source: NCBI BLink). [Source:TAIR;Acc:AT2G46980]
AT2G47550	PMEI-PME20	Probable pectinesterase/pectinesterase inhibitor 20 [Source:UniProtKB/Swiss-Prot;Acc:O22256]
AT2G47860		BTB/POZ domain-containing protein SETH6 [Source:UniProtKB/Swiss-Prot;Acc:O82253]
AT3G01410		Polynucleotidyl transferase, ribonuclease H-like superfamily protein [Source:TAIR;Acc:AT3G01410]
AT3G01450		ARM repeat superfamily protein [Source:TAIR;Acc:AT3G01450]
AT3G02640		unknown protein; BEST Arabidopsis thaliana protein match is: unknown protein (TAIR:AT5G16250.1); Has 96 Blast hits to 96 proteins in 16 species: Archae - 0; Bacteria - 0; Metazoa - 0; Fungi - 0; Plants - 95; Viruses - 0; Other Eukaryotes - 1 (source /.../ BLink). [Source:TAIR;Acc:AT3G02640]
AT3G02870		Inositol-phosphate phosphatase [Source:UniProtKB/Swiss-Prot;Acc:Q9M8S8]
AT3G03050		Cellulose synthase-like protein D3 [Source:UniProtKB/Swiss-Prot;Acc:Q9M9M4]
AT3G03680		C2 calcium/lipid-binding plant phosphoribosyltransferase family protein [Source:TAIR;Acc:AT3G03680]
AT3G04850	TCX4	Protein tesmin/TSO1-like CXC 4 [Source:UniProtKB/Swiss-Prot;Acc:Q84JZ8]
AT3G06740		GATA transcription factor 15 [Source:UniProtKB/Swiss-Prot;Acc:Q8LG10]
AT3G06778		Chaperone DnaJ-domain superfamily protein [Source:TAIR;Acc:AT3G06778]
AT3G07340		Transcription factor bHLH62 [Source:UniProtKB/Swiss-Prot;Acc:Q9SRT2]
AT3G07390		auxin-responsive family protein [Source:TAIR;Acc:AT3G07390]
AT3G07410	RABA5B	Ras-related protein RABA5b [Source:UniProtKB/Swiss-Prot;Acc:Q9SRS5]
AT3G07460		Protein of unknown function, DUF538 [Source:TAIR;Acc:AT3G07460]
AT3G08630	RER2	Protein of unknown function (DUF3411) [Source:TAIR;Acc:AT3G08630]
AT3G10180		P-loop containing nucleoside triphosphate hydrolases superfamily protein [Source:TAIR;Acc:AT3G10180]
AT3G10310		P-loop nucleoside triphosphate hydrolases superfamily protein with CH (Calponin Homology) domain [Source:TAIR;Acc:AT3G10310]
AT3G10660	CPK2	Calcium-dependent protein kinase 2 [Source:UniProtKB/Swiss-Prot;Acc:Q38870]
AT3G10880		unknown protein; BEST Arabidopsis thaliana protein match is: unknown protein (TAIR:AT5G05180.1); Has 15699 Blast hits to 11378 proteins in 1134 species: Archae - 391; Bacteria - 2054; Metazoa - 6851; Fungi - 1354; Plants - 1096; Viruses - 119; Other /.../yotes - 3834 (source: NCBI BLink). [Source:TAIR;Acc:AT3G10880]
AT3G11520		Cyclin-B1-3 [Source:UniProtKB/Swiss-Prot;Acc:Q39069]
AT3G11650		NDR1/HIN1-like 2 [Source:TAIR;Acc:AT3G11650]
AT3G11950		TRAF-like superfamily protein [Source:TAIR;Acc:AT3G11950]
AT3G12810		Protein PHOTOPERIOD-INDEPENDENT EARLY FLOWERING 1 [Source:UniProtKB/Swiss-Prot;Acc:Q7X9V2]
AT3G13160		Pentatricopeptide repeat-containing protein At3g13160, mitochondrial [Source:UniProtKB/Swiss-Prot;Acc:Q9LK57]
AT3G13380		Receptor-like protein kinase BRI1-like 3 [Source:UniProtKB/Swiss-Prot;Acc:Q9LJF3]
AT3G13650		Dirigent protein 7 [Source:UniProtKB/Swiss-Prot;Acc:Q9LID5]
AT3G13672		TRAF-like superfamily protein [Source:TAIR;Acc:AT3G13672]
AT3G14740		RING/FYVE/PHD zinc finger superfamily protein [Source:TAIR;Acc:AT3G14740]
AT3G14790		Trifunctional UDP-glucose 4,6-dehydratase/UDP-4-keto-6-deoxy-D-glucose 3,5-epimerase/UDP-4-keto-L-rhamnose-reductase RHM3 [Source:UniProtKB/Swiss-Prot;Acc:Q9LH76]
AT3G15095		unknown protein; FUNCTIONS IN: molecular_function unknown; INVOLVED IN: biological_process unknown; LOCATED IN: chloroplast; EXPRESSED IN: 22 plant structures; EXPRESSED DURING: 13 growth stages; Has 9762 Blast hits to 6439 proteins in 764 species: /.../ - 77; Bacteria - 1339; Metazoa - 3211; Fungi - 718; Plants - 437; Viruses - 131; Other Eukaryotes - 3849 (source: NCBI BLink). [Source:TAIR;Acc:…
AT3G16110		Protein disulfide isomerase-like 1-6 [Source:UniProtKB/Swiss-Prot;Acc:Q66GQ3]
AT3G17120		unknown protein; BEST Arabidopsis thaliana protein match is: unknown protein (TAIR:AT1G02380.1); Has 67 Blast hits to 67 proteins in 11 species: Archae - 0; Bacteria - 0; Metazoa - 0; Fungi - 0; Plants - 67; Viruses - 0; Other Eukaryotes - 0 (source /.../ BLink). [Source:TAIR;Acc:AT3G17120]
AT3G17750		Protein kinase superfamily protein [Source:TAIR;Acc:AT3G17750]
AT3G17820		Glutamine synthetase cytosolic isozyme 1-3 [Source:UniProtKB/Swiss-Prot;Acc:Q9LVI8]
AT3G18490		Protein ASPARTIC PROTEASE IN GUARD CELL 1 [Source:UniProtKB/Swiss-Prot;Acc:Q9LS40]
AT3G18630		uracil dna glycosylase [Source:TAIR;Acc:AT3G18630]
AT3G19050		Phragmoplast orienting kinesin 2 [Source:UniProtKB/Swiss-Prot;Acc:Q27IK6]
AT3G19590		Mitotic checkpoint protein BUB3.1 [Source:UniProtKB/Swiss-Prot;Acc:Q9LJN8]
AT3G20060	UBC19	Ubiquitin-conjugating enzyme E2 19 [Source:UniProtKB/Swiss-Prot;Acc:Q9LJZ5]
AT3G20150		Kinesin motor family protein [Source:TAIR;Acc:AT3G20150]
AT3G20300		Protein of unknown function (DUF3537) [Source:TAIR;Acc:AT3G20300]
AT3G21700		Ras-related small GTP-binding family protein [Source:TAIR;Acc:AT3G21700]
AT3G23670	KIN12B	Kinesin-like protein KIN12B [Source:UniProtKB/Swiss-Prot;Acc:Q8L7Y8]
AT3G23750	TMK4	Leucine-rich repeat protein kinase family protein [Source:TAIR;Acc:AT3G23750]
AT3G23890	TOP2	DNA topoisomerase 2 [Source:UniProtKB/Swiss-Prot;Acc:P30182]
AT3G24495	MSH7	DNA mismatch repair protein MSH7 [Source:UniProtKB/Swiss-Prot;Acc:Q9SMV7]
AT3G24550	PERK1	Proline-rich receptor-like protein kinase PERK1 [Source:UniProtKB/Swiss-Prot;Acc:Q9LV48]
AT3G24670	PLL22	Probable pectate lyase 10 [Source:UniProtKB/Swiss-Prot;Acc:Q9LJ42]
AT3G25290		Cytochrome b561 and DOMON domain-containing protein At3g25290 [Source:UniProtKB/Swiss-Prot;Acc:Q9LSE7]
AT3G27400	PLL18	Putative pectate lyase 11 [Source:UniProtKB/Swiss-Prot;Acc:Q9LTZ0]
AT3G42725		Putative membrane lipoprotein [Source:TAIR;Acc:AT3G42725]
AT3G43210		Kinesin-like protein NACK2 [Source:UniProtKB/Swiss-Prot;Acc:Q8LNZ2]
AT3G43810		Calmodulin-7 [Source:UniProtKB/Swiss-Prot;Acc:P59220]
AT3G44050		P-loop containing nucleoside triphosphate hydrolases superfamily protein [Source:TAIR;Acc:AT3G44050]
AT3G44610		Protein kinase superfamily protein [Source:TAIR;Acc:AT3G44610]
AT3G45930		Histone H4 [Source:UniProtKB/Swiss-Prot;Acc:P59259]
AT3G46280		protein kinase-related [Source:TAIR;Acc:AT3G46280]
AT3G46320		Histone H4 [Source:UniProtKB/Swiss-Prot;Acc:P59259]
AT3G47460		Structural maintenance of chromosomes protein 2-2 [Source:UniProtKB/Swiss-Prot;Acc:Q9SN90]
AT3G48160	del1	E2F transcription factor-like E2FE [Source:UniProtKB/Swiss-Prot;Acc:Q8LSZ4]
AT3G48490		unknown protein; Has 16 Blast hits to 16 proteins in 7 species: Archae - 0; Bacteria - 0; Metazoa - 0; Fungi - 1; Plants - 15; Viruses - 0; Other Eukaryotes - 0 (source: NCBI BLink). [Source:TAIR;Acc:AT3G48490]
AT3G50830		Cold-regulated 413 plasma membrane protein 2 [Source:UniProtKB/Swiss-Prot;Acc:Q9SVL6]
AT3G51260	PAD1	Proteasome subunit alpha type-7-A [Source:UniProtKB/Swiss-Prot;Acc:P30186]
AT3G51460		Phosphoinositide phosphatase SAC7 [Source:UniProtKB/Swiss-Prot;Acc:Q9C5G5]
AT3G51720		WEB family protein At3g51720 [Source:UniProtKB/Swiss-Prot;Acc:Q9SCT6]
AT3G51930		Transducin/WD40 repeat-like superfamily protein [Source:TAIR;Acc:AT3G51930]
AT3G52780		Probable purple acid phosphatase 20 [Source:UniProtKB/Swiss-Prot;Acc:Q9LXI7]
AT3G53190	PLL17	Probable pectate lyase 12 [Source:UniProtKB/Swiss-Prot;Acc:Q9SCP2]
AT3G53680		Acyl-CoA N-acyltransferase with RING/FYVE/PHD-type zinc finger domain [Source:TAIR;Acc:AT3G53680]
AT3G53900		Uracil phosphoribosyltransferase, chloroplastic [Source:UniProtKB/Swiss-Prot;Acc:Q9M336]
AT3G54180	G2	Cyclin-dependent kinase B1-1 [Source:UniProtKB/Swiss-Prot;Acc:P25859]
AT3G54260	TBL36	Protein trichome birefringence-like 36 [Source:UniProtKB/Swiss-Prot;Acc:Q940H3]
AT3G54470		Uridine 5'-monophosphate synthase [Source:UniProtKB/Swiss-Prot;Acc:Q42586]
AT3G54560	H2AV	Histone H2A variant 1 [Source:UniProtKB/Swiss-Prot;Acc:O23628]
AT3G54710		CDT1-like protein b [Source:UniProtKB/Swiss-Prot;Acc:Q9M1S9]
AT3G54750		unknown protein; Has 145 Blast hits to 145 proteins in 60 species: Archae - 0; Bacteria - 0; Metazoa - 99; Fungi - 0; Plants - 40; Viruses - 0; Other Eukaryotes - 6 (source: NCBI BLink). [Source:TAIR;Acc:AT3G54750]
AT3G55430		O-Glycosyl hydrolases family 17 protein [Source:TAIR;Acc:AT3G55430]
AT3G55660		Rop guanine nucleotide exchange factor 6 [Source:UniProtKB/Swiss-Prot;Acc:Q9M056]
AT3G57060		binding [Source:TAIR;Acc:AT3G57060]
AT3G57860		Protein GIGAS CELL1 [Source:UniProtKB/Swiss-Prot;Acc:Q9M2R1]
AT3G58650		unknown protein; FUNCTIONS IN: molecular_function unknown; INVOLVED IN: biological_process unknown; LOCATED IN: plasma membrane; EXPRESSED IN: 14 plant structures; EXPRESSED DURING: 8 growth stages; BEST Arabidopsis thaliana protein match is: unknow /.../ein (TAIR:AT5G26910.1); Has 2350 Blast hits to 1412 proteins in 248 species: Archae - 0; Bacteria - 487; Metazoa - 577; Fungi - 236; Plants - 18…
AT3G58790	GAUT15	Probable galacturonosyltransferase 15 [Source:UniProtKB/Swiss-Prot;Acc:Q8L4B0]
AT3G59900		Protein AUXIN-REGULATED GENE INVOLVED IN ORGAN SIZE [Source:UniProtKB/Swiss-Prot;Acc:Q6NMD6]
AT3G61650		Tubulin gamma-1 chain [Source:UniProtKB/Swiss-Prot;Acc:P38557]
AT3G61810		Glycosyl hydrolase family 17 protein [Source:TAIR;Acc:AT3G61810]
AT3G61820		Eukaryotic aspartyl protease family protein [Source:TAIR;Acc:AT3G61820]
AT3G62980	TIR1	Protein TRANSPORT INHIBITOR RESPONSE 1 [Source:UniProtKB/Swiss-Prot;Acc:Q570C0]
AT4G00165		Putative lipid-binding protein At4g00165 [Source:UniProtKB/Swiss-Prot;Acc:Q8RW93]
AT4G01480	PPA5	Soluble inorganic pyrophosphatase 5 [Source:UniProtKB/Swiss-Prot;Acc:O82597]
AT4G01730		Protein S-acyltransferase 18 [Source:UniProtKB/Swiss-Prot;Acc:Q9M115]
AT4G02110		BRCT domain-containing protein At4g02110 [Source:UniProtKB/Swiss-Prot;Acc:O04251]
AT4G02150	IMPA3	Importin subunit alpha-3 [Source:UniProtKB/Swiss-Prot;Acc:O04294]
AT4G03100		Rho GTPase-activating protein 2 [Source:UniProtKB/Swiss-Prot;Acc:F4JI46]
AT4G03210	XTH9	Xyloglucan endotransglucosylase/hydrolase protein 9 [Source:UniProtKB/Swiss-Prot;Acc:Q8LDW9]
AT4G05190		Kinesin-5 [Source:UniProtKB/Swiss-Prot;Acc:F4JGP4]
AT4G05520	EHD2	EH domain-containing protein 2 [Source:UniProtKB/Swiss-Prot;Acc:B3LF48]
AT4G12420		Monocopper oxidase-like protein SKU5 [Source:UniProtKB/Swiss-Prot;Acc:Q9SU40]
AT4G13510	AMT1-1	Ammonium transporter 1 member 1 [Source:UniProtKB/Swiss-Prot;Acc:P54144]
AT4G14130	XTH15	Xyloglucan endotransglucosylase/hydrolase protein 15 [Source:UniProtKB/Swiss-Prot;Acc:Q38911]
AT4G14310		Transducin/WD40 repeat-like superfamily protein [Source:TAIR;Acc:AT4G14310]
AT4G14560	IAA1/AXR5	Auxin-responsive protein IAA1 [Source:UniProtKB/Swiss-Prot;Acc:P49677]
AT4G14570		acylaminoacyl-peptidase-related [Source:TAIR;Acc:AT4G14570]
AT4G14970		unknown protein; FUNCTIONS IN: molecular_function unknown; INVOLVED IN: biological_process unknown; LOCATED IN: chloroplast; EXPRESSED IN: 14 plant structures; EXPRESSED DURING: 6 growth stages; Has 257 Blast hits to 164 proteins in 70 species: Arch /.../; Bacteria - 4; Metazoa - 189; Fungi - 0; Plants - 38; Viruses - 0; Other Eukaryotes - 26 (source: NCBI BLink). [Source:TAIR;Acc:AT4G14970]
AT4G15790		unknown protein; INVOLVED IN: biological_process unknown; LOCATED IN: chloroplast; EXPRESSED IN: 21 plant structures; EXPRESSED DURING: 13 growth stages; Has 411 Blast hits to 380 proteins in 121 species: Archae - 4; Bacteria - 107; Metazoa - 85; Fu /.../29; Plants - 59; Viruses - 0; Other Eukaryotes - 127 (source: NCBI BLink). [Source:TAIR;Acc:AT4G15790]
AT4G15802		heat shock factor binding protein [Source:TAIR;Acc:AT4G15802]
AT4G15890		binding [Source:TAIR;Acc:AT4G15890]
AT4G15930		Dynein light chain type 1 family protein [Source:TAIR;Acc:AT4G15930]
AT4G17240		unknown protein; FUNCTIONS IN: molecular_function unknown; INVOLVED IN: biological_process unknown; LOCATED IN: chloroplast; EXPRESSED IN: 16 plant structures; EXPRESSED DURING: 8 growth stages; Has 1142 Blast hits to 1055 proteins in 252 species: A /.../- 22; Bacteria - 318; Metazoa - 248; Fungi - 96; Plants - 59; Viruses - 3; Other Eukaryotes - 396 (source: NCBI BLink). [Source:TAIR;Acc:AT4G172…
AT4G18460		D-Tyr-tRNA(Tyr) deacylase family protein [Source:TAIR;Acc:AT4G18460]
AT4G18890		BES1/BZR1 homolog protein 3 [Source:UniProtKB/Swiss-Prot;Acc:O49404]
AT4G19460		UDP-Glycosyltransferase superfamily protein [Source:TAIR;Acc:AT4G19460]
AT4G20860		FAD-binding Berberine family protein [Source:TAIR;Acc:AT4G20860]
AT4G21070	BRCA1	Protein BREAST CANCER SUSCEPTIBILITY 1 homolog [Source:UniProtKB/Swiss-Prot;Acc:Q8RXD4]
AT4G21820		binding;calmodulin binding [Source:TAIR;Acc:AT4G21820]
AT4G23750		Ethylene-responsive transcription factor CRF2 [Source:UniProtKB/Swiss-Prot;Acc:Q9SUQ2]
AT4G23800		High mobility group B protein 6 [Source:UniProtKB/Swiss-Prot;Acc:Q9SUP7]
AT4G24580		Rho GTPase activation protein (RhoGAP) with PH domain [Source:TAIR;Acc:AT4G24580]
AT4G24780	PLL19	Probable pectate lyase 18 [Source:UniProtKB/Swiss-Prot;Acc:Q9C5M8]
AT4G24790		Protein STICHEL-like 2 [Source:UniProtKB/Swiss-Prot;Acc:F4JRP8]
AT4G25880		Pumilio homolog 6, chloroplastic [Source:UniProtKB/Swiss-Prot;Acc:Q9C5E7]
AT4G27350		Protein of unknown function (DUF1223) [Source:TAIR;Acc:AT4G27350]
AT4G27595		WEB family protein At4g27595, chloroplastic [Source:UniProtKB/Swiss-Prot;Acc:F4JJP1]
AT4G28310		unknown protein; BEST Arabidopsis thaliana protein match is: unknown protein (TAIR:AT1G52270.1); Has 30201 Blast hits to 17322 proteins in 780 species: Archae - 12; Bacteria - 1396; Metazoa - 17338; Fungi - 3422; Plants - 5037; Viruses - 0; Other Eu /.../es - 2996 (source: NCBI BLink). [Source:TAIR;Acc:AT4G28310]
AT4G28950		Rac-like GTP-binding protein ARAC7 [Source:UniProtKB/Swiss-Prot;Acc:O82480]
AT4G30020		PA-domain containing subtilase family protein [Source:TAIR;Acc:AT4G30020]
AT4G30280	XTH18	Probable xyloglucan endotransglucosylase/hydrolase protein 18 [Source:UniProtKB/Swiss-Prot;Acc:Q9M0D2]
AT4G30290	XTH19	Probable xyloglucan endotransglucosylase/hydrolase protein 19 [Source:UniProtKB/Swiss-Prot;Acc:Q9M0D1]
AT4G30410		sequence-specific DNA binding transcription factors [Source:TAIR;Acc:AT4G30410]
AT4G30975		other RNA [Source:TAIR;Acc:AT4G30975]
AT4G31290		ChaC-like family protein [Source:TAIR;Acc:AT4G31290]
AT4G31600	UTR7	UDP-N-acetylglucosamine (UAA) transporter family [Source:TAIR;Acc:AT4G31600]
AT4G32830		Serine/threonine-protein kinase Aurora-1 [Source:UniProtKB/Swiss-Prot;Acc:Q9M077]
AT4G33140		Haloacid dehalogenase-like hydrolase (HAD) superfamily protein [Source:TAIR;Acc:AT4G33140]
AT4G33400		Vacuolar import/degradation, Vid27-related protein [Source:TAIR;Acc:AT4G33400]
AT4G35010		Beta-galactosidase 11 [Source:UniProtKB/Swiss-Prot;Acc:Q9SCV1]
AT4G36430	PER49	Peroxidase 49 [Source:UniProtKB/Swiss-Prot;Acc:O23237]
AT4G39320		microtubule-associated protein-related [Source:TAIR;Acc:AT4G39320]
AT4G39630		unknown protein; Has 30201 Blast hits to 17322 proteins in 780 species: Archae - 12; Bacteria - 1396; Metazoa - 17338; Fungi - 3422; Plants - 5037; Viruses - 0; Other Eukaryotes - 2996 (source: NCBI BLink). [Source:TAIR;Acc:AT4G39630]
AT4G39720		VQ motif-containing protein [Source:TAIR;Acc:AT4G39720]
AT5G01170		Protein of unknown function (DUF740) [Source:TAIR;Acc:AT5G01170]
AT5G01175		other RNA [Source:TAIR;Acc:AT5G01175]
AT5G01890	PXC3	Leucine-rich repeat receptor-like protein kinase PXC2 [Source:UniProtKB/Swiss-Prot;Acc:Q9LZV7]
AT5G02370		ATP binding microtubule motor family protein [Source:TAIR;Acc:AT5G02370]
AT5G04020		calmodulin binding [Source:TAIR;Acc:AT5G04020]
AT5G04885		Glycosyl hydrolase family protein [Source:TAIR;Acc:AT5G04885]
AT5G05010		Coatomer subunit delta [Source:UniProtKB/Swiss-Prot;Acc:Q93Y22]
AT5G05160	LRR-RLK	Probable leucine-rich repeat receptor-like protein kinase At5g05160 [Source:UniProtKB/Swiss-Prot;Acc:Q9FHK7]
AT5G05180		unknown protein; BEST Arabidopsis thaliana protein match is: unknown protein (TAIR:AT3G10880.1); Has 1807 Blast hits to 1807 proteins in 277 species: Archae - 0; Bacteria - 0; Metazoa - 736; Fungi - 347; Plants - 385; Viruses - 0; Other Eukaryotes - /.../source: NCBI BLink). [Source:TAIR;Acc:AT5G05180]
AT5G05240		Uncharacterised conserved protein (UCP030365) [Source:TAIR;Acc:AT5G05240]
AT5G05510		Mad3/BUB1 homology region 1 [Source:TAIR;Acc:AT5G05510]
AT5G08480		VQ motif-containing protein 31 [Source:UniProtKB/Swiss-Prot;Acc:Q9FNP0]
AT5G09350		Phosphatidylinositol 4-kinase beta 2 [Source:UniProtKB/Swiss-Prot;Acc:Q0WPX9]
AT5G10380		E3 ubiquitin-protein ligase RING1 [Source:UniProtKB/Swiss-Prot;Acc:Q9LX93]
AT5G10400		Histone H3.2 [Source:UniProtKB/Swiss-Prot;Acc:P59226]
AT5G11540	GULLO3	L-gulonolactone oxidase 3 [Source:UniProtKB/Swiss-Prot;Acc:Q9LYD8]
AT5G13100		unknown protein; Has 1807 Blast hits to 1807 proteins in 277 species: Archae - 0; Bacteria - 0; Metazoa - 736; Fungi - 347; Plants - 385; Viruses - 0; Other Eukaryotes - 339 (source: NCBI BLink). [Source:TAIR;Acc:AT5G13100]
AT5G13490	AAC2	ADP,ATP carrier protein 2, mitochondrial [Source:UniProtKB/Swiss-Prot;Acc:P40941]
AT5G14720		Protein kinase superfamily protein [Source:TAIR;Acc:AT5G14720]
AT5G15450		Chaperone protein ClpB3, chloroplastic [Source:UniProtKB/Swiss-Prot;Acc:Q9LF37]
AT5G16510		Probable UDP-arabinopyranose mutase 5 [Source:UniProtKB/Swiss-Prot;Acc:Q9FFD2]
AT5G17160		unknown protein; BEST Arabidopsis thaliana protein match is: unknown protein (TAIR:AT3G03130.1); Has 14330 Blast hits to 10381 proteins in 896 species: Archae - 94; Bacteria - 2881; Metazoa - 4019; Fungi - 1576; Plants - 515; Viruses - 110; Other Eu /.../es - 5135 (source: NCBI BLink). [Source:TAIR;Acc:AT5G17160]
AT5G17980		C2 calcium/lipid-binding plant phosphoribosyltransferase family protein [Source:TAIR;Acc:AT5G17980]
AT5G18270		Arabidopsis NAC domain containing protein 87 [Source:TAIR;Acc:AT5G18270]
AT5G18700		Protein kinase family protein with ARM repeat domain [Source:TAIR;Acc:AT5G18700]
AT5G19780		Tubulin alpha-3 chain [Source:UniProtKB/Swiss-Prot;Acc:Q56WH1]
AT5G19920		Transducin/WD40 repeat-like superfamily protein [Source:TAIR;Acc:AT5G19920]
AT5G20010		GTP-binding nuclear protein Ran-1 [Source:UniProtKB/Swiss-Prot;Acc:P41916]
AT5G20020	RAN2	GTP-binding nuclear protein Ran-2 [Source:UniProtKB/Swiss-Prot;Acc:P41917]
AT5G20500		Glutaredoxin-C4 [Source:UniProtKB/Swiss-Prot;Acc:Q8LFQ6]
AT5G21280		hydroxyproline-rich glycoprotein family protein [Source:TAIR;Acc:AT5G21280]
AT5G22140		FAD/NAD(P)-binding oxidoreductase family protein [Source:TAIR;Acc:AT5G22140]
AT5G23400		Leucine-rich repeat (LRR) family protein [Source:TAIR;Acc:AT5G23400]
AT5G23420		High mobility group B protein 7 [Source:UniProtKB/Swiss-Prot;Acc:Q8LDF9]
AT5G23540		26S proteasome non-ATPase regulatory subunit 14 homolog [Source:UniProtKB/Swiss-Prot;Acc:Q9LT08]
AT5G23575		Transmembrane CLPTM1 family protein [Source:TAIR;Acc:AT5G23575]
AT5G23910		ATP binding microtubule motor family protein [Source:TAIR;Acc:AT5G23910]
AT5G24310		Protein ABIL3 [Source:UniProtKB/Swiss-Prot;Acc:Q6NMC6]
AT5G25580		BEST Arabidopsis thaliana protein match is: DDT domain superfamily (TAIR:AT1G18950.1); Has 178 Blast hits to 178 proteins in 75 species: Archae - 0; Bacteria - 4; Metazoa - 51; Fungi - 33; Plants - 60; Viruses - 1; Other Eukaryotes - 29 (source: NCB /.../k). [Source:TAIR;Acc:AT5G25580]
AT5G26850		Uncharacterized protein [Source:TAIR;Acc:AT5G26850]
AT5G27330		Prefoldin chaperone subunit family protein [Source:TAIR;Acc:AT5G27330]
AT5G33300		chromosome-associated kinesin-related [Source:TAIR;Acc:AT5G33300]
AT5G37010		unknown protein; FUNCTIONS IN: molecular_function unknown; INVOLVED IN: N-terminal protein myristoylation; EXPRESSED IN: 22 plant structures; EXPRESSED DURING: 13 growth stages; BEST Arabidopsis thaliana protein match is: unknown protein (TAIR:AT1G6 /.../); Has 6746 Blast hits to 5259 proteins in 486 species: Archae - 7; Bacteria - 485; Metazoa - 3508; Fungi - 577; Plants - 378; Viruses - 50; Oth…
AT5G37630		ARM repeat superfamily protein [Source:TAIR;Acc:AT5G37630]
AT5G37780		Calmodulin-1 [Source:UniProtKB/Swiss-Prot;Acc:P0DH95]
AT5G39380		Plant calmodulin-binding protein-related [Source:TAIR;Acc:AT5G39380]
AT5G44210		Ethylene-responsive transcription factor 9 [Source:UniProtKB/Swiss-Prot;Acc:Q9FE67]
AT5G44670	glycosyltransferase family protein (DUF23)	Domain of unknown function (DUF23) [Source:TAIR;Acc:AT5G44670]
AT5G45280	PAE11	Pectin acetylesterase 11 [Source:UniProtKB/Swiss-Prot;Acc:Q9FH82]
AT5G45430		Protein kinase superfamily protein [Source:TAIR;Acc:AT5G45430]
AT5G46280	MCM3	DNA replication licensing factor MCM3 [Source:UniProtKB/Swiss-Prot;Acc:Q9FL33]
AT5G46860		Syntaxin-22 [Source:UniProtKB/Swiss-Prot;Acc:P93654]
AT5G47540		Putative MO25-like protein At5g47540 [Source:UniProtKB/Swiss-Prot;Acc:Q9FGK3]
AT5G47550		Cysteine proteinase inhibitor 5 [Source:UniProtKB/Swiss-Prot;Acc:Q41916]
AT5G47770	FPS1	Farnesyl pyrophosphate synthase 1, mitochondrial [Source:UniProtKB/Swiss-Prot;Acc:Q09152]
AT5G48230		Acetyl-CoA acetyltransferase, cytosolic 1 [Source:UniProtKB/Swiss-Prot;Acc:Q8S4Y1]
AT5G48460		Fimbrin-2 [Source:UniProtKB/Swiss-Prot;Acc:O50064]
AT5G48540		Cysteine-rich repeat secretory protein 55 [Source:UniProtKB/Swiss-Prot;Acc:Q9LV60]
AT5G48600		Structural maintenance of chromosomes protein 4 [Source:UniProtKB/Swiss-Prot;Acc:Q9FJL0]
AT5G48800		BTB/POZ domain-containing protein At5g48800 [Source:UniProtKB/Swiss-Prot;Acc:Q9FKB6]
AT5G48820	KRP3/ICK6	Cyclin-dependent kinase inhibitor 3 [Source:UniProtKB/Swiss-Prot;Acc:Q9FKB5]
AT5G49100		unknown protein; BEST Arabidopsis thaliana protein match is: unknown protein (TAIR:AT3G06868.1); Has 30201 Blast hits to 17322 proteins in 780 species: Archae - 12; Bacteria - 1396; Metazoa - 17338; Fungi - 3422; Plants - 5037; Viruses - 0; Other Eu /.../es - 2996 (source: NCBI BLink). [Source:TAIR;Acc:AT5G49100]
AT5G51550		Protein EXORDIUM-like 3 [Source:UniProtKB/Swiss-Prot;Acc:Q9FHM9]
AT5G51590	AHL4	AT-hook motif nuclear-localized protein 4 [Source:UniProtKB/Swiss-Prot;Acc:Q9FHM5]
AT5G51600	MAP65-3	65-kDa microtubule-associated protein 3 [Source:UniProtKB/Swiss-Prot;Acc:Q9FHM4]
AT5G52390		PAR1 protein [Source:TAIR;Acc:AT5G52390]
AT5G52510	SCL8	Scarecrow-like protein 8 [Source:UniProtKB/Swiss-Prot;Acc:Q9FYR7]
AT5G53280		Plastid division protein PDV1 [Source:UniProtKB/Swiss-Prot;Acc:Q9FK13]
AT5G53290	CRF3	Ethylene-responsive transcription factor CRF3 [Source:UniProtKB/Swiss-Prot;Acc:Q9FK12]
AT5G53480		Importin subunit beta-1 [Source:UniProtKB/Swiss-Prot;Acc:Q9FJD4]
AT5G53900		Serine/threonine-protein kinase WNK (With No Lysine)-related [Source:TAIR;Acc:AT5G53900]
AT5G55520		CONTAINS InterPro DOMAIN/s: Kinesin-related protein (InterPro:IPR010544); BEST Arabidopsis thaliana protein match is: unknown protein (TAIR:AT4G26660.1); Has 32425 Blast hits to 20462 proteins in 1550 species: Archae - 335; Bacteria - 3392; Metazoa /.../6; Fungi - 2645; Plants - 1561; Viruses - 54; Other Eukaryotes - 7442 (source: NCBI BLink). [Source:TAIR;Acc:AT5G55520]
AT5G55730		Fasciclin-like arabinogalactan protein 1 [Source:UniProtKB/Swiss-Prot;Acc:Q9FM65]
AT5G55820		CONTAINS InterPro DOMAIN/s: Inner centromere protein, ARK-binding region (InterPro:IPR005635); Has 1807 Blast hits to 1807 proteins in 277 species: Archae - 0; Bacteria - 0; Metazoa - 736; Fungi - 347; Plants - 385; Viruses - 0; Other Eukaryotes - 3 /.../urce: NCBI BLink). [Source:TAIR;Acc:AT5G55820]
AT5G57010		calmodulin-binding family protein [Source:TAIR;Acc:AT5G57010]
AT5G57100		Nucleotide/sugar transporter family protein [Source:TAIR;Acc:AT5G57100]
AT5G59690		Histone H4 [Source:UniProtKB/Swiss-Prot;Acc:P59259]
AT5G59740		UDP-galactose/UDP-glucose transporter 5B [Source:UniProtKB/Swiss-Prot;Acc:Q6NMB6]
AT5G59880		Actin-depolymerizing factor 3 [Source:UniProtKB/Swiss-Prot;Acc:Q9ZSK4]
AT5G59910		Histone H2B.11 [Source:UniProtKB/Swiss-Prot;Acc:P40283]
AT5G60150		unknown protein; Has 1807 Blast hits to 1807 proteins in 277 species: Archae - 0; Bacteria - 0; Metazoa - 736; Fungi - 347; Plants - 385; Viruses - 0; Other Eukaryotes - 339 (source: NCBI BLink). [Source:TAIR;Acc:AT5G60150]
AT5G62220		glycosyltransferase 18 [Source:TAIR;Acc:AT5G62220]
AT5G62350		Plant invertase/pectin methylesterase inhibitor superfamily protein [Source:TAIR;Acc:AT5G62350]
AT5G62410		Structural maintenance of chromosomes protein 2-1 [Source:UniProtKB/Swiss-Prot;Acc:Q9C5Y4]
AT5G62550		unknown protein; FUNCTIONS IN: molecular_function unknown; INVOLVED IN: biological_process unknown; LOCATED IN: plasma membrane; EXPRESSED IN: 17 plant structures; EXPRESSED DURING: 9 growth stages; Has 14949 Blast hits to 9947 proteins in 971 speci /.../chae - 43; Bacteria - 3248; Metazoa - 4424; Fungi - 1542; Plants - 562; Viruses - 55; Other Eukaryotes - 5075 (source: NCBI BLink). [Source:TAIR…
AT5G62690	TUBB3	Tubulin beta-2 chain [Source:UniProtKB/Swiss-Prot;Acc:Q56YW9]
AT5G62700		Tubulin beta-2 chain [Source:UniProtKB/Swiss-Prot;Acc:Q56YW9]
AT5G63550		DEK domain-containing chromatin associated protein [Source:TAIR;Acc:AT5G63550]
AT5G63950		Protein CHROMATIN REMODELING 24 [Source:UniProtKB/Swiss-Prot;Acc:Q8W103]
AT5G63960		DNA polymerase delta catalytic subunit [Source:UniProtKB/Swiss-Prot;Acc:Q9LVN7]
AT5G64080		Non-specific lipid-transfer protein-like protein At5g64080 [Source:UniProtKB/Swiss-Prot;Acc:Q8VYI9]
AT5G65160	TPR14	tetratricopeptide repeat (TPR)-containing protein [Source:TAIR;Acc:AT5G65160]
AT5G65205		NAD(P)-binding Rossmann-fold superfamily protein [Source:TAIR;Acc:AT5G65205]
AT5G65360		Histone H3.2 [Source:UniProtKB/Swiss-Prot;Acc:P59226]
AT5G66320		GATA transcription factor 5 [Source:UniProtKB/Swiss-Prot;Acc:Q9FH57]
AT5G66460	MAN7	Mannan endo-1,4-beta-mannosidase 7 [Source:UniProtKB/Swiss-Prot;Acc:Q9FJZ3]
AT5G66560		BTB/POZ domain-containing protein At5g66560 [Source:UniProtKB/Swiss-Prot;Acc:Q94A73]
AT5G66750		ATP-dependent DNA helicase DDM1 [Source:UniProtKB/Swiss-Prot;Acc:Q9XFH4]
AT5G67200		Probable inactive receptor kinase At5g67200 [Source:UniProtKB/Swiss-Prot;Acc:Q93Y06]
AT5G67560		ADP-ribosylation factor-like A1D [Source:TAIR;Acc:AT5G67560]

## Sheet: Table S2
Supplementary Table 2: Details of 51 candidate genes
AGI	gene.name	note	CRIPSR-cas9 target sites	Annotitation
AT1G03820		from 396 gene list	CCTCTCTAGCTTCAACATTG	unknown protein; FUNCTIONS IN: molecular_function unknown; INVOLVED IN: biological_process unknown; LOCATED IN: endomembrane system; EXPRESSED IN: 21 plant structures; EXPRESSED DURING: 13 growth stages; Has 1345 Blast hits to 1122 proteins in 102 s /.../: Archae - 2; Bacteria - 28; Metazoa - 28; Fungi - 30; Plants - 109; Viruses - 0; Other Eukaryotes - 1148 (source: NCBI BLink). [Source:TAIR;Acc…
AT1G04680	PLL26	from 396 gene list	GTGTGAGAAACCATACCGAG	Probable pectate lyase 1 [Source:UniProtKB/Swiss-Prot;Acc:Q940Q1]
AT1G10550	XTH33	homology search	AACACCAGAGGCAAATCCAG	Probable xyloglucan endotransglucosylase/hydrolase protein 33 [Source:UniProtKB/Swiss-Prot;Acc:Q8LC45]
AT1G11545	XTH8	homology search	AGCACATGTATAGATTCGGA	Probable xyloglucan endotransglucosylase/hydrolase protein 8 [Source:UniProtKB/Swiss-Prot;Acc:Q8L9A9]
AT1G14720	XTH28	from 396 gene list	GGTAATGGAAGCACACACTT	Probable xyloglucan endotransglucosylase/hydrolase protein 28 [Source:UniProtKB/Swiss-Prot;Acc:Q38909]
AT1G26770	EXPA10	homology search	GTCATGGCTTCTTCTGTGAG	Expansin-A10 [Source:UniProtKB/Swiss-Prot;Acc:Q9LDR9]
AT1G28400		from 396 gene list	AGAGTCTTTCAACAACTACG	unknown protein; FUNCTIONS IN: molecular_function unknown; INVOLVED IN: biological_process unknown; LOCATED IN: endomembrane system; EXPRESSED IN: 22 plant structures; EXPRESSED DURING: 13 growth stages; BEST Arabidopsis thaliana protein match is: u /.../ protein (TAIR:AT2G33850.1); Has 45374 Blast hits to 18870 proteins in 668 species: Archae - 72; Bacteria - 1460; Metazoa - 1191; Fungi - 1038; …
AT1G62770	PMEI9	homology search	GCATAGTGATGGATATTGGG	Plant invertase/pectin methylesterase inhibitor superfamily protein [Source:TAIR;Acc:AT1G62770]
AT1G64390	GH9C2	homology search	tacGCCGCTTGATTTGCCGT	Endoglucanase 6 [Source:UniProtKB/Swiss-Prot;Acc:Q42059]
AT1G65680	EXPB2	homology search	GGTCTATCGCCGGATCTACG	Putative expansin-B2 [Source:UniProtKB/Swiss-Prot;Acc:Q9SHY6]
AT1G69530	EXPA1	homology search	CATGTGACGTCATTGCTCCA	Expansin-A1 [Source:UniProtKB/Swiss-Prot;Acc:Q9C554]
AT1G70710	GH9B1, CEL1	from 396 gene list	TGACCGGCGGAGTAAATCGG	Endoglucanase 8 [Source:UniProtKB/Swiss-Prot;Acc:Q9CAC1]
AT1G71380	GH9B3,CEL3	from 396 gene list	GAGGCCAACAAATTTCCTGG	Endoglucanase 9 [Source:UniProtKB/Swiss-Prot;Acc:Q9C9H5]
AT2G01610		from 396 gene list	TCCGAATATCAAGAGAAATG	Plant invertase/pectin methylesterase inhibitor superfamily protein [Source:TAIR;Acc:AT2G01610]
AT2G03090	EXPA15	homology search	CAACAACGGTCTTAGCTGCG	Expansin-A15 [Source:UniProtKB/Swiss-Prot;Acc:O80622]
AT2G06850	XTH4	homology search	TTACAGACAAATGTATTCAC	Xyloglucan endotransglucosylase/hydrolase protein 4 [Source:UniProtKB/Swiss-Prot;Acc:Q39099]
AT2G28950	EXPA6	homology search	CCACCACCATTGTAAACTCC	Expansin-A6 [Source:UniProtKB/Swiss-Prot;Acc:Q38865]
AT2G33850		homology search	CTTTGGCAAGTTCCAAAGAG	unknown protein; FUNCTIONS IN: molecular_function unknown; INVOLVED IN: biological_process unknown; LOCATED IN: endomembrane system; EXPRESSED IN: 17 plant structures; EXPRESSED DURING: 9 growth stages; BEST Arabidopsis thaliana protein match is: un /.../protein (TAIR:AT1G28400.1); Has 3053 Blast hits to 2119 proteins in 133 species: Archae - 6; Bacteria - 52; Metazoa - 135; Fungi - 96; Plants - …
AT2G36870	XTH32	homology search	TGGCCAATAGGCATTCACTG	Probable xyloglucan endotransglucosylase/hydrolase protein 32 [Source:UniProtKB/Swiss-Prot;Acc:Q9SJL9]
AT2G37640	EXPA3	homology search	AGTGTACTGATGATCCGAGA	Expansin-A3 [Source:UniProtKB/Swiss-Prot;Acc:O80932]
AT2G39700	EXPA4	from 396 gene list	AATACCGGGGATTCTAGCGT	Expansin-A4 [Source:UniProtKB/Swiss-Prot;Acc:O48818]
AT2G40480		homology search	CATGATGTCAGGATTCAACC	WEB family protein At2g40480 [Source:UniProtKB/Swiss-Prot;Acc:Q5XVC7]
AT2G40610	EXPA8	homology search	GGAACTCATGGAGACGACGG	Expansin-A8 [Source:UniProtKB/Swiss-Prot;Acc:O22874]
AT3G02885	GASA5	homology search	ttgagtggtttacCTGAACG	Gibberellin-regulated protein 5 [Source:UniProtKB/Swiss-Prot;Acc:Q84J95]
AT3G14310	PME3	homology search	TCTGCCGTGGTAACTGCCGG	Pectinesterase/pectinesterase inhibitor 3 [Source:UniProtKB/Swiss-Prot;Acc:O49006]
AT3G23730	XTH16	homology search	GAAGAGTCATTAACACGGTA	Probable xyloglucan endotransglucosylase/hydrolase protein 16 [Source:UniProtKB/Swiss-Prot;Acc:Q8LG58]
AT3G24670	PLL22	from 396 gene list	AGATCCATCTGACCACGACG	Probable pectate lyase 10 [Source:UniProtKB/Swiss-Prot;Acc:Q9LJ42]
AT3G27400	PLL18	from 396 gene list	GTGTATTCAATGCGTCAAGG	Putative pectate lyase 11 [Source:UniProtKB/Swiss-Prot;Acc:Q9LTZ0]
AT3G44990	XTH31	homology search	ATCCCGGTGAAGGAGAACGT	Xyloglucan endotransglucosylase/hydrolase protein 31 [Source:UniProtKB/Swiss-Prot;Acc:P93046]
AT3G53190	PLL17	from 396 gene list	GCGTCAAGCTCTAGACACGA	Probable pectate lyase 12 [Source:UniProtKB/Swiss-Prot;Acc:Q9SCP2]
AT3G54260	TBL36	from 396 gene list	GGCGTGAAAGAAGAGAGGAG	Protein trichome birefringence-like 36 [Source:UniProtKB/Swiss-Prot;Acc:Q940H3]
AT3G54920	PLL13	homology search	ACACCAGGAACACTCCGTTA	Probable pectate lyase 13 [Source:UniProtKB/Swiss-Prot;Acc:Q93Z04]
AT4G02290	GH9B13	homology search	GATTGTGTCAGGTTGTGAAG	Endoglucanase 17 [Source:UniProtKB/Swiss-Prot;Acc:O81416]
AT4G03210	XTH9	from 396 gene list	ATGGATCATTGTGTCAACGA	Xyloglucan endotransglucosylase/hydrolase protein 9 [Source:UniProtKB/Swiss-Prot;Acc:Q8LDW9]
AT4G13210	PLL23	homology search	GGTTTCGGACGTAACGCAGT	Putative pectate lyase 14 [Source:UniProtKB/Swiss-Prot;Acc:Q9SVQ6]
AT4G14130	XTH15	from 396 gene list	AAGAAGAACAGTCGCCACGA	Xyloglucan endotransglucosylase/hydrolase protein 15 [Source:UniProtKB/Swiss-Prot;Acc:Q38911]
AT4G18630		homology search	GAGCACAAAACAAGAAACGC	Protein of unknown function (DUF688) [Source:TAIR;Acc:AT4G18630]
AT4G24780	PLL19	from 396 gene list	GGTTACCGGTCGTACATGAG	Probable pectate lyase 18 [Source:UniProtKB/Swiss-Prot;Acc:Q9C5M8]
AT4G25810	XTH23	homology search	AGCAAGCAGAGCAACCACAA	Probable xyloglucan endotransglucosylase/hydrolase protein 23 [Source:UniProtKB/Swiss-Prot;Acc:Q38910]
AT4G25820	XTH14	homology search	GCGAGCCAAACAGCAACTCG	Xyloglucan endotransglucosylase/hydrolase protein 14 [Source:UniProtKB/Swiss-Prot;Acc:Q9ZSU4]
AT4G28250	EXPB3	homology search	TGTGAAGCCGTTACATGCGA	Expansin-B3 [Source:UniProtKB/Swiss-Prot;Acc:Q9M0I2]
AT4G30270	XTH24	homology search	CATTCCTTAGGAGCTCCCTG	Xyloglucan endotransglucosylase/hydrolase protein 24 [Source:UniProtKB/Swiss-Prot;Acc:P24806]
AT4G30280	XTH18	from 396 gene list	GAGTATACGGATGACCACTT	Probable xyloglucan endotransglucosylase/hydrolase protein 18 [Source:UniProtKB/Swiss-Prot;Acc:Q9M0D2]
AT4G30290	XTH19	from 396 gene list	GAAAGATTCACGATAATCAA	Probable xyloglucan endotransglucosylase/hydrolase protein 19 [Source:UniProtKB/Swiss-Prot;Acc:Q9M0D1]
AT4G37800	XTH7	homology search	CATATCACTCAAATTGACGG	Probable xyloglucan endotransglucosylase/hydrolase protein 7 [Source:UniProtKB/Swiss-Prot;Acc:Q8LER3]
AT4G39320		from 396 gene list	AGAAACCGGAGCTCCGGCGC	microtubule-associated protein-related [Source:TAIR;Acc:AT4G39320]
AT5G02260	EXPA9	homology search	GTCAGCTTCACCGTAGAAGG	Expansin-A9 [Source:UniProtKB/Swiss-Prot;Acc:Q9LZ99]
AT5G48900	PLL21	homology search	ATGATTGTTGGCGTTGTGAC	Probable pectate lyase 20 [Source:UniProtKB/Swiss-Prot;Acc:Q93WF1]
AT5G52390		from 396 gene list	GACGAGTGCATTAAAGCGTG	PAR1 protein [Source:TAIR;Acc:AT5G52390]
AT5G57560	XTH22	homology search	AAGTGTTGTGACTGTTCCTG	Xyloglucan endotransglucosylase/hydrolase protein 22 [Source:UniProtKB/Swiss-Prot;Acc:Q38857]
AT5G66460	MAN7	from 396 gene list	GGAACAGATGCATTACCGAG	Mannan endo-1,4-beta-mannosidase 7 [Source:UniProtKB/Swiss-Prot;Acc:Q9FJZ3]

## Sheet: Table S3
Supplementary Table 3: Details of CRISPR-Cas9 generated mutants
running number	mutant	genotype	Radial growth analysis is presented in Fig. 2
1	expa1	expa1:a A insertion
2	expa8	expa8: a T insertion	yes
3	expa4;8	expa4: a A insertion; expa8: a T/G insertion
4	expa1;4;8	expa1:a A insertion; expa4:a A insertion; expa8: a T insertion	yes
5	expa1;4;8;15	expa1: a A insertion; expa15: a T insertion; expa4: a A insertion; expa8: a T insertion
6	expa"1";4;8;15	expa1: 24bp deletion; expa15:a T insertion; expa4: a T insertion; expa8: a T deletion	yes
7	expa3;9;expb2;b3	expa9: 2bp insertion; expa3: a G insertion; expb2, a A insertion; expb3: a G insertion	yes
8	expa1;3;4;8;9;15;expb2	expa9, single A insertion; expa3:a G deletion; expb2, 50bp deletion; expa1, expa15; expa4; expa8
9	expa1;"3";4;8;9;15;expb2	expa9, single A insertion; expa3: 15 bp deletion; expb2, 50bp deletion; expa1, expa15; expa4; expa8
10	expa1;3;4;8;9;expb2	expa9: a T insertion; expa3: a A insertion; expb2: a A insertion; expa1:a A insertion; expa4:a A insertion; expa8: a T insertion	yes
11	expa1;3;4;8;"9";expb2	expa9: 3bp deletion; expa3: a A insertion; expb2: 2bp deletion; expa1:a A insertion; expa4:a A insertion; expa8: a T insertion	yes
12	expa1;3;4;8;9;expb2;b3	expa9: a T insertion; expa3: a A insertion; expb2: a A insertion; expb3: a G insertion; expa1:a A insertion; expa4:a A insertion; expa8: a T insertion	yes
13	expa"1";3;4;8;"9";15;expb2;b3	expa9: 9bp deletion; expa3: a G deletion; expb2: a A insertion; expb3: a G insertion; expa1: 24bp deletion; expa15:a T insertion; expa4: a T insertion; expa8: a T insertion	yes
14	expa"1";3;4;8;9;15;expb2;b3	expa9: 11bp deletion (CTCACGCCACCT to A); expa3: 23bp deletion (TAAGTGTACTGATGATCCGAGAT); expb2: a T insertion; expb3:14bp deletion;expa1: 24bp deletion; expa15:a T insertion; expa4: a T insertion; expa8: a T insertion	yes
15	man7	man7: 2 bp deletion	yes
16	xth32	xth32: a T insertion	yes
17	xth15,28	xth15: a T insertion; xth28: 34bp insertion	yes
18	xth9;28	xth9: a A/T insertion; xth28: 25bp deletion	yes
19	xth9;28	xth9: a G/T insertion; xth28: a A insertion
20	xth7;16;32	xth7: a G insertion; xth16: a C insertion; xth32: a T insertion
21	xth7;32	xth7: a G insertion; xth32: a T insertion	yes
22	xth9;15;28	xth9: a A insertion; xth28: a A insertion;xth15: 2 bp deletion
23	Xth9;15;28	xth15: a T insertion; xth28: 20bp deletion; xth9: a A insertion;	yes
24	xth4;15;28	xth15: 2bp deletion; xth4: a A insertion; xth28: 34bp insertion	yes
25	xth7;32	xth7: a T insertion; xth32: 2bp deletion
26	Xth4;9;15;28	xth15: a T insertion; xth28: 20bp deletion; xth9: a A insertion; xth4: a T insertion
27	xth18;19	xth18: 41bp insertion; xth19: a T insertion
28	xth18	xth18 a A insertion
29	xth18;19	xth18: a T deletion; xth19: a T insertion
30	xth18;19	xth18: 29bp deletion; xth19: a T insertion
31	xth4;9;15;18;19;28	xth18: a T deletion; xth19: a T insertion; xth15: a T insertion; xth28: 20bp deletion; xth9: a A insertion; xth4: a T insertion
32	xth33	xth33: a A insertion
33	xth23;33	xth23: a A insertion; xth33: a C insertion
34	pll19	pll19: a A insertion
35	pll26	pll26:HM, a C deletion	yes
36	pll19;22	pll19: a A insertion; pll22:hm,16bp deletion (CGCGGTTAATCCACGA)	yes
37	pll19;26	pll19: a A insertion; pll26:HM, a C deletion	yes
38	pll22;26	pll22:hm,16bp deletion (CGCGGTTAATCCACGA);pll26:HM, a C deletion	yes
39	pll19;22;26	pll19: a A insertion; pll22:hm,16bp deletion (CGCGGTTAATCCACGA);pll26:HM, a C deletion	yes
40	pll18;19;22;26	pll18: a A insertion;pll19: a A insertion; pll22:hm,16bp deletion (CGCGGTTAATCCACGA);pll26:HM, a C deletion	yes
41	pll18;19;22	pll18: a A insertion; pll19: a A insertion; pll22:hm,16bp deletion (CGCGGTTAATCCACGA)	yes
42	pll18;19;26	pll18: a A insertion; pll19: a A insertion; pll26:HM, a C deletion	yes
43	pll18;22;26	pll18: a A insertion; pll22:hm,16bp deletion (CGCGGTTAATCCACGA);pll26:HM, a C deletion	yes
44	pll18;19	pll18: a T insertion; pll19:a A insertion	yes
45	pll18	pll18: a T insertion
46	pll18;23;13	pll18: 22bp deletion(GTGTATTCAATGCGTCAAGGAG); pll23: a T insertion; pll13: a T insertion	yes
47	pll17 (HZ)/18/23/13	pll17:HZ; pll18: 22bp deletion(GTGTATTCAATGCGTCAAGGAG); pll23: a T insertion; pll13: a T insertion;( no seeds production with pll17;18;13;23, sick plants)
48	pll17;18	pll17: 2bp insertion; pll18: a A insertion	yes
49	gh9b1(cel1);gh9b13;gh9c2	gh9b1(cel1): 13 bp (ATTTACTCCGCCG)deletion; gh9b13: a C insertion; gh9c2: a T insertion	yes
50	gh9b1(cel1);gh9b13	gh9b1(cel1): 13 bp (ATTTACTCCGCCG)deletion; gh9b13:a A insertion	yes
51	pme3;pmeI9;at2g01610	pme3: a A insertion; pmei9: a A insertion; AT2G01610: a T insertion	yes
52	AT1G80240;AT5G25460	at1g08240: 13 bp deletion (GGTTCCTCCGCCG); at5g25460: a G insertion
53	AT1G80240;AT5G25460;AT1G41800	at1g08240: 22 bp deletion (CAGGGTTCCTCCGCCGTTAGAC); at5g25460: a A insertion; at1g41800: 37bp insertion;
54	xth9;28;pll18;19;22;26	xth9: a A insertion ;xth28: a A insertion; pll18: a A insertion;pll19: a A insertion; pll22:hm,16bp deletion (CGCGGTTAATCCACGA);pll26:HM, a C deletion	yes
55	expa8;xth9;28;pll18;19;22;26	xth9: a A insertion ;xth28: 34bp insertion; expa8: a A insertion; pll18: a A insertion;pll19: a A insertion; pll22:hm,16bp deletion (CGCGGTTAATCCACGA);pll26:HM, a C deletion
56	expa8;xth28;pll18;19;22;26	expa8:a A insertion; xth28: a G insertion; pll18: a A insertion;pll19: a A insertion; pll22:hm,16bp deletion (CGCGGTTAATCCACGA);pll26:HM, a C deletion	yes
57	expa4;8;xth9;28;pll18,19,22,26	expa4: a A insertion;expa8: a A insertion; xth9: a T insertion ;xth28: 43bp insertion; pll18: a A insertion;pll19: a A insertion; pll22:hm,16bp deletion (CGCGGTTAATCCACGA);pll26:HM, a C deletion	yes
58	at4g18630	at4g18630: a A insertion	yes
59	at4g39320	at4g39320: a A insertion
60	at4g39320	at4g39320: 5bp deletion	yes
61	at4g39320;at2g40480	at4g39320: 5bp deletion; at2g40480, 7bp deletion
62	at4g18630,gasa5,at4g39320, at2g40480	at4g18630: a T insertion; gasa5: a T insertion; at4g39320: a A insertion; at2g40480: a A insertion	yes
63	at1g03820,at1g28400,at2g33850	at1g03820: a A insertion; at1g28400: a T insertion; at2g33850: 8bp deletion	yes
64	tbl36	tbl36: a G insertion	yes
65	at1g03820 ; tbl36 ;at5g52390	at1g03820: 2bp deletion ; tbl36: a G insertion; at5g52390: a T insertion	yes
66	at1g03820; tbl36	at1g03820, 2bp deletion; tbl36: a G insertion	yes
67	at1g03820	at1g03820, 2bp deletion;	yes
68	at4g18630;gasa5	at4g18630: a A insertion;gasa5: a T insertion
69	gasa5 ;“at4g39320”; at2g40480	gasa5, a A insertion;4g39320, 6bp deletion; at2g40480, single A deletion
70	gasa5	gasa5 (a T insertion)
71	pmeI9;at2g01610	pmei9: 5bp deletion; AT2G01610: 1bp deletion
72	at2g01610	AT2G01610: 1bp deletion
73	expa3;9;expb2	expa9: 2bp insertion; expa3: a G deletion; expb2, a A insertion

## Sheet: Table S4
Supplementary Table 4: Primers used in this study.
purpose	sequence (5'-3')	note
promoter cloning
pPll18-F	ATAGAAAAGTTGCCtcagcttctaaaagacgtgaacaa	PLL18 promoter cloning (-707, -1); BP reaction
pPll18-R	TGTACAAACTTGCtcttctaaacatagattgagagaaag
pPll19-F	TTCAGAggtctcTtgccccattcttttggcccgttagc	PLL19 promoter cloning (-2671, -1); BSAI digesstion
pPll19-R	AGCGTGggtctcGttgcttctctctctctctcacttggat
pPll22-F	TTCAGAggtctcTtgccggggaattgttgtttgcccg	PLL22 promoter cloning (-2523, -1); BSAI digesstion
pPll22-R	AGCGTGggtctcGttgctgttggatatatcaaagctctctctcc
pPll26-F	GGGGACAACTTTGTATAGAAAAGTTGCCttacccgccaatccaacctc	PLL26 promoter cloning (-2579, -1); BP reaction
pPll26-R	GGGGACTGCTTTTTTGTACAAACTTGCtggagaggcagaagctgagc
gene sequence cloning
attB1_gEXPA1_F	AAAAAGCAGGCTCGATGGCTCTTGTCACCTTCTTG	gEXPA1; BP reaction
attB2_gEXPA1_R	AGAAAGCTGGGTGTCAAGCACTCGAAGCACCAC
BSAI_cEXPA4_F	TTCAGAggtctcTctcgATGGCTATTAAACTAGCAATTC	cEXPA4; BSAI digesstion
BSAI_cEXPA4_R	AGCGTGggtctcGggtgTTAAACCCTGAAATTCTTCCCG
attB1_gEXPA8_F	AAAAAGCAGGCTCGATGTACACTCCATCATACTTAA	gEXPA8; BP reaction
attB2_gEXPA8_R	AGAAAGCTGGGTGTCAGAACTGACCACCTTGGTAG
attB1_gEXPA9_F	AAAAAGCAGGCTCGATGGCGGCGAAAGTAATTACA	gEXPA9; BP reaction
attB2_gEXPA9_R	AGAAAGCTGGGTGTCAGACGCGGAAGTTCTTGC
attB1_gEXPA10_F	AAAAAGCAGGCTCGATGTGCAGGTTGTTAACACAAG	gEXPA10; BP reaction
attB2_gEXPA10_R	AGAAAGCTGGGTGTTAACGGAACTGTCCACCGGC
attB1_gEXPA15_F	AAAAAGCAGGCTCGATGTTCATgtaatataacatcttc	gEXPA15; BP reaction
attB2_gEXPA15_R	AGAAAGCTGGGTGTTAACGGAATTGACGGCCGGTG
attB1_gEXPB2_F	AAAAAGCAGGCTCGATGACAATTCTTGTCGTAGATCG	gEXPB2; BP reaction
attB2_gEXPB2_R	AGAAAGCTGGGTGTTAAAAGTTGACGTTGGATTTG
attB1_gEXPB3_F	AAAAAGCAGGCTCGATGCAGCTTTTTCCAGTCATGTTAG	gEXPB3; BP reaction
attB2_gEXPB3_R	AGAAAGCTGGGTGTCAAAGGACAGGGGAGAAGTTGAGG
BSAI_cPLL17_F	TTCAGAggtctcTctcgATGATGCTTCAAAGAAGCTGC	cPLL17; BSAI digesstion
BSAI_cPLL17_R	AGCGTGggtctcGggtgTTACAACATAAACATTTGGGTTG
BSAI_cPLL18_F	TTCAGAggtctcTctcgATGGTTTCGTATTCTAATAATCATT	cPLL18; BSAI digesstion
BSAI_cPLL18_R	AGCGTGggtctcGggtgTTAACAGCGACGGCCTCGC
attB1_gPLL19_F	AAAAAGCAGGCTCGATGAAAATGCAGACGAAGAAGC	gPLL19; BP reaction
attB2_gPLL19_R	AGAAAGCTGGGTGTCAGCAACGGGAACCTTTAC
attB1_gPLL23_F	AAAAAGCAGGCTCGATGGTGGTCGCTAGAACATTG	gPLL23; BP reaction
attB2_gPLL23_R	AGAAAGCTGGGTGTTAACAAAGTGTACCGATCCTG
BSAI_cPLL22_F	TTCAGAggtctcTctcgATGGTGATCTTTAGCAGAAGC	cPLL22; BSAI digesstion
BSAI_cPLL22_R	AGCGTGggtctcGggtgCTAACACCGCATACCGATCC
BSAI_cPLL26_F	TTCAGAggtctcTctcgATGGCGGTTCTTCCGACATG	cPLL26; BSAI digesstion
BSAI_cPLL26_R	AGCGTGggtctcGggtgCTATGAGGAACATTGACGTCC
BSAI_cXTH4_F	TTCAGAggtctcTctcgATGACTGTTTCTTCATCTCCATG	cXTH4; BSAI digesstion
BSAI_cXTH4_R	AGCGTGggtctcGggtgTTATGCGTCTCTGTCCCTTTTAC
BSAI_cXTH9_F	TTCAGAggtctcTctcgATGGTCGGTATGGATTTGTTC	cXTH9; BSAI digesstion
BSAI_cXTH9_R	AGCGTGggtctcGggtgCTACAAATGACGATGATGTTGG
BSAI_cXTH15_F	TTCAGAggtctcTctcgATGGGTCCAAGTTCGAGCC	cXTH15; BSAI digesstion
BSAI_cXTH15_R	AGCGTGggtctcGggtgTCAGACTCTGGACTTCTTGC
attB1_gXTH19_F	AAAAAGCAGGCTCGATGAAGTCTTTTACGTTC	gXTH19; BP reaction
attB2_gXTH19_R	AGAAAGCTGGGTGTTAGCTGCACTCTGGAGGAAC
attB1_gGH9B1_F	AAAAAGCAGGCTCGATGGCGCGAAAATCCCTAATTTTC	gGH9B1; BP reaction
attB2_gGH9B1_R	AGAAAGCTGGGTGTCATCGCCAAGTAGAATGGG
attB1_gGH9B3_F	AAAAAGCAGGCTCGATGACTTCTCTTTTCTTCTTTGTTCTCC	gGH9B3; BP reaction
attB2_gGH9B3_R	AGAAAGCTGGGTGTCAAGTCGAACGGCCGGCGGC
attB1_gMAN7_F	AAAAAGCAGGCTCGATGAAGCTTCTGGCTCTGTTTC	gMAN7; BP reaction
attB2_gMAN7_R	AGAAAGCTGGGTGTCAGTTATTGATTTTGTGACCTCG
attB1_gATGH9C2_F	AAAAAGCAGGCTCGATGGAGAAATTTGCGCCTGTC	gATGH9C2; BP reaction
attB2_gATGH9C2_R	AGAAAGCTGGGTGTCAAGCCAAAGTGTAGCTGG
attB1_gPME3_F	AAAAAGCAGGCTCGATGGCACCATCAATGAAAGAAA	gPME3; BP reaction
attB2_gPME3_R	AGAAAGCTGGGTGTCAAAGACCGAGCGAGAAGG
attB1_gTBL36_F	AAAAAGCAGGCTCGATGGCTACCTCAGAGACTCG	gTBL36; BP reaction
attB2_gTBL36_R	AGAAAGCTGGGTGTCATACAGCATTGGTTAAGATAATTG
attB1_gGASA5_F	AAAAAGCAGGCTCGATGGCGAATTGTATCAGAAG	gGASA5; BP reaction
attB2_gGASA5_R	AGAAAGCTGGGTG TTAAGGACATTTTGGACGGC
attB1_gAT1G80240_F	AAAAAGCAGGCTCGATGATGTACCAAGAAGCAGC	gAT1G80240; BP reaction
attB2_gAT1G80240_R	AGAAAGCTGGGTGGTTGGGAAACTCCGAGGATGA
attB1_gPMEI9_F	AAAAAGCAGGCTCGATGGAGCTTAAAAATACAATCTTTCTAG	gPMEI9; BP reaction
attB2_gPMEI9_R	AGAAAGCTGGGTGTTAAGGAAACTTCACACTTCGC
attB1_gAT2G01610_F	AAAAAGCAGGCTCGATGGTAACCGTAAGCCAAAGTC	gAT2G01610; BP reaction
attB2_gAT2G01610_R	AGAAAGCTGGGTGTCATGGAGCTCCATTGTTGG
attB1_gAT4G18630_F	AAAAAGCAGGCTCGATGGAGGGAAAGAAATTGAATTTG	gAT4G18630; BP reaction
attB2_gAT4G18630_R	AGAAAGCTGGGTGTTATGTATTTTGCTGGCGAGATG
attB1_gAT5G52390_F	AAAAAGCAGGCTCGATGGCTTTGAAGACAGTTTTCG	gAT5G52390; BP reaction
attB2_gAT5G52390_R	AGAAAGCTGGGTGTTAATACGGTGAAGGTGCCG
attB1_gDGR2_F	AAAAAGCAGGCTCGATGGAAGGCGTCACCGTC	gDGR2; BP reaction
attB2_gDGR2_R	AGAAAGCTGGGTGCTATGGTTTACGAACGCTTATAAG
attB1_gAT4G39320_F	AAAAAGCAGGCTCGATGGGGAATTGTGCACTAAAG	gAT4G39320; BP reaction
attB2_gAT4G39320_R	AGAAAGCTGGGTGCTACTCTGTTTTCGCCTCTG
PstI-TAA-nosT-F	TTCAGActgcagTAAgatcgttcaaacatttggcaat	add TAA-NOS to the vector pGreen_dualluc_ORF_sensor (Plasmid #55207)
AvrII-nosT-R	TTCAGAcctagggatctagtaacatagatgacac
AclI-MCS-PLL18-F	AGCGTGAACGTTCGTACGGATCCATGGCGCGCCtcagcttctaaaagacgtgaac	cloning PLL18 promoter into the dual luciferase vector geneated and introduce multiple cloning sites meanwhile
SalI-MCS-PLL18-R	TTCAGAGTCGACAAGCTTCATATGGCTAGCtcttctaaacatagattgag
BamHI-PLL22-F	TTCAGAGGATCCggggaattgttgtttgcccgac
NheI-PLL22-R	AGCGTGGCTAGCtgttggatatatcaaagctctc
BamHI-PLL20-F	TTCAGAGGATCCCGTAActttcttctctccctcc
NheI-PLL20-R	AGCGTGGCTAGCtgttatggctgtatagttcttgc
nosT-F	GTCAGAggtctcTctcggatctagtaacatagatgac
35S-R	AGCGTGggtctcGaccgtgagacttttcaacaaaggg
Rluc-F	TTCAGAggtctcTctcgatgacttcgaaagtttatgatc
nosT-R	AGCGTGggtctcGggtggatctagtaacatagatgacacc
qPCR
ACT2	ACATTGTGCTCAGTGGTGGA	Randall, R.S., Miyashima, S., Blomster, T., Zhang, J., Elo, A., Karlberg, A., Immanen, J., Nieminen, K., Lee, J.Y., Kakimoto, T., et al. (2015). AINTEGUMENTA and the D-type cyclin CYCD3;1 regulate root secondary growth and respond to cytokinins. Biol. Open 4, 1229-1236.
	CTGAGGGAAGCAAGAATGGA
TIP41	GTGAAAACTGTTGGAGAGAAGCAA	Czechowski, T., Stitt, M., Altmann, T., Udvardi, M.K., and Scheible, W.R. (2005). Genome-wide identification and testing of superior reference genes for transcript normalization in Arabidopsis. Plant Physiol. 139, 5-17.
	TCAACTGGATACCCTTTCGCA
UBQ10	CGTCTTCGTGGTGGTTTCTAAA	Randall, R.S., Miyashima, S., Blomster, T., Zhang, J., Elo, A., Karlberg, A., Immanen, J., Nieminen, K., Lee, J.Y., Kakimoto, T., et al. (2015). AINTEGUMENTA and the D-type cyclin CYCD3;1 regulate root secondary growth and respond to cytokinins. Biol. Open 4, 1229-1236.
	ACAAGGCCCCAAAACACAAA
PLL18	CAATCGGTAACACGCTTGC	this study
	CAAGATAGGTAGGCCAAGC
PLL19	GGATTCGGCAAAAACGCCAT	this study
	ACCACGGCGTGTCTTAAAGT
PLL22	TTACCTAACGACGACGGTGC	this study
	AACCTCCTCCGCTCTGTACT
PLL26	CAGTGACGAATCCAGATGAAG	this study
	TGTTCCGCAAGTAAAGTAACC
Genotying pimers		sequencing primer
AT1G03820	ATGGCTTCTTTTGCTCTGAAACCC	CTAGTCCGGGAGCTGGAGCT
	AGGCTCATACTCTTCTTGACTA
AT1G04680/PLL26	AGCACTTTGGACAGTACCCC	TGTGCCAATTGGGGTCACAT
	TGTGCCAATTGGGGTCACAT
AT1G10550/XTH33	CCTCGCTAAGCTCACTCTCG	CCTCGCTAAGCTCACTCTCG
	TCTTGGCCCATAACTTTTCCT
AT1G11545/XTH8	ACACCGGTACGTTCAAATCCA	ACACCGGTACGTTCAAATCCA
	GGAATGTCGCATCTCCCGAT
AT1G14720/XTH28	TGCAGGAGTTGTTATCGCCT	TGCAGGAGTTGTTATCGCCT
	CTCCATCCCGAAGAGCCAAG
AT1G26770/EXPA10	ctagagaaatttgatatcctct	ATGTGCAGGTTGTTAACACAAG
	ATGTGCAGGTTGTTAACACAAG
AT1G28400	ATGGCTTTCTCCACTAGAGGCTCC	GGTATGGCTTGTATGGTCACG
	CACGTTCTAACTCTGTCCCGT
AT1G62770/PMEI9	ATGGAGCTTAAAAATACAATCTTTCTAG	ATGGAGCTTAAAAATACAATCTTTCTAG
	TTAAGGAAACTTCACACTTCGC
AT1G64390/GH9C2	ACCTCAACTTTTCCTCACTCTCT	ACCTCAACTTTTCCTCACTCTCT
	GGCGACATCAGAACCAGGAA
AT1G65680/EXPB2	TCATGGGACCTTCCTTCACG	AGCTGTAATTGACATAACACGAAT
	AGCTGTAATTGACATAACACGAAT
AT1G69530/EXPA1	cagtcgcatactctgttttgaggt	cagtcgcatactctgttttgaggt
	CCGTAGCCTTGGCTATATAG
AT1G70710/GH9B1, CEL1	GCCCCTTCGTTGGTCCTATC	GCCCCTTCGTTGGTCCTATC
	TGGAATAAGCAGGATCGCGT
AT1G71380/GH9B3,CEL3	TAAGCAATGGCGATGCCAAC	TAAGCAATGGCGATGCCAAC
	TTCATGTGAAAGCAGACCTTGT
AT2G01610	ACGACATGGCTCATCGTAATGT	GGACTGTCTTGAACGGCAGA
	GGACTGTCTTGAACGGCAGA
AT2G03090/EXPA15	aagttacgatgacccagatacg	ATGTTCATgtaatataacatcttc
	ATGTTCATgtaatataacatcttc
AT2G06850/XTH4	CCGGAGTTGTCACAGCTTTC	CCGGAGTTGTCACAGCTTTC
	GGCCACCCCAAGGTTAAGAA
AT2G28950/EXPA6	gctgatatataagattccactg	ATGGCAATGTTGGGCTTGGTT
	ATGGCAATGTTGGGCTTGGTT
AT2G33850	ATGGCTTTTTCCACTAGCTCATG	ATGGCTTTTTCCACTAGCTCATG
	CGGCGCTGAACGTTATTGAG
AT2G36870/XTH32	ATGGGTAACTCTTTGATCTC	CTGAGGTTCTATCAAGCCAG
	GCGAAACTTCATCTCACGGC
AT2G37640/EXPA3	CCACTTTCTACGGTGGCAGT	CCACTTTCTACGGTGGCAGT
	TGGTTCTTTGTGTAATTTCTTCACC
AT2G39700/EXPA4	TCGAAGGCGCTCTTGTTCTT	TCGAAGGCGCTCTTGTTCTT
	TGCCAAGACCCTAGACATATAAACA
AT2G40480	ATGGCATTGGCAGAGGAGCAG	AGTCACCGCCTCCTGAACCG
	CTTAATGTCAAATTCACCATT
AT2G40610/EXPA8	ACGGTGATGGTTGACCCGAG	ACGGTGATGGTTGACCCGAG
	ATGTACACTCCATCATACTTAA
AT3G02885/GASA5	ATGGCGAATTGTATCAGAAG	ACCACCACGAGCAGCctgtc
	TTAAGGACATTTTGGACGGC
AT3G14310/PME3	CCGGAGCTTCAAAAGCCAAC	CCGGAGCTTCAAAAGCCAAC
	AAGGTTCTTTACGTACCTGCCC
AT3G23730/XTH16	acacagagagtttcagtatctgc	ACTTTTGGGAGCTTACGTAGTAG
	ACTTTTGGGAGCTTACGTAGTAG
AT3G24670/PLL22	ATCTCCGACGAAAGCGTCTC	ATCTCCGACGAAAGCGTCTC
	TCATCAGTTCCACTGAATCAGCA
AT3G27400/PLL18	ctcacatgatagtttcccatg	cccgtcaactagctagtgg
	CCAATTAGGGTCACACCGC
AT3G44990/XTH31	CCTATAACTGTCGGACCCGC	CCTATAACTGTCGGACCCGC
	CGATCATATGCATACATAGAGGGAT
AT3G53190/PLL17	TACCACATCCTGACCCGGAA	TACCACATCCTGACCCGGAA
	GAAAGCCGGTTGAGTCGGTT
AT3G54260/TBL36	ATGGCTACCTCAGAGACTCG	ATGGCTACCTCAGAGACTCG
	CCCAAGAAATTTCAATGCGTC
AT3G54920/PLL13	TTTCCGGTAATGTGAACGGC	cttctccgaaattcacagGA
	cttctccgaaattcacagGA
AT4G02290/GH9B13	TCGCTGCTCTGTTACTGCTT	TTCTTCCGGTCTCTGCCAAC
	TTCTTCCGGTCTCTGCCAAC
AT4G03210/XTH9	GTCGGTATGGATTTGTTCAAAT	GTCGGTATGGATTTGTTCAAAT
	GGACTATGTAAGGCTCGCCG
AT4G13210/PLL23	GCCACCTCACCTTGTCAAAT	GCCACCTCACCTTGTCAAAT
	TATGCACGTTGACACCACGA
AT4G14130/XTH15	TCCAAACTCACCCCCACAAC	TCCAAACTCACCCCCACAAC
	GGCTTCCCTGTCTCGTTACC
AT4G18630	ATGGAGGGAAAGAAATTGAATTTG	ATGGAGGGAAAGAAATTGAATTTG
	GTTTCTGATGTGTCTGAAGAGCC
AT4G24780/PLL19	TCACCAGTTCCTGACCCTGA	GGTGACCACGTAGATCCGAC
	GGTGACCACGTAGATCCGAC
AT4G25810/XTH23	ttggtcaaacaggacgaaaca	TCGCCGTTGTTTGTGATCTGTCC
	TCGCCGTTGTTTGTGATCTGTCC
AT4G25820/XTH14	CCGTACTGGGCAGGATTGAG	cgagttctcttgacatctatag
	cgagttctcttgacatctatag
AT4G28250/EXPB3	ATCGCCACGTGTCAAACTCT	ATCGCCACGTGTCAAACTCT
	CGTGCACTGTCACGAGTTAGTT
AT4G30280/XTH18	tctcaaagcagttcttttaacAAA	tctcaaagcagttcttttaacAAA
	cgtacaagggatcaaaggtt
AT4G30290/XTH19	gagagatctaataaaaATGAAGTC	gagagatctaataaaaATGAAGTC
	TGGTACAAAGGAAGGAGTTTC
AT4G37800/XTH7	TGCCTGCATGCATCTCCATA	TGCCTGCATGCATCTCCATA
	TTCATCTGCGCAAATTAGTTTCAT
AT4G39320	tagagaaggctatATGGGGA	tagagaaggctatATGGGGA
	CGTTATCTTATCTGCCTTGTC
AT5G02260/EXPA9	CCAAGGTCAACAAATGGCGG	CCAAGGTCAACAAATGGCGG
	AGGGAGATGAGTTTACCTGCG
AT5G48900/PLL21	TGGTCCACCCAATTCCTCTG	TGGTCCACCCAATTCCTCTG
	GCTATGTGAACGTTGACGCC
AT5G52390	ATGGCTTTGAAGACAGTTTTCG	ACGTGTGCCTTCGCGGTCTCGT
	TTAATACGGTGAAGGTGCCG
AT5G57560/XTH22	ATCACTTGGGGTGATGGTCG	ATCACTTGGGGTGATGGTCG
	GTGACAACCACGAGCCAGTA
AT5G66460/MAN7	agATGAAGCTTCTGGCTCTG	GAGCCAGTAGGCATTGAAGC
	GGGAATACTGAAGAGCCCTG

## Sheet: Table S5
Supplementary Table 5: Expression vectors generated in this study
construct name		1st box name	2nd box name	3rd box name	destination vector
PLL18pro:erYFP		1R4a-pPLL18	221z-erVen (Siligato, R. et al.)	2R3e-nosT (Siligato, R. et al. )	pFRm43GW (Wang et al.)
PLL19pro:erYFP		1R4a-pPLL19	221z-erVen (Siligato, R. et al.)	2R3e-nosT (Siligato, R. et al. )	pFRm43GW (Wang et al.)
PLL22pro:erYFP		1R4a-pPLL22	221z-erVen (Siligato, R. et al.)	2R3e-nosT (Siligato, R. et al. )	pFRm43GW (Wang et al.)
PLL26pro:erYFP		1R4a-pPLL26	221z-erVen (Siligato, R. et al.)	2R3e-nosT (Siligato, R. et al. )	pFRm43GW (Wang et al.)
35S-XVE_gEXPA1		P1R4--35S-XVE (Siligato, R. et al.)	221z-gEXPA1	2R3e-nosT (Siligato, R. et al. )	pFRm43GW (Wang et al.)
35S-XVE _cEXPA4		P1R4--35S-XVE (Siligato, R. et al.)	221z-cEXPA4	2R3e-nosT (Siligato, R. et al. )	pFRm43GW (Wang et al.)
35S-XVE_gEXPA8		P1R4--35S-XVE (Siligato, R. et al.)	221z-gEXPA8	2R3e-nosT (Siligato, R. et al. )	pFRm43GW (Wang et al.)
35S-XVE_gEXPA9		P1R4--35S-XVE (Siligato, R. et al.)	221z-gEXPA9	2R3e-nosT (Siligato, R. et al. )	pFRm43GW (Wang et al.)
35S-XVE_gEXPA10		P1R4--35S-XVE (Siligato, R. et al.)	221z-gEXPA10	2R3e-nosT (Siligato, R. et al. )	pFRm43GW (Wang et al.)
35S-XVE_gEXPA15		P1R4--35S-XVE (Siligato, R. et al.)	221z-gEXPA15	2R3e-nosT (Siligato, R. et al. )	pFRm43GW (Wang et al.)
35S-XVE_gEXPB2		P1R4--35S-XVE (Siligato, R. et al.)	221z-gEXPB2	2R3e-nosT (Siligato, R. et al. )	pFRm43GW (Wang et al.)
35S-XVE_gEXPB3		P1R4--35S-XVE (Siligato, R. et al.)	221z-gEXPB3	2R3e-nosT (Siligato, R. et al. )	pFRm43GW (Wang et al.)
35S-XVE_cPLL17		P1R4--35S-XVE (Siligato, R. et al.)	221z-cPLL17	2R3e-nosT (Siligato, R. et al. )	pFRm43GW (Wang et al.)
35S-XVE _cPLL18		P1R4--35S-XVE (Siligato, R. et al.)	221z-cPLL18	2R3e-nosT (Siligato, R. et al. )	pFRm43GW (Wang et al.)
35S-XVE-gPLL19		P1R4--35S-XVE (Siligato, R. et al.)	221z-gPL19	2R3e-nosT (Siligato, R. et al. )	pFRm43GW (Wang et al.)
35S-XVE-gPLL23		P1R4--35S-XVE (Siligato, R. et al.)	221z-gPLL23	2R3e-nosT (Siligato, R. et al. )	pFRm43GW (Wang et al.)
35S-XVE _cPLL22		P1R4--35S-XVE (Siligato, R. et al.)	221z-cPLL22	2R3e-nosT (Siligato, R. et al. )	pFRm43GW (Wang et al.)
35S-XVE _cPLL26		P1R4--35S-XVE (Siligato, R. et al.)	221z-cPLL26	2R3e-nosT (Siligato, R. et al. )	pFRm43GW (Wang et al.)
35S-XVE _cXTH4		P1R4--35S-XVE (Siligato, R. et al.)	221z-cXTH4	2R3e-nosT (Siligato, R. et al. )	pFRm43GW (Wang et al.)
35S-XVE _cXTH9		P1R4--35S-XVE (Siligato, R. et al.)	221z-cXTH9	2R3e-nosT (Siligato, R. et al. )	pFRm43GW (Wang et al.)
35S-XVE _cXTH15		P1R4--35S-XVE (Siligato, R. et al.)	221z-cXTH15	2R3e-nosT (Siligato, R. et al. )	pFRm43GW (Wang et al.)
35S-XVE-gXTH19		P1R4--35S-XVE (Siligato, R. et al.)	221z-gXTH19	2R3e-nosT (Siligato, R. et al. )	pFRm43GW (Wang et al.)
35S-XVE-gGH9B1		P1R4--35S-XVE (Siligato, R. et al.)	221z-gGH9B1	2R3e-nosT (Siligato, R. et al. )	pFRm43GW (Wang et al.)
35S-XVE-gGH9B3		P1R4--35S-XVE (Siligato, R. et al.)	221z-gGH9B3	2R3e-nosT (Siligato, R. et al. )	pFRm43GW (Wang et al.)
35S-XVE_gMAN7		P1R4--35S-XVE (Siligato, R. et al.)	221z-gAT5G66460	2R3e-nosT (Siligato, R. et al. )	pFRm43GW (Wang et al.)
35S-XVE _gATGH9C2		P1R4--35S-XVE (Siligato, R. et al.)	221z-gGH9C2	2R3e-nosT (Siligato, R. et al. )	pFRm43GW (Wang et al.)
35S-XVE_gPME3		P1R4--35S-XVE (Siligato, R. et al.)	221z-gPME3	2R3e-nosT (Siligato, R. et al. )	pFRm43GW (Wang et al.)
35S-XVE _gTBL36		P1R4--35S-XVE (Siligato, R. et al.)	221z-gTBL36	2R3e-nosT (Siligato, R. et al. )	pFRm43GW (Wang et al.)
35S-XVE_gGASA5		P1R4--35S-XVE (Siligato, R. et al.)	221z-gGASA5	2R3e-nosT (Siligato, R. et al. )	pFRm43GW (Wang et al.)
35S-XVE_gAT1G80240		P1R4--35S-XVE (Siligato, R. et al.)	221z-gAT1G80240	2R3e-nosT (Siligato, R. et al. )	pFRm43GW (Wang et al.)
35S-XVE_gPMEI9		P1R4--35S-XVE (Siligato, R. et al.)	221z-gAT1G62770	2R3e-nosT (Siligato, R. et al. )	pFRm43GW (Wang et al.)
35S-XVE_gAT2G01610		P1R4--35S-XVE (Siligato, R. et al.)	221z-gAT2G01610	2R3e-nosT (Siligato, R. et al. )	pFRm43GW (Wang et al.)
35S-XVE_gAT4G18630		P1R4--35S-XVE (Siligato, R. et al.)	221z-gAT4G18630	2R3e-nosT (Siligato, R. et al. )	pFRm43GW (Wang et al.)
35S-XVE_gAT5G52390		P1R4--35S-XVE (Siligato, R. et al.)	221z-gAT5G52390	2R3e-nosT (Siligato, R. et al. )	pFRm43GW (Wang et al.)
35S-XVE _gDGR2		P1R4--35S-XVE (Siligato, R. et al.)	221z-gDGR2	2R3e-nosT (Siligato, R. et al. )	pFRm43GW (Wang et al.)
35S-XVE_gAT4G39320		P1R4--35S-XVE (Siligato, R. et al.)	221z-gAT4G39320	2R3e-nosT (Siligato, R. et al. )	pFRm43GW (Wang et al.)
35S-cLBD3-YFP		pEN-L4-35S-L1 (Hunter et al.)	p221z-cLBD3 (no stop codon)	2R3e-4xgly-venYFP-3AT (Siligato, R. et al. )	pBm43GW (Karini et al)
35S-cLBD4-YFP		pEN-L4-35S-L1 (Hunter et al.)	p221z-cLBD4 (no stop codon)	2R3e-4xgly-venYFP-3AT (Siligato, R. et al. )	pBm43GW (Karini et al)
35S-cLBD11-YFP		pEN-L4-35S-L1 (Hunter et al.)	p221z-cLBD11 (no stop codon)	2R3e-4xgly-venYFP-3AT (Siligato, R. et al. )	pBm43GW (Karini et al)
pGreen_dualluc_pPLL18
pGreen_dualluc_pPLL20
pGreen_dualluc_pPLL22
pGreen_dualluc_pPLL19		1R4a-pPLL19	221z-Rluc-NOS	2R3z-NOS-Fluc-35S	pCAM-kan-R4R3(Siligato, R. et al. )
pGreen_dualluc_pPLL26		1R4a-pPLL26	221z-Rluc-NOS	2R3z-NOS-Fluc-35S	pCAM-kan-R4R3(Siligato, R. et al. )
pET28a(+)_PLL18-co
pET28a(+)_PLL19-co
pET28a(+)_PLL22-co
pET28a(+)_PLL26-co
reference
Siligato, R. et al. MultiSite Gateway-compatible cell type-specific gene-inducible system for plants. Plant Physiol. 170, 627–641 (2016).
Wang, X. et al. An inducible genome editing system for plants. Nat. Plants
Hunter, K. et al. CRK2 enhances salt tolerance by regulating callose deposition in connection with PLDalpha1. Plant Physiol. 180, 2004-2021 (2019).
Karimi, M., De Meyer, B. & Hilson, P. Modular cloning in plant cells. Trends Plant Sci. 10, 103-5 (2005).

## Sheet: Table S6
Supplementary Table 6: Seeds used in this study
PLL18pro:erYFP	this study
PLL19pro:erYFP	this study
PLL22pro:erYFP	this study
PLL26pro:erYFP	this study
35S:XVE>>cLBD3	Ye et al., 2021
35S:XVE>>cLBD4	Ye et al., 2021
35S:XVE>>cLBD11	Ye et al., 2021
PLL18pro:erYFP; 35S:XVE>>cLBD11	this study; F1 used
PLL19pro:erYFP; 35S:XVE>>cLBD11	this study; F1 used
PLL22pro:erYFP; 35S:XVE>>cLBD11	this study; F1 used
PLL26pro:erYFP; 35S:XVE>>cLBD11	this study; F1 used
35S-XVE_gEXPA1 ; lbd3;4;11	this study, T1 generation used
35S-XVE _cEXPA4; lbd3;4;11	this study, T1 generation used
35S-XVE_gEXPA8 ; lbd3;4;11	this study, T1 generation used
35S-XVE_gEXPA9 ; lbd3;4;11	this study, T1 generation used
35S-XVE_gEXPA10; lbd3;4;11	this study, T1 generation used
35S-XVE_gEXPA15 ; lbd3;4;11	this study, T1 generation used
35S-XVE_gEXPB2; lbd3;4;11	this study, T1 generation used
35S-XVE_gEXPB3; lbd3;4;11	this study, T1 generation used
35S-XVE_cPLL17; lbd3;4;11	this study, T1 generation used
35S-XVE _cPLL18; lbd3;4;11	this study, T1 generation used
35S-XVE-gPLL19; lbd3;4;11	this study, T1 generation used
35S-XVE-gPLL23; lbd3;4;11	this study, T1 generation used
35S-XVE _cPLL22; lbd3;4;11	this study, T1 generation used
35S-XVE _cPLL26; lbd3;4;11	this study, T1 generation used
35S-XVE _cXTH4 ; lbd3;4;11	this study, T1 generation used
35S-XVE _cXTH9 ; lbd3;4;11	this study, T1 generation used
35S-XVE _cXTH15 ; lbd3;4;11	this study, T1 generation used
35S-XVE-gXTH19; lbd3;4;11	this study, T1 generation used
35S-XVE-gGH9B1; lbd3;4;11	this study, T1 generation used
35S-XVE-gGH9B3; lbd3;4;11	this study, T1 generation used
35S-XVE_gMAN7; lbd3;4;11	this study, T1 generation used
35S-XVE _gATGH9C2; lbd3;4;11	this study, T1 generation used
35S-XVE_gPME3; lbd3;4;11	this study, T1 generation used
35S-XVE _gTBL36; lbd3;4;11	this study, T1 generation used
35S-XVE_gGASA5; lbd3;4;11	this study, T1 generation used
35S-XVE_gAT1G80240; lbd3;4;11	this study, T1 generation used
35S-XVE_gPMEI9; lbd3;4;11	this study, T1 generation used
35S-XVE_gAT2G01610; lbd3;4;11	this study, T1 generation used
35S-XVE_gAT4G18630; lbd3;4;11	this study, T1 generation used
35S-XVE_gAT5G52390; lbd3;4;11	this study, T1 generation used
35S-XVE _gDGR2; lbd3;4;11	this study, T1 generation used
35S-XVE_gAT4G39320; lbd3;4;11	this study, T1 generation used
lbd3;4	Ye et al., 2021
lbd3;4;11	Ye et al., 2021
35S-XVE _cPLL18; WT	this study, T2generation used
35S-XVE-gPLL19; WT	this study, T2generation used
35S-XVE _cPLL22; WT	this study, T2generation used
35S-XVE _cPLL26; WT	this study, T2generation used
CRISPR-Cas9 generated mutants (see Extended Data Table 3)	this study

## Sheet: Table S7
Supplementary Table 7: List of differentially expressed genes (DEGs). Statistical significance was determined using a two-sided hypothesis test with FDR-adjusted p-values.

## Sheet: Table S7_DGE_LBD3_E8
AGI	Annotitation	LBD3_E8_log2FoldChange	LBD3_E8_padj
AT1G03820	unknown protein; FUNCTIONS IN: molecular_function unknown; INVOLVED IN: biological_process unknown; LOCATED IN: endomembrane system; EXPRESSED IN: 21 plant structures; EXPRESSED DURING: 13 growth stages; Has 1345 Blast hits to 1122 proteins in 102 s /.../: Archae - 2; Bacteria - 28; Metazoa - 28; Fungi - 30; Plants - 109; Viruses - 0; Other Eukaryotes - 1148 (source: NCBI BLink). [Source:TAIR;Acc…	1.34	3.48e-07
AT2G39700	Expansin-A4 [Source:UniProtKB/Swiss-Prot;Acc:O48818]	1.4	5.11e-18
AT3G54260	Protein trichome birefringence-like 36 [Source:UniProtKB/Swiss-Prot;Acc:Q940H3]	0.54	8.43e-11
AT4G24780	Probable pectate lyase 18 [Source:UniProtKB/Swiss-Prot;Acc:Q9C5M8]	0.58	0.03894
AT3G02885	Gibberellin-regulated protein 5 [Source:UniProtKB/Swiss-Prot;Acc:Q84J95]	0.87	0.000145
AT5G66460	Mannan endo-1,4-beta-mannosidase 7 [Source:UniProtKB/Swiss-Prot;Acc:Q9FJZ3]	2.62	3.77e-26
AT2G12462	BEST Arabidopsis thaliana protein match is: Sterile alpha motif (SAM) domain-containing protein (TAIR:AT1G15760.1); Has 35333 Blast hits to 34131 proteins in 2444 species: Archae - 798; Bacteria - 22429; Metazoa - 974; Fungi - 991; Plants - 531; Vir /.../ 0; Other Eukaryotes - 9610 (source: NCBI BLink). [Source:TAIR;Acc:AT2G12462]	0.73	0.04698
AT2G40480	WEB family protein At2g40480 [Source:UniProtKB/Swiss-Prot;Acc:Q5XVC7]	0.78	7.6e-05
AT3G07410	Ras-related protein RABA5b [Source:UniProtKB/Swiss-Prot;Acc:Q9SRS5]	0.94	5.03e-29
AT1G69160	unknown protein; BEST Arabidopsis thaliana protein match is: unknown protein (TAIR:AT3G13980.1); Has 173 Blast hits to 172 proteins in 54 species: Archae - 0; Bacteria - 0; Metazoa - 25; Fungi - 33; Plants - 84; Viruses - 2; Other Eukaryotes - 29 (s /.../ NCBI BLink). [Source:TAIR;Acc:AT1G69160]	0.75	2.18e-05
AT1G62770	Plant invertase/pectin methylesterase inhibitor superfamily protein [Source:TAIR;Acc:AT1G62770]	1.13	3.36e-07
AT1G18670	Protein kinase superfamily protein [Source:TAIR;Acc:AT1G18670]	0.99	1.84e-09
AT2G33620	AT-hook motif nuclear-localized protein 10 [Source:UniProtKB/Swiss-Prot;Acc:O22812]	0.79	2.61e-11
AT4G35930	F-box protein At4g35930 [Source:UniProtKB/Swiss-Prot;Acc:Q5XF11]	0.99	1.11e-20
AT2G37280	ABC transporter G family member 33 [Source:UniProtKB/Swiss-Prot;Acc:Q9ZUT8]	1.05	2.88e-35
AT5G13880	unknown protein; BEST Arabidopsis thaliana protein match is: unknown protein (TAIR:AT5G47920.1); Has 30201 Blast hits to 17322 proteins in 780 species: Archae - 12; Bacteria - 1396; Metazoa - 17338; Fungi - 3422; Plants - 5037; Viruses - 0; Other Eu /.../es - 2996 (source: NCBI BLink). [Source:TAIR;Acc:AT5G13880]	0.4	0.04162
AT1G18870	Isochorismate synthase 2, chloroplastic [Source:UniProtKB/Swiss-Prot;Acc:Q9M9V6]	-1.86	1.35e-07
AT1G61667	Protein of unknown function, DUF538 [Source:TAIR;Acc:AT1G61667]	0.51	9.73e-09
AT3G25130	unknown protein; FUNCTIONS IN: molecular_function unknown; INVOLVED IN: biological_process unknown; LOCATED IN: plasma membrane; EXPRESSED IN: 17 plant structures; EXPRESSED DURING: 9 growth stages; Has 3885 Blast hits to 2658 proteins in 280 specie /.../hae - 12; Bacteria - 208; Metazoa - 970; Fungi - 222; Plants - 148; Viruses - 11; Other Eukaryotes - 2314 (source: NCBI BLink). [Source:TAIR;Acc…	-0.59	0.0001471
AT3G61820	Eukaryotic aspartyl protease family protein [Source:TAIR;Acc:AT3G61820]	1.23	8.79e-05
AT5G44400	FAD-binding Berberine family protein [Source:TAIR;Acc:AT5G44400]	0.42	0.045
AT5G47980	BAHD acyltransferase At5g47980 [Source:UniProtKB/Swiss-Prot;Acc:Q9FI40]	-2.06	2.03e-08
AT1G28110	Serine carboxypeptidase-like 45 [Source:UniProtKB/Swiss-Prot;Acc:Q93Y09]	0.38	0.005489
AT1G28400	unknown protein; FUNCTIONS IN: molecular_function unknown; INVOLVED IN: biological_process unknown; LOCATED IN: endomembrane system; EXPRESSED IN: 22 plant structures; EXPRESSED DURING: 13 growth stages; BEST Arabidopsis thaliana protein match is: u /.../ protein (TAIR:AT2G33850.1); Has 45374 Blast hits to 18870 proteins in 668 species: Archae - 72; Bacteria - 1460; Metazoa - 1191; Fungi - 1038; …	1	6.37e-15
AT1G16530	LOB domain-containing protein 3 [Source:UniProtKB/Swiss-Prot;Acc:Q9SA51]	5.88	0
AT2G28950	Expansin-A6 [Source:UniProtKB/Swiss-Prot;Acc:Q38865]	0.54	0.005644
AT1G24620	Probable calcium-binding protein CML25 [Source:UniProtKB/Swiss-Prot;Acc:Q9FYK2]	1.19	5.61e-10
AT3G07340	Transcription factor bHLH62 [Source:UniProtKB/Swiss-Prot;Acc:Q9SRT2]	0.44	0.001406
AT1G23080	Auxin efflux carrier component 7 [Source:UniProtKB/Swiss-Prot;Acc:Q940Y5]	0.8	0.004672
AT2G27060	Leucine-rich repeat protein kinase family protein [Source:TAIR;Acc:AT2G27060]	0.52	0.0001043
AT1G14960	Polyketide cyclase/dehydrase and lipid transport superfamily protein [Source:TAIR;Acc:AT1G14960]	-2.76	1.8e-22
AT5G38020	S-adenosyl-L-methionine-dependent methyltransferases superfamily protein [Source:TAIR;Acc:AT5G38020]	-1.48	4.16e-07
AT5G48010	Thalianol synthase [Source:UniProtKB/Swiss-Prot;Acc:Q9FI37]	-2.43	1.2e-26
AT3G55090	ABC transporter G family member 16 [Source:UniProtKB/Swiss-Prot;Acc:Q9M2V7]	1.01	8.03e-09
AT2G41380	S-adenosyl-L-methionine-dependent methyltransferases superfamily protein [Source:TAIR;Acc:AT2G41380]	-1.34	4.23e-21
AT5G65640	Transcription factor bHLH93 [Source:UniProtKB/Swiss-Prot;Acc:Q9LSL1]	0.54	0.004859
AT4G39320	microtubule-associated protein-related [Source:TAIR;Acc:AT4G39320]	1.47	1.29e-26
AT1G75280	Isoflavone reductase homolog P3 [Source:UniProtKB/Swiss-Prot;Acc:P52577]	-0.54	0.0005705
AT2G38600	HAD superfamily, subfamily IIIB acid phosphatase [Source:TAIR;Acc:AT2G38600]	-1.78	0.0001448
AT4G37295	unknown protein; FUNCTIONS IN: molecular_function unknown; INVOLVED IN: biological_process unknown; LOCATED IN: endomembrane system; EXPRESSED IN: stem, root, leaf; EXPRESSED DURING: LP.06 six leaves visible, LP.04 four leaves visible; Has 30201 Bla /.../s to 17322 proteins in 780 species: Archae - 12; Bacteria - 1396; Metazoa - 17338; Fungi - 3422; Plants - 5037; Viruses - 0; Other Eukaryotes - …	2.69	1.16e-57
AT5G61430	NAC domain-containing protein 100 [Source:UniProtKB/Swiss-Prot;Acc:Q9FLJ2]	-0.45	0.03378
AT3G13380	Receptor-like protein kinase BRI1-like 3 [Source:UniProtKB/Swiss-Prot;Acc:Q9LJF3]	1.52	7.76e-64
AT4G03540	CASP-like protein 1C1 [Source:UniProtKB/Swiss-Prot;Acc:Q9ZT81]	-0.61	0.03766
AT5G01170	Protein of unknown function (DUF740) [Source:TAIR;Acc:AT5G01170]	1.44	1.17e-26
AT5G10230	Annexin D7 [Source:UniProtKB/Swiss-Prot;Acc:Q9LX07]	-1.47	7.38e-12
AT5G24310	Protein ABIL3 [Source:UniProtKB/Swiss-Prot;Acc:Q6NMC6]	1.09	1.37e-13
AT2G18470	Proline-rich receptor-like protein kinase PERK4 [Source:UniProtKB/Swiss-Prot;Acc:Q9ZNQ8]	-0.44	0.03713
AT1G53920	GDSL esterase/lipase 5 [Source:UniProtKB/Swiss-Prot;Acc:Q9SSA7]	2.35	1.23e-16
AT1G77760	Nitrate reductase [NADH] 1 [Source:UniProtKB/Swiss-Prot;Acc:P11832]	-0.99	0.001573
AT5G48000	Cytochrome P450 708A2 [Source:UniProtKB/Swiss-Prot;Acc:Q8L7D5]	-2.16	2.61e-21
AT5G24380	Metal-nicotianamine transporter YSL2 [Source:UniProtKB/Swiss-Prot;Acc:Q6R3K9]	-0.53	0.001541
AT1G01225	NC domain-containing protein-related [Source:TAIR;Acc:AT1G01225]	0.76	2.63e-05
AT1G15760	Sterile alpha motif (SAM) domain-containing protein [Source:TAIR;Acc:AT1G15760]	-1	0.0009225
AT1G77400	CONTAINS InterPro DOMAIN/s: Protein of unknown function DUF688 (InterPro:IPR007789); BEST Arabidopsis thaliana protein match is: hydroxyproline-rich glycoprotein family protein (TAIR:AT1G21695.1); Has 328 Blast hits to 314 proteins in 61 species: Ar /.../ 0; Bacteria - 12; Metazoa - 130; Fungi - 28; Plants - 92; Viruses - 10; Other Eukaryotes - 56 (source: NCBI BLink). [Source:TAIR;Acc:AT1G77400]	0.93	1.31e-07
AT4G35720	Arabidopsis protein of unknown function (DUF241) [Source:TAIR;Acc:AT4G35720]	-1.05	0.0005711
AT5G26220	ChaC-like family protein [Source:TAIR;Acc:AT5G26220]	1.97	2.14e-10
AT4G36880	cysteine proteinase1 [Source:TAIR;Acc:AT4G36880]	2.01	4.92e-05
AT1G56600	Galactinol synthase 2 [Source:UniProtKB/Swiss-Prot;Acc:Q9FXB2]	-0.81	0.01629
AT2G46130	Probable WRKY transcription factor 43 [Source:UniProtKB/Swiss-Prot;Acc:Q8GY11]	-0.82	0.009046
AT5G67200	Probable inactive receptor kinase At5g67200 [Source:UniProtKB/Swiss-Prot;Acc:Q93Y06]	0.64	0.000208
AT5G47990	Cytochrome P450 705A5 [Source:UniProtKB/Swiss-Prot;Acc:Q9FI39]	-2.43	1.25e-07
AT2G22900	Putative glycosyltransferase 7 [Source:UniProtKB/Swiss-Prot;Acc:O81007]	0.51	0.0277
AT2G16430	Purple acid phosphatase 10 [Source:UniProtKB/Swiss-Prot;Acc:Q9SIV9]	-1.84	4.57e-13
AT4G00430	Probable aquaporin PIP1-4 [Source:UniProtKB/Swiss-Prot;Acc:Q39196]	-0.5	0.0008609
AT5G03260	Laccase-11 [Source:UniProtKB/Swiss-Prot;Acc:Q8VZA1]	-0.71	0.0004746
AT2G17500	Auxin efflux carrier family protein [Source:TAIR;Acc:AT2G17500]	-0.78	4.22e-08
AT4G11190	Dirigent protein 13 [Source:UniProtKB/Swiss-Prot;Acc:Q9T017]	-1.94	2.51e-05
AT5G44910	Toll-Interleukin-Resistance (TIR) domain family protein [Source:TAIR;Acc:AT5G44910]	-0.41	0.03087
AT1G80520	Sterile alpha motif (SAM) domain-containing protein [Source:TAIR;Acc:AT1G80520]	-0.75	0.0007926
AT2G34490	Cytochrome P450 710A2 [Source:UniProtKB/Swiss-Prot;Acc:O64698]	-1.27	3.02e-05
AT2G40540	Potassium transporter 2 [Source:UniProtKB/Swiss-Prot;Acc:O22881]	1.26	1.38e-25
AT3G29630	UDP-glycosyltransferase 79B4 [Source:UniProtKB/Swiss-Prot;Acc:Q9LJA6]	-0.99	0.005191
AT2G36090	Probable F-box protein At1g60180 [Source:UniProtKB/Swiss-Prot;Acc:Q9SIH5]	-1.44	2.28e-07
AT5G56080	Nicotianamine synthase 2 [Source:UniProtKB/Swiss-Prot;Acc:Q9FKT9]	-1.58	2.12e-08
AT3G27400	Putative pectate lyase 11 [Source:UniProtKB/Swiss-Prot;Acc:Q9LTZ0]	3.17	7.58e-49
AT1G65370	TRAF-like family protein [Source:TAIR;Acc:AT1G65370]	0.37	0.03547
AT1G66540	Cytochrome P450 superfamily protein [Source:TAIR;Acc:AT1G66540]	-1.18	0.001302
AT2G31360	Delta-9 acyl-lipid desaturase 2 [Source:UniProtKB/Swiss-Prot;Acc:Q9SID2]	1.09	8.76e-08
AT3G07390	auxin-responsive family protein [Source:TAIR;Acc:AT3G07390]	1.01	0.0007908
AT5G02230	Haloacid dehalogenase-like hydrolase (HAD) superfamily protein [Source:TAIR;Acc:AT5G02230]	0.8	3.63e-06
AT5G26340	Sugar transport protein 13 [Source:UniProtKB/Swiss-Prot;Acc:Q94AZ2]	-0.33	0.03593
AT1G64590	NAD(P)-binding Rossmann-fold superfamily protein [Source:TAIR;Acc:AT1G64590]	1.84	4.81e-23
AT2G46535	unknown protein; CONTAINS InterPro DOMAIN/s: Protein of unknown function DUF688 (InterPro:IPR007789); BEST Arabidopsis thaliana protein match is: Protein of unknown function (DUF688) (TAIR:AT3G61840.1); Has 48 Blast hits to 48 proteins in 8 species: /.../e - 0; Bacteria - 0; Metazoa - 0; Fungi - 0; Plants - 48; Viruses - 0; Other Eukaryotes - 0 (source: NCBI BLink). [Source:TAIR;Acc:AT2G46535]	-0.69	0.008346
AT3G14595	Ribosomal protein L18ae family [Source:TAIR;Acc:AT3G14595]	0.56	8.27e-05
AT4G23190	Cysteine-rich receptor-like protein kinase 11 [Source:UniProtKB/Swiss-Prot;Acc:Q9ZP16]	0.43	0.006413
AT4G30975	other RNA [Source:TAIR;Acc:AT4G30975]	0.83	6.61e-06
AT5G36130	Cytochrome P450 superfamily protein [Source:TAIR;Acc:AT5G36130]	-1.35	0.01948
AT5G37990	S-adenosyl-L-methionine-dependent methyltransferases superfamily protein [Source:TAIR;Acc:AT5G37990]	-1.76	1.13e-13
AT5G40020	Pathogenesis-related thaumatin superfamily protein [Source:TAIR;Acc:AT5G40020]	-0.55	0.002834
AT1G16500	unknown protein; BEST Arabidopsis thaliana protein match is: unknown protein (TAIR:AT1G79160.1); Has 136 Blast hits to 134 proteins in 17 species: Archae - 0; Bacteria - 0; Metazoa - 0; Fungi - 4; Plants - 131; Viruses - 1; Other Eukaryotes - 0 (sou /.../CBI BLink). [Source:TAIR;Acc:AT1G16500]	-0.61	0.01262
AT1G49450	Transducin/WD40 repeat-like superfamily protein [Source:TAIR;Acc:AT1G49450]	-1.06	7.23e-05
AT1G58360	Amino acid permease 1 [Source:UniProtKB/Swiss-Prot;Acc:Q42400]	-0.82	0.0004243
AT1G72490	unknown protein; BEST Arabidopsis thaliana protein match is: unknown protein (TAIR:AT1G17400.1); Has 75 Blast hits to 75 proteins in 21 species: Archae - 0; Bacteria - 0; Metazoa - 3; Fungi - 4; Plants - 58; Viruses - 0; Other Eukaryotes - 10 (sourc /.../I BLink). [Source:TAIR;Acc:AT1G72490]	-1.56	0.0001246
AT3G13650	Dirigent protein 7 [Source:UniProtKB/Swiss-Prot;Acc:Q9LID5]	0.92	5.83e-05
AT4G17280	Cytochrome b561 and DOMON domain-containing protein At4g17280 [Source:UniProtKB/Swiss-Prot;Acc:Q8VYH6]	-0.51	0.006628
AT5G18980	ARM repeat superfamily protein [Source:TAIR;Acc:AT5G18980]	0.41	0.01244
AT1G66725	MIR163; miRNA [Source:TAIR;Acc:AT1G66725]	-1.01	0.009841
AT1G11190	Endonuclease 1 [Source:UniProtKB/Swiss-Prot;Acc:Q9SXA6]	0.72	0.0002069
AT1G20850	Xylem cysteine proteinase 2 [Source:UniProtKB/Swiss-Prot;Acc:Q9LM66]	-0.59	0.005809
AT1G69480	Phosphate transporter PHO1 homolog 10 [Source:UniProtKB/Swiss-Prot;Acc:Q6R8G0]	1.05	3.63e-12
AT2G34355	Major facilitator superfamily protein [Source:TAIR;Acc:AT2G34355]	-0.49	0.04093
AT3G25290	Cytochrome b561 and DOMON domain-containing protein At3g25290 [Source:UniProtKB/Swiss-Prot;Acc:Q9LSE7]	2.14	7.47e-18
AT3G50530	CDPK-related kinase 5 [Source:UniProtKB/Swiss-Prot;Acc:Q9SCS2]	0.61	6.8e-05
AT3G60160	ABC transporter C family member 9 [Source:UniProtKB/Swiss-Prot;Acc:Q9M1C7]	-3.76	1.62e-26
AT4G00230	Subtilisin-like protease SBT4.14 [Source:UniProtKB/Swiss-Prot;Acc:Q9LLL8]	-0.45	0.008227
AT5G02170	Transmembrane amino acid transporter family protein [Source:TAIR;Acc:AT5G02170]	-1.08	0.003822
AT5G19110	Eukaryotic aspartyl protease family protein [Source:TAIR;Acc:AT5G19110]	-0.83	0.006638
AT5G38000	Zinc-binding dehydrogenase family protein [Source:TAIR;Acc:AT5G38000]	-0.64	0.01958
AT5G63940	Protein kinase protein with adenine nucleotide alpha hydrolases-like domain [Source:TAIR;Acc:AT5G63940]	-0.42	0.004216
AT3G11210	GDSL esterase/lipase CPRD49 [Source:UniProtKB/Swiss-Prot;Acc:Q9SRM5]	0.48	0.03316
AT5G38010	UDP-glycosyltransferase 76E9 [Source:UniProtKB/Swiss-Prot;Acc:Q9LS21]	-1.09	3.36e-05
AT1G05310	Probable pectinesterase 8 [Source:UniProtKB/Swiss-Prot;Acc:O23038]	-0.56	0.007865
AT1G28390	Serine/threonine-protein kinase-like protein At1g28390 [Source:UniProtKB/Swiss-Prot;Acc:Q9SGN7]	0.97	1.16e-25
AT1G67030	Zinc finger protein 6 [Source:UniProtKB/Swiss-Prot;Acc:Q39265]	-0.9	5.2e-10
AT1G78990	HXXXD-type acyl-transferase family protein [Source:TAIR;Acc:AT1G78990]	-0.93	1.2e-07
AT3G20860	NIMA-related kinase 5 [Source:TAIR;Acc:AT3G20860]	-0.53	0.001781
AT4G29270	HAD superfamily, subfamily IIIB acid phosphatase [Source:TAIR;Acc:AT4G29270]	-0.44	0.006361
AT5G23750	Remorin family protein [Source:TAIR;Acc:AT5G23750]	-0.52	0.0008308
AT5G38700	unknown protein; FUNCTIONS IN: molecular_function unknown; INVOLVED IN: biological_process unknown; LOCATED IN: mitochondrion; EXPRESSED IN: 10 plant structures; EXPRESSED DURING: LP.04 four leaves visible, LP.10 ten leaves visible, petal differenti /.../and expansion stage, LP.08 eight leaves visible, LP.12 twelve leaves visible; BEST Arabidopsis thaliana protein match is: unknown protein (TAIR:…	0.77	0.000667
AT5G42580	cytochrome P450, family 705, subfamily A, polypeptide 12 [Source:TAIR;Acc:AT5G42580]	0.75	9.17e-05
AT5G48800	BTB/POZ domain-containing protein At5g48800 [Source:UniProtKB/Swiss-Prot;Acc:Q9FKB6]	0.82	2.34e-07
AT5G58780	Dehydrodolichyl diphosphate synthase 3 [Source:UniProtKB/Swiss-Prot;Acc:Q8RX73]	-0.42	0.009847
AT2G05620	Protein PROTON GRADIENT REGULATION 5, chloroplastic [Source:UniProtKB/Swiss-Prot;Acc:Q9SL05]	-0.68	0.002537
AT4G13660	Pinoresinol reductase 2 [Source:UniProtKB/Swiss-Prot;Acc:Q9SVP6]	-0.4	0.005618
AT4G35350	Xylem cysteine proteinase 1 [Source:UniProtKB/Swiss-Prot;Acc:O65493]	-0.7	5.64e-05
AT1G02360	Chitinase family protein [Source:TAIR;Acc:AT1G02360]	1.15	2.32e-08
AT1G22650	Probable alkaline/neutral invertase D [Source:UniProtKB/Swiss-Prot;Acc:F4I2X9]	-0.92	1.06e-11
AT1G33100	MATE efflux family protein [Source:TAIR;Acc:AT1G33100]	-0.85	0.0001004
AT1G76952	Protein IDA-LIKE 5 [Source:UniProtKB/Swiss-Prot;Acc:Q6DUW8]	1.24	0.0002078
AT2G17480	MLO-like protein 8 [Source:UniProtKB/Swiss-Prot;Acc:O22757]	1.2	7.99e-31
AT2G30080	Zinc transporter 6, chloroplastic [Source:UniProtKB/Swiss-Prot;Acc:O64738]	-0.97	0.002084
AT3G22570	Bifunctional inhibitor/lipid-transfer protein/seed storage 2S albumin superfamily protein [Source:TAIR;Acc:AT3G22570]	-0.92	0.0006647
AT3G45070	Cytosolic sulfotransferase 5 [Source:UniProtKB/Swiss-Prot;Acc:Q9M1V2]	-1.4	5.07e-21
AT4G02940	oxidoreductase, 2OG-Fe(II) oxygenase family protein [Source:TAIR;Acc:AT4G02940]	-0.53	0.0189
AT4G12910	Serine carboxypeptidase-like 20 [Source:UniProtKB/Swiss-Prot;Acc:Q8L7B2]	0.42	0.02083
AT4G18050	ABC transporter B family member 9 [Source:UniProtKB/Swiss-Prot;Acc:Q9M0M2]	-1.57	9.18e-27
AT4G24130	Protein of unknown function, DUF538 [Source:TAIR;Acc:AT4G24130]	-0.92	1.23e-05
AT5G22550	Plant protein of unknown function (DUF247) [Source:TAIR;Acc:AT5G22550]	-0.49	0.02159
AT5G51460	Trehalose-phosphate phosphatase A [Source:UniProtKB/Swiss-Prot;Acc:O64896]	1.66	2.16e-19
AT5G63450	Cytochrome P450 94B1 [Source:UniProtKB/Swiss-Prot;Acc:Q9FMV7]	-0.72	0.01885
AT4G04220	receptor like protein 46 [Source:TAIR;Acc:AT4G04220]	-0.8	7.27e-05
AT5G67210	Protein IRX15-LIKE [Source:UniProtKB/Swiss-Prot;Acc:Q9FH92]	-0.61	0.002324
AT1G22550	Protein NRT1/ PTR FAMILY 5.16 [Source:UniProtKB/Swiss-Prot;Acc:Q9SK96]	-0.51	0.01407
AT1G02310	Mannan endo-1,4-beta-mannosidase 1 [Source:UniProtKB/Swiss-Prot;Acc:Q9FZ29]	-0.9	0.002606
AT1G08290	Zinc finger protein WIP3 [Source:UniProtKB/Swiss-Prot;Acc:Q9SGD1]	0.81	1.46e-14
AT1G12850	Phosphoglycerate mutase family protein [Source:TAIR;Acc:AT1G12850]	0.28	0.03646
AT1G16030	Heat shock 70 kDa protein 5 [Source:UniProtKB/Swiss-Prot;Acc:Q9S9N1]	-0.47	0.04074
AT1G51840	protein kinase-related [Source:TAIR;Acc:AT1G51840]	-1.13	0.004101
AT1G63295	Remorin family protein [Source:TAIR;Acc:AT1G63295]	-0.63	0.0013
AT1G74590	Glutathione S-transferase U10 [Source:UniProtKB/Swiss-Prot;Acc:Q9CA57]	-0.86	6.31e-06
AT2G36590	Proline transporter 3 [Source:UniProtKB/Swiss-Prot;Acc:Q9SJP9]	-1.67	0.0007472
AT2G47800	ABC transporter C family member 4 [Source:UniProtKB/Swiss-Prot;Acc:Q7DM58]	-0.93	0.0002814
AT2G48080	oxidoreductase, 2OG-Fe(II) oxygenase family protein [Source:TAIR;Acc:AT2G48080]	-2.02	4.62e-08
AT3G29575	Ninja-family protein AFP3 [Source:UniProtKB/Swiss-Prot;Acc:Q94F39]	-1.59	3.66e-14
AT4G30020	PA-domain containing subtilase family protein [Source:TAIR;Acc:AT4G30020]	0.79	7.06e-08
AT4G30460	glycine-rich protein [Source:TAIR;Acc:AT4G30460]	-1.53	0.006562
AT5G36180	Serine carboxypeptidase-like 1 [Source:UniProtKB/Swiss-Prot;Acc:Q8RWJ6]	-1.13	1.21e-05
AT5G66320	GATA transcription factor 5 [Source:UniProtKB/Swiss-Prot;Acc:Q9FH57]	0.68	5.5e-05
AT1G10680	ABC transporter B family member 10 [Source:UniProtKB/Swiss-Prot;Acc:Q9SGY1]	-1.35	0.01123
AT5G65790	myb domain protein 68 [Source:TAIR;Acc:AT5G65790]	-0.26	0.02021
AT4G28790	Transcription factor bHLH23 [Source:UniProtKB/Swiss-Prot;Acc:Q9SVU6]	0.87	0.006102
AT5G25120	Cytochrome P450 71B11 [Source:UniProtKB/Swiss-Prot;Acc:P58049]	-0.91	0.0003915
AT1G07880	Mitogen-activated protein kinase 13 [Source:UniProtKB/Swiss-Prot;Acc:Q9LQQ9]	1.25	4.86e-41
AT5G01990	Auxin efflux carrier family protein [Source:TAIR;Acc:AT5G01990]	-0.52	0.0003054
AT1G73290	serine carboxypeptidase-like 5 [Source:TAIR;Acc:AT1G73290]	-1.56	0.0001585
AT3G57020	Protein STRICTOSIDINE SYNTHASE-LIKE 9 [Source:UniProtKB/Swiss-Prot;Acc:Q9M1J6]	-1.44	1.32e-05
AT1G75500	Protein WALLS ARE THIN 1 [Source:UniProtKB/Swiss-Prot;Acc:Q94AP3]	-0.5	3.17e-08
AT1G04490	Protein of unknown function (DUF3527) [Source:TAIR;Acc:AT1G04490]	1.3	4.06e-10
AT1G14120	2-oxoglutarate (2OG) and Fe(II)-dependent oxygenase superfamily protein [Source:TAIR;Acc:AT1G14120]	-2.1	2.25e-13
AT1G25570	Di-glucose binding protein with Leucine-rich repeat domain [Source:TAIR;Acc:AT1G25570]	1.28	6.25e-18
AT1G51830	Leucine-rich repeat protein kinase family protein [Source:TAIR;Acc:AT1G51830]	-1.17	0.0005573
AT1G71015	unknown protein; BEST Arabidopsis thaliana protein match is: unknown protein (TAIR:AT2G01340.1); Has 85 Blast hits to 85 proteins in 12 species: Archae - 0; Bacteria - 0; Metazoa - 0; Fungi - 0; Plants - 85; Viruses - 0; Other Eukaryotes - 0 (source /.../ BLink). [Source:TAIR;Acc:AT1G71015]	1.51	2.47e-09
AT2G25160	cytochrome P450, family 82, subfamily F, polypeptide 1 [Source:TAIR;Acc:AT2G25160]	-1.96	9.14e-09
AT2G28470	Beta-galactosidase 8 [Source:UniProtKB/Swiss-Prot;Acc:Q9SCV4]	-0.55	2.28e-05
AT2G32800	Receptor like protein kinase S.2 [Source:UniProtKB/Swiss-Prot;Acc:O48837]	1.48	2.58e-39
AT2G41312	other RNA [Source:TAIR;Acc:AT2G41312]	-1.44	2.6e-06
AT3G18710	U-box domain-containing protein 29 [Source:UniProtKB/Swiss-Prot;Acc:Q9LSA6]	0.78	4.79e-07
AT3G28345	ABC transporter B family member 15 [Source:UniProtKB/Swiss-Prot;Acc:Q9LHD1]	-1.42	1.09e-32
AT4G19975	0	-1.25	0.0003443
AT4G27435	Protein of unknown function (DUF1218) [Source:TAIR;Acc:AT4G27435]	-0.54	0.01243
AT4G37310	cytochrome P450, family 81, subfamily H, polypeptide 1 [Source:TAIR;Acc:AT4G37310]	-0.87	0.0006689
AT5G12270	2-oxoglutarate (2OG) and Fe(II)-dependent oxygenase superfamily protein [Source:TAIR;Acc:AT5G12270]	-1.72	2.04e-05
AT5G17980	C2 calcium/lipid-binding plant phosphoribosyltransferase family protein [Source:TAIR;Acc:AT5G17980]	0.81	0.0001834
AT5G19920	Transducin/WD40 repeat-like superfamily protein [Source:TAIR;Acc:AT5G19920]	0.63	0.0007449
AT5G19970	unknown protein; Has 1807 Blast hits to 1807 proteins in 277 species: Archae - 0; Bacteria - 0; Metazoa - 736; Fungi - 347; Plants - 385; Viruses - 0; Other Eukaryotes - 339 (source: NCBI BLink). [Source:TAIR;Acc:AT5G19970]	-1.04	8.5e-05
AT5G25460	Protein of unknown function, DUF642 [Source:TAIR;Acc:AT5G25460]	4.41	2.22e-69
AT5G52450	MATE efflux family protein [Source:TAIR;Acc:AT5G52450]	0.65	0.0004529
AT5G53990	UDP-glycosyltransferase 79B9 [Source:UniProtKB/Swiss-Prot;Acc:Q9FN28]	-0.79	0.004907
AT5G67430	Acyl-CoA N-acyltransferases (NAT) superfamily protein [Source:TAIR;Acc:AT5G67430]	1.22	0.009378
AT2G46590	Dof zinc finger protein DOF2.5 [Source:UniProtKB/Swiss-Prot;Acc:Q9ZPY0]	-0.55	1.7e-05
AT2G34080	Cysteine proteinases superfamily protein [Source:TAIR;Acc:AT2G34080]	1.09	0.0001868
AT2G01820	Leucine-rich repeat protein kinase family protein [Source:TAIR;Acc:AT2G01820]	0.72	2.13e-15
AT5G65140	Probable trehalose-phosphate phosphatase J [Source:UniProtKB/Swiss-Prot;Acc:Q5HZ05]	-1.11	0.001983
AT1G07610	Metallothionein-like protein 1C [Source:UniProtKB/Swiss-Prot;Acc:Q38804]	-0.79	4.59e-05
AT1G21110	O-methyltransferase family protein [Source:TAIR;Acc:AT1G21110]	-0.79	0.0004383
AT1G33440	Protein NRT1/ PTR FAMILY 4.4 [Source:UniProtKB/Swiss-Prot;Acc:Q56XQ6]	2.61	1.05e-20
AT1G49430	Long chain acyl-CoA synthetase 2 [Source:UniProtKB/Swiss-Prot;Acc:Q9XIA9]	-0.43	0.03956
AT1G58270	TRAF-like family protein [Source:TAIR;Acc:AT1G58270]	-1.53	8.27e-25
AT1G69440	Protein argonaute 7 [Source:UniProtKB/Swiss-Prot;Acc:Q9C793]	1.1	7.16e-13
AT1G70000	myb-like transcription factor family protein [Source:TAIR;Acc:AT1G70000]	0.63	0.002992
AT1G77450	NAC domain containing protein 32 [Source:TAIR;Acc:AT1G77450]	-0.69	0.0001086
AT2G23700	Protein of unknown function, DUF547 [Source:TAIR;Acc:AT2G23700]	-0.39	0.001171
AT2G38750	Annexin D4 [Source:UniProtKB/Swiss-Prot;Acc:Q9ZVJ6]	-1.09	3.24e-05
AT2G43800	Formin-like protein 2 [Source:UniProtKB/Swiss-Prot;Acc:O22824]	-0.49	0.001639
AT3G05320	O-fucosyltransferase family protein [Source:TAIR;Acc:AT3G05320]	0.67	0.0006154
AT3G14940	Phosphoenolpyruvate carboxylase 3 [Source:UniProtKB/Swiss-Prot;Acc:Q84VW9]	-0.97	6.15e-07
AT3G44610	Protein kinase superfamily protein [Source:TAIR;Acc:AT3G44610]	1.12	5.04e-12
AT3G49760	basic leucine-zipper 5 [Source:TAIR;Acc:AT3G49760]	-1.24	4.53e-06
AT4G29800	Patatin-like protein 8 [Source:UniProtKB/Swiss-Prot;Acc:Q8H133]	-0.65	0.02079
AT5G18120	5'-adenylylsulfate reductase-like 7 [Source:UniProtKB/Swiss-Prot;Acc:Q84JN1]	0.99	1.01e-15
AT5G20540	Protein Brevis radix-like 4 [Source:UniProtKB/Swiss-Prot;Acc:Q8GZ92]	0.47	0.0006241
AT5G23950	Calcium-dependent lipid-binding (CaLB domain) family protein [Source:TAIR;Acc:AT5G23950]	-0.86	2.85e-05
AT5G50760	SAUR-like auxin-responsive protein family [Source:TAIR;Acc:AT5G50760]	-2	2.34e-20
AT5G57010	calmodulin-binding family protein [Source:TAIR;Acc:AT5G57010]	1.38	1.39e-26
AT3G56200	Transmembrane amino acid transporter family protein [Source:TAIR;Acc:AT3G56200]	-0.5	0.007214
AT2G30490	Trans-cinnamate 4-monooxygenase [Source:UniProtKB/Swiss-Prot;Acc:P92994]	-0.57	2.8e-10
AT5G42500	Dirigent protein 2 [Source:UniProtKB/Swiss-Prot;Acc:Q9FIG7]	-1.04	0.001004
AT3G17609	Transcription factor HY5-like [Source:UniProtKB/Swiss-Prot;Acc:Q8W191]	-1.18	0.001031
AT4G14550	Auxin-responsive protein IAA14 [Source:UniProtKB/Swiss-Prot;Acc:Q38832]	1.7	1.79e-07
AT2G43000	Transcription factor JUNGBRUNNEN 1 [Source:UniProtKB/Swiss-Prot;Acc:Q9SK55]	-1.16	0.04626
AT2G37040	Phenylalanine ammonia-lyase 1 [Source:UniProtKB/Swiss-Prot;Acc:P35510]	-0.81	0.001123
AT1G55180	Phospholipase D epsilon [Source:UniProtKB/Swiss-Prot;Acc:Q9C888]	-0.58	0.02236
AT1G47128	Cysteine proteinase RD21a [Source:UniProtKB/Swiss-Prot;Acc:P43297]	-0.32	0.02027
AT5G24140	Squalene epoxidase 4 [Source:UniProtKB/Swiss-Prot;Acc:O65403]	-0.83	0.009697
AT3G56400	Probable WRKY transcription factor 70 [Source:UniProtKB/Swiss-Prot;Acc:Q9LY00]	-1.01	0.002637
AT1G02335	Germin-like protein subfamily 2 member 2 [Source:UniProtKB/Swiss-Prot;Acc:Q9FZ27]	-0.44	0.005618
AT1G03700	CASP-like protein 1C2 [Source:UniProtKB/Swiss-Prot;Acc:Q9LR57]	-0.75	0.02464
AT1G13530	Protein of unknown function (DUF1262) [Source:TAIR;Acc:AT1G13530]	-0.67	0.03358
AT1G13950	Eukaryotic translation initiation factor 5A-1 [Source:UniProtKB/Swiss-Prot;Acc:Q9XI91]	0.36	0.0243
AT1G36160	Acetyl-CoA carboxylase 1 [Source:UniProtKB/Swiss-Prot;Acc:Q38970]	-0.4	0.015
AT1G55110	Protein indeterminate-domain 7 [Source:UniProtKB/Swiss-Prot;Acc:Q8H1F5]	-0.46	0.03192
AT1G64400	Long chain acyl-CoA synthetase 3 [Source:UniProtKB/Swiss-Prot;Acc:Q9C7W4]	0.39	0.0405
AT2G01340	Encodes a protein whose expression is responsive to nematode infection. [Source:TAIR;Acc:AT2G01340]	-0.55	0.001385
AT2G31410	unknown protein; Has 1719 Blast hits to 1091 proteins in 184 species: Archae - 5; Bacteria - 24; Metazoa - 559; Fungi - 169; Plants - 192; Viruses - 1; Other Eukaryotes - 769 (source: NCBI BLink). [Source:TAIR;Acc:AT2G31410]	0.5	0.01151
AT2G34810	FAD-binding Berberine family protein [Source:TAIR;Acc:AT2G34810]	1.81	1.8e-07
AT2G38760	Annexin D3 [Source:UniProtKB/Swiss-Prot;Acc:Q9SE45]	-1.13	2.22e-06
AT2G41830	Uncharacterized protein [Source:TAIR;Acc:AT2G41830]	0.65	2.62e-08
AT3G09520	exocyst subunit exo70 family protein H4 [Source:TAIR;Acc:AT3G09520]	-0.97	0.02639
AT3G25870	unknown protein; BEST Arabidopsis thaliana protein match is: unknown protein (TAIR:AT1G13360.1); Has 50 Blast hits to 50 proteins in 12 species: Archae - 0; Bacteria - 0; Metazoa - 0; Fungi - 0; Plants - 50; Viruses - 0; Other Eukaryotes - 0 (source /.../ BLink). [Source:TAIR;Acc:AT3G25870]	-0.89	4.55e-07
AT3G45710	Protein NRT1/ PTR FAMILY 2.5 [Source:UniProtKB/Swiss-Prot;Acc:Q9M172]	-2.7	1.69e-27
AT3G55430	O-Glycosyl hydrolases family 17 protein [Source:TAIR;Acc:AT3G55430]	0.93	7.26e-11
AT4G15130	Choline-phosphate cytidylyltransferase 2 [Source:UniProtKB/Swiss-Prot;Acc:F4JJE0]	0.45	0.0009723
AT5G04870	Calcium-dependent protein kinase 1 [Source:UniProtKB/Swiss-Prot;Acc:Q06850]	0.75	4.84e-17
AT5G07995	0	-1.52	0.00717
AT5G18270	Arabidopsis NAC domain containing protein 87 [Source:TAIR;Acc:AT5G18270]	1.37	7.81e-18
AT5G23420	High mobility group B protein 7 [Source:UniProtKB/Swiss-Prot;Acc:Q8LDF9]	0.96	1.82e-10
AT5G42655	Disease resistance-responsive (dirigent-like protein) family protein [Source:TAIR;Acc:AT5G42655]	-1.09	0.0472
AT5G42840	Cysteine/Histidine-rich C1 domain family protein [Source:TAIR;Acc:AT5G42840]	-1.62	3.33e-08
AT5G48320	Cysteine/Histidine-rich C1 domain family protein [Source:TAIR;Acc:AT5G48320]	-0.94	0.01204
AT5G62150	peptidoglycan-binding LysM domain-containing protein [Source:TAIR;Acc:AT5G62150]	-0.53	0.03074
AT4G35160	O-methyltransferase family protein [Source:TAIR;Acc:AT4G35160]	-1.85	4.7e-09
AT5G58580	RING-H2 finger protein ATL63 [Source:UniProtKB/Swiss-Prot;Acc:Q9LUZ9]	0.98	0.01949
AT5G66390	Peroxidase 72 [Source:UniProtKB/Swiss-Prot;Acc:Q9FJZ9]	-0.96	0.005328
AT1G75450	Cytokinin dehydrogenase 5 [Source:UniProtKB/Swiss-Prot;Acc:Q67YU0]	-0.63	0.03348
AT1G21390	embryo defective 2170 [Source:TAIR;Acc:AT1G21390]	0.8	1.89e-09
AT3G58790	Probable galacturonosyltransferase 15 [Source:UniProtKB/Swiss-Prot;Acc:Q8L4B0]	1.05	2.96e-35
AT1G30510	Ferredoxin--NADP reductase, root isozyme 2, chloroplastic [Source:UniProtKB/Swiss-Prot;Acc:Q9S9P8]	-0.56	0.01517
AT2G37970	SOUL heme-binding family protein [Source:TAIR;Acc:AT2G37970]	-0.81	0.001125
AT5G11100	Synaptotagmin-4 [Source:UniProtKB/Swiss-Prot;Acc:A0JJX5]	1.06	1.3e-15
AT1G69310	Probable WRKY transcription factor 57 [Source:UniProtKB/Swiss-Prot;Acc:Q9C983]	-0.37	0.02718
AT1G01570	Protein of unknown function (DUF604) [Source:TAIR;Acc:AT1G01570]	0.65	0.004559
AT1G15660	centromere protein C [Source:TAIR;Acc:AT1G15660]	0.6	2.77e-07
AT1G19700	BEL1-like homeodomain protein 10 [Source:UniProtKB/Swiss-Prot;Acc:Q9FXG8]	-0.57	0.0001103
AT1G23330	alpha/beta-Hydrolases superfamily protein [Source:TAIR;Acc:AT1G23330]	-0.59	0.001401
AT1G32690	unknown protein; FUNCTIONS IN: molecular_function unknown; INVOLVED IN: biological_process unknown; LOCATED IN: plasma membrane; EXPRESSED IN: 21 plant structures; EXPRESSED DURING: 11 growth stages; BEST Arabidopsis thaliana protein match is: unkno /.../tein (TAIR:AT2G35200.1); Has 45 Blast hits to 45 proteins in 8 species: Archae - 0; Bacteria - 0; Metazoa - 0; Fungi - 0; Plants - 45; Viruses -…	0.68	4.88e-05
AT1G34420	leucine-rich repeat transmembrane protein kinase family protein [Source:TAIR;Acc:AT1G34420]	-0.55	0.0001183
AT1G51860	Probable LRR receptor-like serine/threonine-protein kinase At1g51860 [Source:UniProtKB/Swiss-Prot;Acc:C0LGG4]	-0.95	1.27e-05
AT1G68400	Probable leucine-rich repeat receptor-like protein kinase At1g68400 [Source:UniProtKB/Swiss-Prot;Acc:Q9M9C5]	1.44	2.73e-17
AT1G72140	Protein NRT1/ PTR FAMILY 5.12 [Source:UniProtKB/Swiss-Prot;Acc:Q9C7U1]	-1.05	8.98e-11
AT2G15620	Ferredoxin--nitrite reductase, chloroplastic [Source:UniProtKB/Swiss-Prot;Acc:Q39161]	-1.14	2.9e-08
AT2G26420	Phosphatidylinositol 4-phosphate 5-kinase 3 [Source:UniProtKB/Swiss-Prot;Acc:O48709]	3.22	9e-23
AT2G39420	alpha/beta-Hydrolases superfamily protein [Source:TAIR;Acc:AT2G39420]	0.85	5.63e-07
AT3G05165	Sugar transporter ERD6-like 11 [Source:UniProtKB/Swiss-Prot;Acc:Q94AF9]	0.5	5.22e-06
AT3G06450	Probable boron transporter 3 [Source:UniProtKB/Swiss-Prot;Acc:Q93Z13]	0.87	1.72e-14
AT3G26450	Polyketide cyclase/dehydrase and lipid transport superfamily protein [Source:TAIR;Acc:AT3G26450]	-1.13	8.29e-11
AT3G29250	Short-chain dehydrogenase reductase 4 [Source:UniProtKB/Swiss-Prot;Acc:F4J2Z7]	-0.91	0.004269
AT3G45010	Serine carboxypeptidase-like 48 [Source:UniProtKB/Swiss-Prot;Acc:Q56WF8]	1.26	2.39e-21
AT3G51720	WEB family protein At3g51720 [Source:UniProtKB/Swiss-Prot;Acc:Q9SCT6]	0.61	5.79e-07
AT3G56620	WAT1-related protein At3g56620 [Source:UniProtKB/Swiss-Prot;Acc:Q9LXX8]	-2.9	6.28e-13
AT4G02280	Sucrose synthase 3 [Source:UniProtKB/Swiss-Prot;Acc:Q9M111]	-0.37	0.006923
AT4G08620	Sulfate transporter 1.1 [Source:UniProtKB/Swiss-Prot;Acc:Q9SAY1]	-1.22	1.97e-06
AT4G10770	Oligopeptide transporter 7 [Source:UniProtKB/Swiss-Prot;Acc:O82485]	-1.04	4.25e-15
AT4G15230	ABC transporter G family member 30 [Source:UniProtKB/Swiss-Prot;Acc:Q8GZ52]	0.71	0.000223
AT4G21760	Beta-glucosidase 47 [Source:UniProtKB/Swiss-Prot;Acc:Q9SVS1]	-2.43	1.17e-06
AT4G39720	VQ motif-containing protein [Source:TAIR;Acc:AT4G39720]	0.5	0.01784
AT5G12900	unknown protein; FUNCTIONS IN: molecular_function unknown; INVOLVED IN: biological_process unknown; LOCATED IN: chloroplast; EXPRESSED IN: 21 plant structures; EXPRESSED DURING: 13 growth stages; BEST Arabidopsis thaliana protein match is: unknown p /.../ (TAIR:AT1G12330.1); Has 1807 Blast hits to 1807 proteins in 277 species: Archae - 0; Bacteria - 0; Metazoa - 736; Fungi - 347; Plants - 385; Vi…	0.37	0.005094
AT5G19240	Uncharacterized GPI-anchored protein At5g19240 [Source:UniProtKB/Swiss-Prot;Acc:Q84VZ5]	-0.66	0.006045
AT5G23400	Leucine-rich repeat (LRR) family protein [Source:TAIR;Acc:AT5G23400]	0.82	1.38e-06
AT5G23820	MD-2-related lipid recognition domain-containing protein [Source:TAIR;Acc:AT5G23820]	-0.54	0.01772
AT5G37820	Probable aquaporin NIP4-2 [Source:UniProtKB/Swiss-Prot;Acc:Q8W036]	-1.02	0.009953
AT5G40850	urophorphyrin methylase 1 [Source:TAIR;Acc:AT5G40850]	-0.96	4.52e-22
AT5G47950	HXXXD-type acyl-transferase family protein [Source:TAIR;Acc:AT5G47950]	-1.25	3.14e-06
AT1G08250	Arogenate dehydratase/prephenate dehydratase 6, chloroplastic [Source:UniProtKB/Swiss-Prot;Acc:Q9SGD6]	-0.39	0.04125
AT3G60640	Autophagy-related protein 8g [Source:UniProtKB/Swiss-Prot;Acc:Q9LZZ9]	0.8	6.22e-09
AT4G34230	Cinnamyl alcohol dehydrogenase 5 [Source:UniProtKB/Swiss-Prot;Acc:O49482]	0.3	0.005102
AT1G58170	Dirigent protein 19 [Source:UniProtKB/Swiss-Prot;Acc:Q9C523]	-1.22	0.0002486
AT5G54690	Probable galacturonosyltransferase 12 [Source:UniProtKB/Swiss-Prot;Acc:Q9FH36]	-0.59	0.003673
AT5G20860	Probable pectinesterase/pectinesterase inhibitor 54 [Source:UniProtKB/Swiss-Prot;Acc:Q3E989]	-0.6	0.01522
AT5G50750	Probable UDP-arabinopyranose mutase 4 [Source:UniProtKB/Swiss-Prot;Acc:Q9LUE6]	-1.58	0.0001289
AT3G45080	Cytosolic sulfotransferase 6 [Source:UniProtKB/Swiss-Prot;Acc:Q9M1V1]	-1.15	0.0008067
AT3G26520	Aquaporin TIP1-2 [Source:UniProtKB/Swiss-Prot;Acc:Q41963]	-0.57	6.1e-11
AT5G33290	Xylogalacturonan beta-1,3-xylosyltransferase [Source:UniProtKB/Swiss-Prot;Acc:Q94AA9]	0.56	0.004024
AT1G11310	MLO-like protein 2 [Source:UniProtKB/Swiss-Prot;Acc:Q9SXB6]	-0.51	0.00147
AT1G51850	Leucine-rich repeat protein kinase family protein [Source:TAIR;Acc:AT1G51850]	-1.64	6.41e-10
AT1G60750	Probable aldo-keto reductase 6 [Source:UniProtKB/Swiss-Prot;Acc:F4HPY8]	-1.76	0.0008657
AT1G64210	Putative inactive receptor-like protein kinase At1g64210 [Source:UniProtKB/Swiss-Prot;Acc:Q9SH71]	-1.41	3.04e-06
AT1G64490	DEK, chromatin associated protein [Source:TAIR;Acc:AT1G64490]	0.31	0.03605
AT1G75260	oxidoreductases, acting on NADH or NADPH [Source:TAIR;Acc:AT1G75260]	-0.73	0.0008047
AT2G27590	S-adenosyl-L-methionine-dependent methyltransferases superfamily protein [Source:TAIR;Acc:AT2G27590]	0.44	0.004889
AT2G40750	Probable WRKY transcription factor 54 [Source:UniProtKB/Swiss-Prot;Acc:Q93WU8]	1.09	0.0009367
AT2G46270	G-box-binding factor 3 [Source:UniProtKB/Swiss-Prot;Acc:P42776]	-1.46	4.4e-11
AT3G01420	Alpha-dioxygenase 1 [Source:UniProtKB/Swiss-Prot;Acc:Q9SGH6]	-1.08	1.38e-25
AT3G01510	Phosphoglucan phosphatase LSF1, chloroplastic [Source:UniProtKB/Swiss-Prot;Acc:F4J117]	1.16	1.43e-06
AT3G10880	unknown protein; BEST Arabidopsis thaliana protein match is: unknown protein (TAIR:AT5G05180.1); Has 15699 Blast hits to 11378 proteins in 1134 species: Archae - 391; Bacteria - 2054; Metazoa - 6851; Fungi - 1354; Plants - 1096; Viruses - 119; Other /.../yotes - 3834 (source: NCBI BLink). [Source:TAIR;Acc:AT3G10880]	0.57	0.002587
AT3G50300	HXXXD-type acyl-transferase family protein [Source:TAIR;Acc:AT3G50300]	-1.45	8.56e-06
AT3G61160	Shaggy-related protein kinase beta [Source:UniProtKB/Swiss-Prot;Acc:O23145]	0.53	0.000618
AT4G03820	Protein of unknown function (DUF3537) [Source:TAIR;Acc:AT4G03820]	0.57	0.0002151
AT4G15490	UDP-glycosyltransferase 84A3 [Source:UniProtKB/Swiss-Prot;Acc:O23401]	-1.57	1.19e-07
AT4G22850	SNARE associated Golgi protein family [Source:TAIR;Acc:AT4G22850]	0.6	0.0001617
AT5G06610	Protein of unknown function (DUF620) [Source:TAIR;Acc:AT5G06610]	-0.62	0.005354
AT5G07680	NAC domain containing protein 80 [Source:TAIR;Acc:AT5G07680]	-1.14	9.91e-13
AT5G14700	NAD(P)-binding Rossmann-fold superfamily protein [Source:TAIR;Acc:AT5G14700]	0.76	1.42e-08
AT5G42146	unknown protein; Has 98 Blast hits to 98 proteins in 12 species: Archae - 0; Bacteria - 0; Metazoa - 0; Fungi - 0; Plants - 98; Viruses - 0; Other Eukaryotes - 0 (source: NCBI BLink). [Source:TAIR;Acc:AT5G42146]	-1.03	0.0002852
AT5G58910	laccase 16 [Source:TAIR;Acc:AT5G58910]	-0.47	0.005194
AT5G62480	Glutathione S-transferase U9 [Source:UniProtKB/Swiss-Prot;Acc:Q9FUT0]	1.6	2.48e-15
AT5G14760	L-aspartate oxidase, chloroplastic [Source:UniProtKB/Swiss-Prot;Acc:Q94AY1]	-0.56	0.01701
AT5G66870	LOB domain-containing protein 36 [Source:UniProtKB/Swiss-Prot;Acc:Q9FKZ3]	-0.98	2.7e-09
AT2G01430	Homeobox-leucine zipper protein ATHB-17 [Source:UniProtKB/Swiss-Prot;Acc:Q8S9N6]	-1.88	2.05e-19
AT3G48920	myb domain protein 45 [Source:TAIR;Acc:AT3G48920]	-2.14	2.8e-15
AT4G35090	Catalase-2 [Source:UniProtKB/Swiss-Prot;Acc:P25819]	-0.21	0.04987
AT3G16920	chitinase-like protein 2 [Source:TAIR;Acc:AT3G16920]	-0.48	0.0404
AT5G62620	Probable beta-1,3-galactosyltransferase 19 [Source:UniProtKB/Swiss-Prot;Acc:Q9LV16]	-0.59	5.55e-06
AT3G01470	Homeobox-leucine zipper protein HAT5 [Source:UniProtKB/Swiss-Prot;Acc:Q02283]	-1.16	6.51e-24
AT1G77590	Long chain acyl-CoA synthetase 9, chloroplastic [Source:UniProtKB/Swiss-Prot;Acc:Q9CAP8]	0.83	3.64e-11
AT1G67195	MIR414 (MICRORNA 414) [Source:TAIR;Acc:AT1G67195]	-0.69	0.01863
AT5G07000	Cytosolic sulfotransferase 14 [Source:UniProtKB/Swiss-Prot;Acc:Q8GZ53]	-1.18	4.86e-05
AT1G02740	Protein MRG2 [Source:UniProtKB/Swiss-Prot;Acc:Q4V3E2]	0.7	9.19e-08
AT1G07870	Probable serine/threonine-protein kinase RLCKVII [Source:UniProtKB/Swiss-Prot;Acc:Q9LQQ8]	-0.33	0.009054
AT1G10300	Nucleolar GTP-binding protein [Source:TAIR;Acc:AT1G10300]	0.87	0.01759
AT1G14240	Probable apyrase 3 [Source:UniProtKB/Swiss-Prot;Acc:Q9XI62]	-1.77	3.88e-44
AT1G15460	Boron transporter 4 [Source:UniProtKB/Swiss-Prot;Acc:Q9XI23]	1.2	0.001636
AT1G22170	Phosphoglycerate mutase family protein [Source:TAIR;Acc:AT1G22170]	0.52	0.004269
AT1G31490	HXXXD-type acyl-transferase family protein [Source:TAIR;Acc:AT1G31490]	-0.86	0.001652
AT1G45249	ABSCISIC ACID-INSENSITIVE 5-like protein 5 [Source:UniProtKB/Swiss-Prot;Acc:Q9M7Q4]	-0.42	0.01223
AT1G70500	Pectin lyase-like superfamily protein [Source:TAIR;Acc:AT1G70500]	-0.61	0.007721
AT2G17060	Disease resistance protein (TIR-NBS-LRR class) family [Source:TAIR;Acc:AT2G17060]	-1.27	2.26e-10
AT2G22920	Serine carboxypeptidase-like 12 [Source:UniProtKB/Swiss-Prot;Acc:O81009]	-0.67	0.0001985
AT2G25680	Molybdate transporter 1 [Source:UniProtKB/Swiss-Prot;Acc:Q9SL95]	-1.61	0.001424
AT2G30550	Phospholipase A1-Igamma2, chloroplastic [Source:UniProtKB/Swiss-Prot;Acc:Q3EBR6]	-0.43	0.01687
AT2G32560	F-box protein At2g32560 [Source:UniProtKB/Swiss-Prot;Acc:Q8RY82]	0.7	0.0001032
AT2G36830	Aquaporin TIP1-1 [Source:UniProtKB/Swiss-Prot;Acc:P25818]	-2.08	3.49e-28
AT3G13560	Glucan endo-1,3-beta-glucosidase 4 [Source:UniProtKB/Swiss-Prot;Acc:Q94CD8]	0.48	0.007682
AT3G17120	unknown protein; BEST Arabidopsis thaliana protein match is: unknown protein (TAIR:AT1G02380.1); Has 67 Blast hits to 67 proteins in 11 species: Archae - 0; Bacteria - 0; Metazoa - 0; Fungi - 0; Plants - 67; Viruses - 0; Other Eukaryotes - 0 (source /.../ BLink). [Source:TAIR;Acc:AT3G17120]	1.29	7.78e-19
AT3G18490	Protein ASPARTIC PROTEASE IN GUARD CELL 1 [Source:UniProtKB/Swiss-Prot;Acc:Q9LS40]	1.41	7.48e-53
AT3G18900	unknown protein; CONTAINS InterPro DOMAIN/s: Protein of unknown function DUF547 (InterPro:IPR006869); BEST Arabidopsis thaliana protein match is: Protein of unknown function, DUF547 (TAIR:AT5G66600.3); Has 1466 Blast hits to 1426 proteins in 93 spec /.../rchae - 0; Bacteria - 91; Metazoa - 23; Fungi - 0; Plants - 1310; Viruses - 0; Other Eukaryotes - 42 (source: NCBI BLink). [Source:TAIR;Acc:AT3G…	-0.45	0.01617
AT3G25400	CONTAINS InterPro DOMAIN/s: NTP Pyrophosphohydrolase MazG-related, RS21-C6 (InterPro:IPR011394), EAR (InterPro:IPR009039), NTP pyrophosphohydrolase MazG, putative catalytic core (InterPro:IPR004518); Has 1123 Blast hits to 1121 proteins in 452 speci /.../chae - 22; Bacteria - 753; Metazoa - 81; Fungi - 3; Plants - 83; Viruses - 0; Other Eukaryotes - 181 (source: NCBI BLink). [Source:TAIR;Acc:AT3G…	0.53	0.01482
AT3G28960	Transmembrane amino acid transporter family protein [Source:TAIR;Acc:AT3G28960]	-1.26	0.009875
AT3G46720	UDP-glycosyltransferase 76E5 [Source:UniProtKB/Swiss-Prot;Acc:Q9STE6]	1.46	9.01e-26
AT4G00900	Calcium-transporting ATPase 2, endoplasmic reticulum-type [Source:UniProtKB/Swiss-Prot;Acc:O23087]	0.56	0.002299
AT4G02810	Protein FANTASTIC FOUR 1 [Source:UniProtKB/Swiss-Prot;Acc:Q9SY06]	-1.14	0.04905
AT4G03100	Rho GTPase-activating protein 2 [Source:UniProtKB/Swiss-Prot;Acc:F4JI46]	0.41	0.008459
AT4G10500	2-oxoglutarate (2OG) and Fe(II)-dependent oxygenase superfamily protein [Source:TAIR;Acc:AT4G10500]	-1.47	1.47e-23
AT4G17785	Transcription factor MYB39 [Source:UniProtKB/Swiss-Prot;Acc:Q8GWP0]	1.18	0.03385
AT4G18640	Probable LRR receptor-like serine/threonine-protein kinase MRH1 [Source:UniProtKB/Swiss-Prot;Acc:C0LGQ4]	-0.64	5.6e-07
AT4G24805	S-adenosyl-L-methionine-dependent methyltransferases superfamily protein [Source:TAIR;Acc:AT4G24805]	0.38	0.01232
AT4G30850	Heptahelical transmembrane protein 2 [Source:UniProtKB/Swiss-Prot;Acc:Q84N34]	0.61	1.37e-05
AT5G03555	Purine-uracil permease NCS1 [Source:UniProtKB/Swiss-Prot;Acc:Q9LZD0]	-0.54	0.0002506
AT5G08050	Protein of unknown function (DUF1118) [Source:TAIR;Acc:AT5G08050]	-0.99	0.003767
AT5G38540	Jacalin-related lectin 43 [Source:UniProtKB/Swiss-Prot;Acc:Q9FFW7]	-1.47	0.0006877
AT5G40060	Disease resistance protein (NBS-LRR class) family [Source:TAIR;Acc:AT5G40060]	-1.1	0.0001542
AT5G48290	Heavy metal transport/detoxification superfamily protein [Source:TAIR;Acc:AT5G48290]	-2.41	2.3e-20
AT5G51550	Protein EXORDIUM-like 3 [Source:UniProtKB/Swiss-Prot;Acc:Q9FHM9]	0.48	0.04659
AT5G52390	PAR1 protein [Source:TAIR;Acc:AT5G52390]	5.71	1.46e-99
AT5G57345	unknown protein; Has 30201 Blast hits to 17322 proteins in 780 species: Archae - 12; Bacteria - 1396; Metazoa - 17338; Fungi - 3422; Plants - 5037; Viruses - 0; Other Eukaryotes - 2996 (source: NCBI BLink). [Source:TAIR;Acc:AT5G57345]	-1.32	0.0003576
AT5G64080	Non-specific lipid-transfer protein-like protein At5g64080 [Source:UniProtKB/Swiss-Prot;Acc:Q8VYI9]	0.77	0.0007472
AT5G66170	Thiosulfate sulfurtransferase 18 [Source:UniProtKB/Swiss-Prot;Acc:Q9FKW8]	0.81	1.28e-08
AT4G30860	Histone-lysine N-methyltransferase ASHR3 [Source:UniProtKB/Swiss-Prot;Acc:Q949T8]	0.69	3.9e-08
AT5G44030	Cellulose synthase A catalytic subunit 4 [UDP-forming] [Source:UniProtKB/Swiss-Prot;Acc:Q84JA6]	-0.64	0.004124
AT1G08370	mRNA-decapping enzyme-like protein [Source:UniProtKB/Swiss-Prot;Acc:Q9SJF3]	0.35	0.04549
AT4G20170	Domain of unknown function (DUF23) [Source:TAIR;Acc:AT4G20170]	-0.37	0.009872
AT5G11540	L-gulonolactone oxidase 3 [Source:UniProtKB/Swiss-Prot;Acc:Q9LYD8]	1.62	5.37e-23
AT3G52870	IQ calmodulin-binding motif family protein [Source:TAIR;Acc:AT3G52870]	-0.48	0.0006951
AT3G50630	Cyclin-dependent kinase inhibitor 2 [Source:UniProtKB/Swiss-Prot;Acc:Q9SCR2]	-0.74	5.8e-05
AT1G18140	Laccase-1 [Source:UniProtKB/Swiss-Prot;Acc:Q9LMS3]	-0.83	0.002292
AT2G20960	Arabidopsis phospholipase-like protein (PEARLI 4) family [Source:TAIR;Acc:AT2G20960]	-0.76	7.86e-09
AT4G22920	Protein STAY-GREEN 1, chloroplastic [Source:UniProtKB/Swiss-Prot;Acc:O82741]	1.23	1.09e-15
AT5G20280	Sucrose-phosphate synthase 1 [Source:UniProtKB/Swiss-Prot;Acc:Q94BT0]	0.9	1.42e-08
AT1G09350	Galactinol synthase 3 [Source:UniProtKB/Swiss-Prot;Acc:O80518]	-1.97	3.39e-05
AT1G13510	Protein of unknown function (DUF1262) [Source:TAIR;Acc:AT1G13510]	-1.71	2.63e-10
AT1G13830	Carbohydrate-binding X8 domain superfamily protein [Source:TAIR;Acc:AT1G13830]	-1.81	1.26e-10
AT1G15640	unknown protein; BEST Arabidopsis thaliana protein match is: unknown protein (TAIR:AT1G15620.1); Has 154 Blast hits to 146 proteins in 13 species: Archae - 0; Bacteria - 0; Metazoa - 0; Fungi - 0; Plants - 154; Viruses - 0; Other Eukaryotes - 0 (sou /.../CBI BLink). [Source:TAIR;Acc:AT1G15640]	-1.37	0.0001566
AT1G18980	Germin-like protein subfamily T member 2 [Source:UniProtKB/Swiss-Prot;Acc:Q9LMC9]	-0.64	0.0004431
AT1G26840	Origin of replication complex subunit 6 [Source:UniProtKB/Swiss-Prot;Acc:Q9ZVH3]	1.16	1.28e-11
AT1G30750	unknown protein; FUNCTIONS IN: molecular_function unknown; INVOLVED IN: biological_process unknown; LOCATED IN: endomembrane system; EXPRESSED IN: hypocotyl, root, pollen tube; Has 1177 Blast hits to 607 proteins in 189 species: Archae - 0; Bacteria /.../; Metazoa - 195; Fungi - 185; Plants - 27; Viruses - 16; Other Eukaryotes - 442 (source: NCBI BLink). [Source:TAIR;Acc:AT1G30750]	-0.93	0.0339
AT1G33470	RNA-binding (RRM/RBD/RNP motifs) family protein [Source:TAIR;Acc:AT1G33470]	0.33	0.0353
AT1G34380	5'-3' exonuclease family protein [Source:TAIR;Acc:AT1G34380]	0.73	4.51e-05
AT1G43910	P-loop containing nucleoside triphosphate hydrolases superfamily protein [Source:TAIR;Acc:AT1G43910]	-0.59	0.02792
AT1G55240	Family of unknown function (DUF716) [Source:TAIR;Acc:AT1G55240]	-0.48	0.00896
AT1G60610	SBP (S-ribonuclease binding protein) family protein [Source:TAIR;Acc:AT1G60610]	1.09	8.4e-21
AT1G64780	Ammonium transporter 1 member 2 [Source:UniProtKB/Swiss-Prot;Acc:Q9ZPJ8]	-3.17	9.46e-23
AT2G13540	Nuclear cap-binding protein subunit 1 [Source:UniProtKB/Swiss-Prot;Acc:Q9SIU2]	0.27	0.01229
AT2G16280	3-ketoacyl-CoA synthase 9 [Source:UniProtKB/Swiss-Prot;Acc:Q9SIX1]	0.35	0.008005
AT2G23000	Serine carboxypeptidase-like 10 [Source:UniProtKB/Swiss-Prot;Acc:O64810]	0.85	0.02534
AT2G34160	Uncharacterized protein At2g34160 [Source:UniProtKB/Swiss-Prot;Acc:O22969]	0.42	0.003987
AT2G37870	Bifunctional inhibitor/lipid-transfer protein/seed storage 2S albumin superfamily protein [Source:TAIR;Acc:AT2G37870]	-1.44	0.0002876
AT2G38860	DJ-1 protein homolog E [Source:UniProtKB/Swiss-Prot;Acc:Q9ZV19]	-1.04	8.03e-09
AT2G41220	Ferredoxin-dependent glutamate synthase 2, chloroplastic [Source:UniProtKB/Swiss-Prot;Acc:Q9T0P4]	-0.29	0.01316
AT2G41410	Probable calcium-binding protein CML35 [Source:UniProtKB/Swiss-Prot;Acc:P30188]	0.92	4.28e-14
AT2G42760	unknown protein; CONTAINS InterPro DOMAIN/s: Protein of unknown function DUF1685 (InterPro:IPR012881); Has 170 Blast hits to 164 proteins in 34 species: Archae - 0; Bacteria - 1; Metazoa - 26; Fungi - 10; Plants - 107; Viruses - 0; Other Eukaryotes /.../source: NCBI BLink). [Source:TAIR;Acc:AT2G42760]	-0.66	0.02793
AT2G43290	Calmodulin-like protein 5 [Source:UniProtKB/Swiss-Prot;Acc:O22845]	1.62	2.24e-26
AT3G01590	Galactose mutarotase-like superfamily protein [Source:TAIR;Acc:AT3G01590]	0.54	1.41e-07
AT3G07360	U-box domain-containing protein 9 [Source:UniProtKB/Swiss-Prot;Acc:Q9SRT0]	0.34	0.009883
AT3G09220	Laccase-7 [Source:UniProtKB/Swiss-Prot;Acc:Q9SR40]	-1.95	9.86e-29
AT3G11430	Glycerol-3-phosphate acyltransferase 5 [Source:UniProtKB/Swiss-Prot;Acc:Q9CAY3]	-0.39	0.024
AT3G15830	Phosphatidylcholine:diacylglycerol cholinephosphotransferase 2 [Source:UniProtKB/Swiss-Prot;Acc:Q9LVZ6]	1.09	0.002688
AT3G17420	Probable receptor-like protein kinase At3g17420 [Source:UniProtKB/Swiss-Prot;Acc:Q9LRP3]	-0.62	1.76e-05
AT3G19840	Pre-mRNA-processing protein 40C [Source:UniProtKB/Swiss-Prot;Acc:Q9LT25]	0.33	0.004844
AT3G25190	Vacuolar iron transporter homolog 2.1 [Source:UniProtKB/Swiss-Prot;Acc:Q9LSF6]	-2	4.62e-24
AT3G27170	Chloride channel protein CLC-b [Source:UniProtKB/Swiss-Prot;Acc:P92942]	-1.41	4.77e-07
AT3G27884	other RNA [Source:TAIR;Acc:AT3G27884]	-1.39	6.71e-15
AT3G55910	unknown protein; Has 4 Blast hits to 4 proteins in 2 species: Archae - 0; Bacteria - 0; Metazoa - 0; Fungi - 0; Plants - 4; Viruses - 0; Other Eukaryotes - 0 (source: NCBI BLink). [Source:TAIR;Acc:AT3G55910]	0.6	0.01462
AT4G01883	Polyketide cyclase / dehydrase and lipid transport protein [Source:TAIR;Acc:AT4G01883]	1.24	5.67e-11
AT4G02100	Heat shock protein DnaJ with tetratricopeptide repeat [Source:TAIR;Acc:AT4G02100]	0.53	0.001212
AT4G08160	glycosyl hydrolase family 10 protein / carbohydrate-binding domain-containing protein [Source:TAIR;Acc:AT4G08160]	-0.64	0.001483
AT4G13990	Exostosin family protein [Source:TAIR;Acc:AT4G13990]	-1.11	0.0002631
AT4G17240	unknown protein; FUNCTIONS IN: molecular_function unknown; INVOLVED IN: biological_process unknown; LOCATED IN: chloroplast; EXPRESSED IN: 16 plant structures; EXPRESSED DURING: 8 growth stages; Has 1142 Blast hits to 1055 proteins in 252 species: A /.../- 22; Bacteria - 318; Metazoa - 248; Fungi - 96; Plants - 59; Viruses - 3; Other Eukaryotes - 396 (source: NCBI BLink). [Source:TAIR;Acc:AT4G172…	1.25	2.42e-23
AT4G20010	Protein OSB2, chloroplastic [Source:UniProtKB/Swiss-Prot;Acc:Q8GXH3]	0.35	0.03754
AT4G21990	5'-adenylylsulfate reductase 3, chloroplastic [Source:UniProtKB/Swiss-Prot;Acc:P92980]	-0.59	0.0008482
AT4G24970	Histidine kinase-, DNA gyrase B-, and HSP90-like ATPase family protein [Source:TAIR;Acc:AT4G24970]	0.51	0.01041
AT4G26850	GDP-L-galactose phosphorylase 1 [Source:UniProtKB/Swiss-Prot;Acc:Q8RWE8]	-0.37	0.04257
AT4G28290	unknown protein; FUNCTIONS IN: molecular_function unknown; INVOLVED IN: biological_process unknown; LOCATED IN: chloroplast; EXPRESSED IN: 23 plant structures; EXPRESSED DURING: 15 growth stages; Has 45 Blast hits to 45 proteins in 11 species: Archa /.../ Bacteria - 0; Metazoa - 0; Fungi - 0; Plants - 45; Viruses - 0; Other Eukaryotes - 0 (source: NCBI BLink). [Source:TAIR;Acc:AT4G28290]	1.15	1.61e-06
AT4G30400	RING-H2 finger protein ATL13 [Source:UniProtKB/Swiss-Prot;Acc:Q940Q4]	0.63	4.35e-07
AT4G32830	Serine/threonine-protein kinase Aurora-1 [Source:UniProtKB/Swiss-Prot;Acc:Q9M077]	0.49	0.0001465
AT4G34412	CONTAINS InterPro DOMAIN/s: Kinase binding protein CGI-121 (InterPro:IPR013926); Has 275 Blast hits to 275 proteins in 139 species: Archae - 0; Bacteria - 5; Metazoa - 98; Fungi - 109; Plants - 42; Viruses - 0; Other Eukaryotes - 21 (source: NCBI BLink). [Source:TAIR;Acc:AT4G34412]	0.38	0.0273
AT5G01200	Duplicated homeodomain-like superfamily protein [Source:TAIR;Acc:AT5G01200]	-1.04	9.09e-05
AT5G03510	C2H2-type zinc finger family protein [Source:TAIR;Acc:AT5G03510]	0.78	8.5e-08
AT5G05620	Tubulin gamma-2 chain [Source:UniProtKB/Swiss-Prot;Acc:P38558]	0.45	0.003768
AT5G08480	VQ motif-containing protein 31 [Source:UniProtKB/Swiss-Prot;Acc:Q9FNP0]	2.3	1.11e-33
AT5G11700	LOCATED IN: vacuole; EXPRESSED IN: 24 plant structures; EXPRESSED DURING: 13 growth stages; BEST Arabidopsis thaliana protein match is: glycine-rich protein (TAIR:AT4G32920.3); Has 1807 Blast hits to 1807 proteins in 277 species: Archae - 0; Bacteri /.../ Metazoa - 736; Fungi - 347; Plants - 385; Viruses - 0; Other Eukaryotes - 339 (source: NCBI BLink). [Source:TAIR;Acc:AT5G11700]	-0.29	0.01402
AT5G20000	26S protease regulatory subunit 8 homolog B [Source:UniProtKB/Swiss-Prot;Acc:Q94BQ2]	0.38	0.004164
AT5G23980	Ferric reduction oxidase 4 [Source:UniProtKB/Swiss-Prot;Acc:Q8W110]	1.05	0.008603
AT5G42030	Protein ABIL4 [Source:UniProtKB/Swiss-Prot;Acc:Q9FHY1]	-1.56	4.54e-28
AT5G59050	unknown protein; BEST Arabidopsis thaliana protein match is: unknown protein (TAIR:AT3G54000.1); Has 35333 Blast hits to 34131 proteins in 2444 species: Archae - 798; Bacteria - 22429; Metazoa - 974; Fungi - 991; Plants - 531; Viruses - 0; Other Euk /.../s - 9610 (source: NCBI BLink). [Source:TAIR;Acc:AT5G59050]	-0.83	0.0005771
AT5G61510	GroES-like zinc-binding alcohol dehydrogenase family protein [Source:TAIR;Acc:AT5G61510]	-0.35	0.002727
AT5G62350	Plant invertase/pectin methylesterase inhibitor superfamily protein [Source:TAIR;Acc:AT5G62350]	1.49	4.46e-24
AT2G15680	Calmodulin-like protein 1 [Source:UniProtKB/Swiss-Prot;Acc:Q9ZQE6]	-1.17	0.0174
AT2G29440	Glutathione S-transferase U6 [Source:UniProtKB/Swiss-Prot;Acc:Q9ZW26]	0.69	0.01802
AT4G30190	ATPase 2, plasma membrane-type [Source:UniProtKB/Swiss-Prot;Acc:P19456]	-1.23	2.2e-09
AT2G37090	Probable beta-1,4-xylosyltransferase IRX9 [Source:UniProtKB/Swiss-Prot;Acc:Q9ZQC6]	-0.51	0.02819
AT5G19730	Probable pectinesterase 53 [Source:UniProtKB/Swiss-Prot;Acc:Q8VYZ3]	-1.96	2.21e-07
AT3G27380	Succinate dehydrogenase [ubiquinone] iron-sulfur subunit 1, mitochondrial [Source:UniProtKB/Swiss-Prot;Acc:Q8LBZ7]	0.48	0.002191
AT1G04280	P-loop containing nucleoside triphosphate hydrolases superfamily protein [Source:TAIR;Acc:AT1G04280]	-0.66	3.4e-06
AT1G04310	Ethylene response sensor 2 [Source:UniProtKB/Swiss-Prot;Acc:P93825]	0.56	3.05e-05
AT1G05000	Probable tyrosine-protein phosphatase At1g05000 [Source:UniProtKB/Swiss-Prot;Acc:Q9ZVN4]	-0.47	0.01239
AT1G12420	ACT domain-containing protein ACR8 [Source:UniProtKB/Swiss-Prot;Acc:Q9LNA5]	-0.59	0.002726
AT1G15110	CDP-diacylglycerol--serine O-phosphatidyltransferase 1 [Source:UniProtKB/Swiss-Prot;Acc:F4HXY7]	-0.45	0.0005579
AT1G23010	Multicopper oxidase LPR1 [Source:UniProtKB/Swiss-Prot;Acc:F4I4K5]	-1.25	0.003011
AT1G29020	Calcium-binding EF-hand family protein [Source:TAIR;Acc:AT1G29020]	2.94	5.94e-25
AT1G36370	Serine hydroxymethyltransferase 7 [Source:UniProtKB/Swiss-Prot;Acc:Q84WV0]	-0.52	0.0002395
AT1G44100	Amino acid permease 5 [Source:UniProtKB/Swiss-Prot;Acc:Q8GUM3]	-1	2.95e-11
AT1G49740	PLC-like phosphodiesterases superfamily protein [Source:TAIR;Acc:AT1G49740]	0.92	3.66e-08
AT1G57560	myb domain protein 50 [Source:TAIR;Acc:AT1G57560]	-2.52	8.09e-09
AT1G61560	MLO-like protein 6 [Source:UniProtKB/Swiss-Prot;Acc:Q94KB7]	-1.74	7.47e-33
AT1G73040	Jacalin-related lectin 19 [Source:UniProtKB/Swiss-Prot;Acc:Q9SSM3]	0.89	2.61e-06
AT1G73640	Ras-related protein RABA6a [Source:UniProtKB/Swiss-Prot;Acc:Q9C9U7]	0.29	0.03549
AT1G73650	Protein of unknown function (DUF1295) [Source:TAIR;Acc:AT1G73650]	-0.36	0.04983
AT2G02450	NAC domain containing protein 35 [Source:TAIR;Acc:AT2G02450]	0.77	0.0009934
AT2G15830	unknown protein; FUNCTIONS IN: molecular_function unknown; INVOLVED IN: biological_process unknown; LOCATED IN: endomembrane system; EXPRESSED IN: 16 plant structures; EXPRESSED DURING: 10 growth stages; BEST Arabidopsis thaliana protein match is: u /.../ protein (TAIR:AT4G33960.1); Has 18 Blast hits to 18 proteins in 4 species: Archae - 0; Bacteria - 0; Metazoa - 0; Fungi - 0; Plants - 18; Virus…	0.89	0.006708
AT2G31380	B-box zinc finger protein 25 [Source:UniProtKB/Swiss-Prot;Acc:Q9SID1]	-0.78	0.03478
AT2G33550	Homeodomain-like superfamily protein [Source:TAIR;Acc:AT2G33550]	0.77	1.41e-08
AT2G34640	plastid transcriptionally active 12 [Source:TAIR;Acc:AT2G34640]	0.31	0.04408
AT2G34790	FAD-binding Berberine family protein [Source:TAIR;Acc:AT2G34790]	-0.68	3.39e-05
AT2G41650	unknown protein; FUNCTIONS IN: molecular_function unknown; INVOLVED IN: biological_process unknown; LOCATED IN: chloroplast; EXPRESSED IN: 22 plant structures; EXPRESSED DURING: 13 growth stages; Has 3 Blast hits to 3 proteins in 1 species: Archae - /.../cteria - 0; Metazoa - 0; Fungi - 0; Plants - 3; Viruses - 0; Other Eukaryotes - 0 (source: NCBI BLink). [Source:TAIR;Acc:AT2G41650]	0.66	0.002035
AT2G46340	Protein SUPPRESSOR OF PHYA-105 1 [Source:UniProtKB/Swiss-Prot;Acc:Q9SYX2]	-0.5	0.01639
AT3G01100	CSC1-like protein HYP1 [Source:UniProtKB/Swiss-Prot;Acc:Q8GUH7]	1.01	2.28e-26
AT3G03030	F-box/LRR-repeat protein At3g03030 [Source:UniProtKB/Swiss-Prot;Acc:Q9M8U4]	0.45	0.001697
AT3G24840	Phosphatidylinositol/phosphatidylcholine transfer protein SFH9 [Source:UniProtKB/Swiss-Prot;Acc:F4J7S8]	0.44	0.01988
AT3G26460	Polyketide cyclase/dehydrase and lipid transport superfamily protein [Source:TAIR;Acc:AT3G26460]	-1.02	3.03e-06
AT3G26830	Bifunctional dihydrocamalexate synthase/camalexin synthase [Source:UniProtKB/Swiss-Prot;Acc:Q9LW27]	-0.85	2.48e-05
AT3G43800	Glutathione S-transferase U27 [Source:UniProtKB/Swiss-Prot;Acc:Q9LZG7]	-0.98	7.68e-12
AT3G46170	NAD(P)-binding Rossmann-fold superfamily protein [Source:TAIR;Acc:AT3G46170]	-1.27	3.02e-07
AT3G50830	Cold-regulated 413 plasma membrane protein 2 [Source:UniProtKB/Swiss-Prot;Acc:Q9SVL6]	0.61	6.93e-08
AT3G52740	unknown protein; BEST Arabidopsis thaliana protein match is: unknown protein (TAIR:AT3G44450.1); Has 65 Blast hits to 65 proteins in 13 species: Archae - 0; Bacteria - 0; Metazoa - 0; Fungi - 0; Plants - 65; Viruses - 0; Other Eukaryotes - 0 (source /.../ BLink). [Source:TAIR;Acc:AT3G52740]	-0.63	0.03293
AT3G53680	Acyl-CoA N-acyltransferase with RING/FYVE/PHD-type zinc finger domain [Source:TAIR;Acc:AT3G53680]	1.46	1.05e-40
AT4G04450	Probable WRKY transcription factor 42 [Source:UniProtKB/Swiss-Prot;Acc:Q9XEC3]	1.91	8.38e-13
AT4G04840	Peptide methionine sulfoxide reductase B6 [Source:UniProtKB/Swiss-Prot;Acc:Q8GWF4]	-2.24	1.48e-06
AT4G08570	Heavy metal transport/detoxification superfamily protein [Source:TAIR;Acc:AT4G08570]	-0.9	0.03027
AT4G10510	Subtilase family protein [Source:TAIR;Acc:AT4G10510]	-1.23	0.006363
AT4G18890	BES1/BZR1 homolog protein 3 [Source:UniProtKB/Swiss-Prot;Acc:O49404]	0.64	1.02e-06
AT4G21820	binding;calmodulin binding [Source:TAIR;Acc:AT4G21820]	0.33	0.02555
AT4G26470	Probable calcium-binding protein CML21 [Source:UniProtKB/Swiss-Prot;Acc:Q52K82]	0.43	0.02077
AT4G28890	E3 ubiquitin-protein ligase ATL42 [Source:UniProtKB/Swiss-Prot;Acc:Q5XF85]	-0.43	0.00363
AT4G29110	unknown protein; FUNCTIONS IN: molecular_function unknown; INVOLVED IN: response to chitin; LOCATED IN: vacuole; BEST Arabidopsis thaliana protein match is: unknown protein (TAIR:AT1G52140.1); Has 109 Blast hits to 109 proteins in 16 species: Archae /.../Bacteria - 0; Metazoa - 0; Fungi - 0; Plants - 109; Viruses - 0; Other Eukaryotes - 0 (source: NCBI BLink). [Source:TAIR;Acc:AT4G29110]	0.71	0.006704
AT4G29340	Profilin-3 [Source:UniProtKB/Swiss-Prot;Acc:Q38904]	2.25	4.3e-14
AT4G31290	ChaC-like family protein [Source:TAIR;Acc:AT4G31290]	0.31	0.005795
AT4G33420	Peroxidase 47 [Source:UniProtKB/Swiss-Prot;Acc:Q9SZB9]	0.81	0.0004647
AT4G34760	SAUR-like auxin-responsive protein family [Source:TAIR;Acc:AT4G34760]	1.04	1.02e-13
AT5G04140	Ferredoxin-dependent glutamate synthase 1, chloroplastic/mitochondrial [Source:UniProtKB/Swiss-Prot;Acc:Q9ZNZ7]	-2.33	1.67e-37
AT5G06760	Late Embryogenesis Abundant 4-5 [Source:TAIR;Acc:AT5G06760]	2.33	1.28e-15
AT5G07475	Cupredoxin superfamily protein [Source:TAIR;Acc:AT5G07475]	-0.46	0.01654
AT5G10030	Transcription factor TGA4 [Source:UniProtKB/Swiss-Prot;Acc:Q39162]	-1.42	2.24e-22
AT5G19260	Protein FANTASTIC FOUR 3 [Source:UniProtKB/Swiss-Prot;Acc:Q6NMR8]	-2.85	1.8e-24
AT5G26010	Probable protein phosphatase 2C 72 [Source:UniProtKB/Swiss-Prot;Acc:Q9XGZ9]	-1.16	1.32e-06
AT5G39040	ABC transporter B family member 27 [Source:UniProtKB/Swiss-Prot;Acc:Q0WML0]	0.34	0.01098
AT5G40240	WAT1-related protein At5g40240 [Source:UniProtKB/Swiss-Prot;Acc:Q9FL08]	-0.28	0.01347
AT5G49110	unknown protein; INVOLVED IN: biological_process unknown; LOCATED IN: cellular_component unknown; EXPRESSED IN: cultured cell; Has 30201 Blast hits to 17322 proteins in 780 species: Archae - 12; Bacteria - 1396; Metazoa - 17338; Fungi - 3422; Plants /.../7; Viruses - 0; Other Eukaryotes - 2996 (source: NCBI BLink). [Source:TAIR;Acc:AT5G49110]	0.66	0.0001284
AT5G53590	SAUR-like auxin-responsive protein family [Source:TAIR;Acc:AT5G53590]	2	2.83e-87
AT5G56980	unknown protein; FUNCTIONS IN: molecular_function unknown; INVOLVED IN: biological_process unknown; LOCATED IN: endomembrane system; EXPRESSED IN: 18 plant structures; EXPRESSED DURING: 12 growth stages; BEST Arabidopsis thaliana protein match is: u /.../ protein (TAIR:AT4G26130.1); Has 30201 Blast hits to 17322 proteins in 780 species: Archae - 12; Bacteria - 1396; Metazoa - 17338; Fungi - 3422;…	1.14	2.72e-14
AT5G61640	Peptide methionine sulfoxide reductase A1 [Source:UniProtKB/Swiss-Prot;Acc:Q9FKF7]	0.38	0.03627
AT5G67340	U-box domain-containing protein 2 [Source:UniProtKB/Swiss-Prot;Acc:Q5XEZ8]	0.49	0.0004528
AT4G28530	NAC domain containing protein 74 [Source:TAIR;Acc:AT4G28530]	2.23	7.97e-35
AT3G25770	Allene oxide cyclase 2, chloroplastic [Source:UniProtKB/Swiss-Prot;Acc:Q9LS02]	-1.59	0.001056
AT1G28340	receptor like protein 4 [Source:TAIR;Acc:AT1G28340]	0.76	2.63e-07
AT1G49660	Probable carboxylesterase 5 [Source:UniProtKB/Swiss-Prot;Acc:Q9FX94]	-0.48	0.0404
AT4G00940	Dof zinc finger protein DOF4.1 [Source:UniProtKB/Swiss-Prot;Acc:Q9M161]	0.82	3.45e-07
AT5G60850	Dof zinc finger protein DOF5.4 [Source:UniProtKB/Swiss-Prot;Acc:Q8LDR0]	-1	1.26e-05
AT1G66230	myb domain protein 20 [Source:TAIR;Acc:AT1G66230]	-0.61	0.006067
AT4G37070	Patatin-like protein 1 [Source:UniProtKB/Swiss-Prot;Acc:O23179]	-0.55	0.0002578
AT5G53890	Phytosulfokine receptor 2 [Source:UniProtKB/Swiss-Prot;Acc:Q9FN37]	-0.46	0.0007183
AT3G49690	Transcription factor RAX3 [Source:UniProtKB/Swiss-Prot;Acc:Q9M2Y9]	0.26	0.04955
AT1G64860	RNA polymerase sigma factor sigA [Source:UniProtKB/Swiss-Prot;Acc:O24629]	-0.85	0.0003211
AT1G64220	Mitochondrial import receptor subunit TOM7-2 [Source:UniProtKB/Swiss-Prot;Acc:Q3ECI7]	0.9	0.02567
AT5G65160	tetratricopeptide repeat (TPR)-containing protein [Source:TAIR;Acc:AT5G65160]	1.72	4.86e-19
AT5G43630	zinc knuckle (CCHC-type) family protein [Source:TAIR;Acc:AT5G43630]	-0.56	0.001598
AT1G02000	UDP-glucuronate 4-epimerase 2 [Source:UniProtKB/Swiss-Prot;Acc:Q9LPC1]	0.82	0.0001134
AT1G07780	N-(5'-phosphoribosyl)anthranilate isomerase 1, chloroplastic [Source:UniProtKB/Swiss-Prot;Acc:Q42440]	0.58	0.02015
AT1G09890	Rhamnogalacturonate lyase family protein [Source:TAIR;Acc:AT1G09890]	-0.74	0.0008227
AT1G11910	Aspartic proteinase A1 [Source:UniProtKB/Swiss-Prot;Acc:O65390]	-0.33	0.0007257
AT1G18100	Protein MOTHER of FT and TF 1 [Source:UniProtKB/Swiss-Prot;Acc:Q9XFK7]	3.38	1.26e-75
AT1G21140	Vacuolar iron transporter homolog 1 [Source:UniProtKB/Swiss-Prot;Acc:Q9LPU9]	1.47	1.76e-09
AT1G30320	Remorin family protein [Source:TAIR;Acc:AT1G30320]	-0.55	3.28e-05
AT1G37130	Nitrate reductase [NADH] 2 [Source:UniProtKB/Swiss-Prot;Acc:P11035]	-1.26	1.79e-18
AT1G52080	actin binding protein family [Source:TAIR;Acc:AT1G52080]	-0.51	4.51e-05
AT1G62660	Acid beta-fructofuranosidase 3, vacuolar [Source:UniProtKB/Swiss-Prot;Acc:Q43348]	-1.62	4.35e-49
AT1G62870	unknown protein; BEST Arabidopsis thaliana protein match is: unknown protein (TAIR:AT1G12380.1); Has 351 Blast hits to 343 proteins in 42 species: Archae - 2; Bacteria - 0; Metazoa - 27; Fungi - 5; Plants - 299; Viruses - 0; Other Eukaryotes - 18 (s /.../ NCBI BLink). [Source:TAIR;Acc:AT1G62870]	-0.88	0.0005836
AT1G64610	Transducin/WD40 repeat-like superfamily protein [Source:TAIR;Acc:AT1G64610]	0.67	8.19e-05
AT1G67920	unknown protein; BEST Arabidopsis thaliana protein match is: unknown protein (TAIR:AT1G24600.1); Has 22 Blast hits to 22 proteins in 5 species: Archae - 0; Bacteria - 0; Metazoa - 0; Fungi - 0; Plants - 22; Viruses - 0; Other Eukaryotes - 0 (source: /.../BLink). [Source:TAIR;Acc:AT1G67920]	-1.2	1.06e-05
AT1G72180	Leucine-rich receptor-like protein kinase family protein [Source:TAIR;Acc:AT1G72180]	-0.59	0.002617
AT1G74660	Mini zinc finger protein 1 [Source:UniProtKB/Swiss-Prot;Acc:Q9CA51]	-0.43	0.02052
AT1G77280	Protein kinase protein with adenine nucleotide alpha hydrolases-like domain [Source:TAIR;Acc:AT1G77280]	1.7	8.25e-58
AT2G15220	Plant basic secretory protein (BSP) family protein [Source:TAIR;Acc:AT2G15220]	-0.48	0.0202
AT2G17230	Protein EXORDIUM-like 5 [Source:UniProtKB/Swiss-Prot;Acc:Q9SII5]	1.05	4.07e-07
AT2G20560	DNAJ heat shock family protein [Source:TAIR;Acc:AT2G20560]	-0.93	0.0008777
AT2G26820	Putative protein PHLOEM PROTEIN 2-LIKE A3 [Source:UniProtKB/Swiss-Prot;Acc:O81025]	-1.25	6.36e-05
AT2G29065	Scarecrow-like protein 34 [Source:UniProtKB/Swiss-Prot;Acc:P0C884]	0.36	0.04037
AT2G33770	Probable ubiquitin-conjugating enzyme E2 24 [Source:UniProtKB/Swiss-Prot;Acc:Q8VY10]	-0.71	0.003613
AT2G37290	Ypt/Rab-GAP domain of gyp1p superfamily protein [Source:TAIR;Acc:AT2G37290]	0.87	5.86e-05
AT2G37420	ATP binding microtubule motor family protein [Source:TAIR;Acc:AT2G37420]	0.38	0.004999
AT2G37530	unknown protein; BEST Arabidopsis thaliana protein match is: unknown protein (TAIR:AT1G07795.1); Has 39 Blast hits to 39 proteins in 11 species: Archae - 0; Bacteria - 0; Metazoa - 0; Fungi - 0; Plants - 39; Viruses - 0; Other Eukaryotes - 0 (source /.../ BLink). [Source:TAIR;Acc:AT2G37530]	-0.44	0.04631
AT2G39110	Protein kinase superfamily protein [Source:TAIR;Acc:AT2G39110]	0.33	0.0317
AT2G40160	Protein trichome birefringence-like 30 [Source:UniProtKB/Swiss-Prot;Acc:Q9SEZ9]	-0.59	6.35e-06
AT2G43120	Pirin-like protein At2g43120 [Source:UniProtKB/Swiss-Prot;Acc:Q9ZW82]	1.18	1.71e-11
AT2G43320	S-adenosyl-L-methionine-dependent methyltransferases superfamily protein [Source:TAIR;Acc:AT2G43320]	0.74	6.43e-09
AT2G46430	Probable cyclic nucleotide-gated ion channel 3 [Source:UniProtKB/Swiss-Prot;Acc:Q9SKD7]	-1.03	3.23e-05
AT3G04110	Glutamate receptor 1.1 [Source:UniProtKB/Swiss-Prot;Acc:Q9M8W7]	-1.07	1.39e-08
AT3G14170	Plant protein of unknown function (DUF936) [Source:TAIR;Acc:AT3G14170]	-0.52	0.003479
AT3G14810	Mechanosensitive ion channel protein 5 [Source:UniProtKB/Swiss-Prot;Acc:Q9LH74]	-1.19	8.78e-06
AT3G17040	high chlorophyll fluorescent 107 [Source:TAIR;Acc:AT3G17040]	-1.41	6.28e-14
AT3G19100	CDPK-related kinase 2 [Source:UniProtKB/Swiss-Prot;Acc:Q9LJL9]	-0.36	0.003536
AT3G21680	unknown protein; FUNCTIONS IN: molecular_function unknown; INVOLVED IN: N-terminal protein myristoylation; LOCATED IN: cellular_component unknown; EXPRESSED IN: root, flower, stamen; EXPRESSED DURING: 4 anthesis, petal differentiation and expansion /.../ Has 34 Blast hits to 34 proteins in 7 species: Archae - 0; Bacteria - 0; Metazoa - 0; Fungi - 0; Plants - 34; Viruses - 0; Other Eukaryotes - 0 …	3.38	3.4e-42
AT3G47510	unknown protein; FUNCTIONS IN: molecular_function unknown; INVOLVED IN: biological_process unknown; LOCATED IN: endomembrane system; EXPRESSED IN: 19 plant structures; EXPRESSED DURING: 11 growth stages; Has 15 Blast hits to 15 proteins in 7 species /.../ae - 0; Bacteria - 0; Metazoa - 0; Fungi - 0; Plants - 15; Viruses - 0; Other Eukaryotes - 0 (source: NCBI BLink). [Source:TAIR;Acc:AT3G47510]	-0.6	0.0002093
AT3G51950	Zinc finger CCCH domain-containing protein 46 [Source:UniProtKB/Swiss-Prot;Acc:Q9SV09]	-0.27	0.002421
AT3G55605	Mitochondrial glycoprotein family protein [Source:TAIR;Acc:AT3G55605]	0.49	0.02585
AT3G60070	Major facilitator superfamily protein [Source:TAIR;Acc:AT3G60070]	0.33	0.004493
AT4G01720	Probable WRKY transcription factor 47 [Source:UniProtKB/Swiss-Prot;Acc:Q9ZSI7]	-0.64	8.01e-05
AT4G11670	Protein of unknown function (DUF810) [Source:TAIR;Acc:AT4G11670]	0.39	0.0007751
AT4G14120	unknown protein; BEST Arabidopsis thaliana protein match is: unknown protein (TAIR:AT3G23740.1); Has 18 Blast hits to 16 proteins in 6 species: Archae - 0; Bacteria - 0; Metazoa - 0; Fungi - 0; Plants - 18; Viruses - 0; Other Eukaryotes - 0 (source: /.../BLink). [Source:TAIR;Acc:AT4G14120]	0.94	0.0004945
AT4G14710	1,2-dihydroxy-3-keto-5-methylthiopentene dioxygenase 3 [Source:UniProtKB/Swiss-Prot;Acc:Q8W108]	-0.27	0.004904
AT4G15550	UDP-glycosyltransferase 75D1 [Source:UniProtKB/Swiss-Prot;Acc:O23406]	-0.92	3.48e-08
AT4G17000	unknown protein; Has 2862 Blast hits to 2331 proteins in 349 species: Archae - 6; Bacteria - 408; Metazoa - 833; Fungi - 223; Plants - 134; Viruses - 7; Other Eukaryotes - 1251 (source: NCBI BLink). [Source:TAIR;Acc:AT4G17000]	0.3	0.03835
AT4G21903	MATE efflux family protein [Source:TAIR;Acc:AT4G21903]	-1.68	5.28e-13
AT4G22780	ACT domain-containing protein ACR7 [Source:UniProtKB/Swiss-Prot;Acc:Q8LJW1]	-0.77	3.72e-08
AT4G23180	Cysteine-rich receptor-like protein kinase 10 [Source:UniProtKB/Swiss-Prot;Acc:Q8GYA4]	0.79	0.0001241
AT4G23630	Reticulon-like protein B1 [Source:UniProtKB/Swiss-Prot;Acc:Q9SUR3]	0.46	0.04983
AT4G23670	Polyketide cyclase/dehydrase and lipid transport superfamily protein [Source:TAIR;Acc:AT4G23670]	-0.59	8.5e-08
AT4G25400	Transcription factor bHLH118 [Source:UniProtKB/Swiss-Prot;Acc:Q9STJ7]	-0.49	0.01418
AT4G27595	WEB family protein At4g27595, chloroplastic [Source:UniProtKB/Swiss-Prot;Acc:F4JJP1]	0.99	1.4e-15
AT4G28310	unknown protein; BEST Arabidopsis thaliana protein match is: unknown protein (TAIR:AT1G52270.1); Has 30201 Blast hits to 17322 proteins in 780 species: Archae - 12; Bacteria - 1396; Metazoa - 17338; Fungi - 3422; Plants - 5037; Viruses - 0; Other Eu /.../es - 2996 (source: NCBI BLink). [Source:TAIR;Acc:AT4G28310]	1.13	3.86e-06
AT4G37410	cytochrome P450, family 81, subfamily F, polypeptide 4 [Source:TAIR;Acc:AT4G37410]	-1.13	9.1e-06
AT5G13960	Histone-lysine N-methyltransferase, H3 lysine-9 specific SUVH4 [Source:UniProtKB/Swiss-Prot;Acc:Q8GZB6]	0.33	0.007057
AT5G16010	3-oxo-5-alpha-steroid 4-dehydrogenase family protein [Source:TAIR;Acc:AT5G16010]	-0.67	0.03466
AT5G21280	hydroxyproline-rich glycoprotein family protein [Source:TAIR;Acc:AT5G21280]	1.43	5.74e-18
AT5G22560	Plant protein of unknown function (DUF247) [Source:TAIR;Acc:AT5G22560]	-1.73	6.99e-05
AT5G22630	Arogenate dehydratase 5, chloroplastic [Source:UniProtKB/Swiss-Prot;Acc:Q9FNJ8]	-0.76	7.89e-11
AT5G38100	Probable S-adenosylmethionine-dependent methyltransferase At5g38100 [Source:UniProtKB/Swiss-Prot;Acc:Q9LS10]	-1.41	0.001278
AT5G41680	Probably inactive receptor-like protein kinase At5g41680 [Source:UniProtKB/Swiss-Prot;Acc:Q3E8J4]	2.77	1.09e-24
AT5G48600	Structural maintenance of chromosomes protein 4 [Source:UniProtKB/Swiss-Prot;Acc:Q9FJL0]	0.47	0.0001278
AT5G52330	TRAF-like superfamily protein [Source:TAIR;Acc:AT5G52330]	-0.59	0.0003485
AT5G53280	Plastid division protein PDV1 [Source:UniProtKB/Swiss-Prot;Acc:Q9FK13]	0.39	0.03593
AT5G58620	Zinc finger CCCH domain-containing protein 66 [Source:UniProtKB/Swiss-Prot;Acc:Q9LUZ4]	-0.84	5.69e-11
AT5G63930	Probable leucine-rich repeat receptor-like protein kinase At5g63930 [Source:UniProtKB/Swiss-Prot;Acc:Q9LVP0]	-0.3	0.01555
AT4G23980	Auxin response factor 9 [Source:UniProtKB/Swiss-Prot;Acc:Q9XED8]	0.45	0.0007722
AT4G37730	basic leucine-zipper 7 [Source:TAIR;Acc:AT4G37730]	-0.9	2.2e-08
AT2G40890	Cytochrome P450 98A3 [Source:UniProtKB/Swiss-Prot;Acc:O22203]	-0.76	9.94e-07
AT4G29740	Cytokinin dehydrogenase 4 [Source:UniProtKB/Swiss-Prot;Acc:Q9FUJ2]	-2.42	1.45e-20
AT5G03170	Fasciclin-like arabinogalactan protein 11 [Source:UniProtKB/Swiss-Prot;Acc:Q8LEJ6]	-0.55	0.01338
AT4G21120	Cationic amino acid transporter 1 [Source:UniProtKB/Swiss-Prot;Acc:Q84MA5]	1.29	2.78e-19
AT1G10460	Germin-like protein subfamily 1 member 1 [Source:UniProtKB/Swiss-Prot;Acc:P92998]	-1.13	1.59e-06
AT4G17220	Microtubule-associated protein 70-5 [Source:UniProtKB/Swiss-Prot;Acc:Q8GYX3]	1.52	4.09e-19
AT1G74430	myb domain protein 95 [Source:TAIR;Acc:AT1G74430]	-0.71	0.04424
AT5G24770	Vegetative storage protein 2 [Source:UniProtKB/Swiss-Prot;Acc:O82122]	-1.47	1.45e-27
AT3G51630	Probable serine/threonine-protein kinase WNK5 [Source:UniProtKB/Swiss-Prot;Acc:Q9SCU5]	0.3	0.01243
AT1G01370	Histone H3-like centromeric protein HTR12 [Source:UniProtKB/Swiss-Prot;Acc:Q8RVQ9]	0.97	1.24e-08
AT1G02400	Gibberellin 2-beta-dioxygenase 6 [Source:UniProtKB/Swiss-Prot;Acc:Q9FZ21]	1.11	4.96e-15
AT1G02500	S-adenosylmethionine synthase 1 [Source:UniProtKB/Swiss-Prot;Acc:P23686]	-0.6	1.96e-11
AT1G03080	Protein NETWORKED 1D [Source:UniProtKB/Swiss-Prot;Acc:F4HZB5]	-0.31	0.02286
AT1G04985	unknown protein; Has 37 Blast hits to 37 proteins in 11 species: Archae - 0; Bacteria - 0; Metazoa - 0; Fungi - 0; Plants - 37; Viruses - 0; Other Eukaryotes - 0 (source: NCBI BLink). [Source:TAIR;Acc:AT1G04985]	0.38	0.03303
AT1G11740	ankyrin repeat family protein [Source:TAIR;Acc:AT1G11740]	2.28	4.28e-10
AT1G14340	RNA-binding (RRM/RBD/RNP motifs) family protein [Source:TAIR;Acc:AT1G14340]	-1.17	1.03e-27
AT1G15085	0	-0.9	0.008288
AT1G19960	BEST Arabidopsis thaliana protein match is: transmembrane receptors (TAIR:AT2G32140.1); Has 41 Blast hits to 41 proteins in 17 species: Archae - 0; Bacteria - 2; Metazoa - 23; Fungi - 0; Plants - 11; Viruses - 0; Other Eukaryotes - 5 (source: NCBI BLink). [Source:TAIR;Acc:AT1G19960]	-2.13	5.19e-06
AT1G20823	RING-H2 finger protein ATL80 [Source:UniProtKB/Swiss-Prot;Acc:Q9LM69]	-0.67	0.007896
AT1G22440	Alcohol dehydrogenase-like 2 [Source:UniProtKB/Swiss-Prot;Acc:Q9SK87]	-0.78	5.06e-11
AT1G26590	C2H2-like zinc finger protein [Source:TAIR;Acc:AT1G26590]	1.02	9.05e-06
AT1G29700	Metallo-hydrolase/oxidoreductase superfamily protein [Source:TAIR;Acc:AT1G29700]	-0.45	0.03694
AT1G30260	BEST Arabidopsis thaliana protein match is: Galactosyltransferase family protein (TAIR:AT4G21060.1); Has 30 Blast hits to 30 proteins in 8 species: Archae - 0; Bacteria - 0; Metazoa - 0; Fungi - 0; Plants - 30; Viruses - 0; Other Eukaryotes - 0 (sou /.../CBI BLink). [Source:TAIR;Acc:AT1G30260]	-1.51	0.0001324
AT1G32190	alpha/beta-Hydrolases superfamily protein [Source:TAIR;Acc:AT1G32190]	-0.51	0.02345
AT1G33340	Putative clathrin assembly protein At1g33340 [Source:UniProtKB/Swiss-Prot;Acc:Q9C502]	-1.34	3.62e-10
AT1G50020	unknown protein; FUNCTIONS IN: molecular_function unknown; INVOLVED IN: biological_process unknown; LOCATED IN: chloroplast thylakoid membrane, chloroplast; EXPRESSED IN: 24 plant structures; EXPRESSED DURING: 15 growth stages; Has 72 Blast hits to /.../teins in 27 species: Archae - 0; Bacteria - 0; Metazoa - 0; Fungi - 0; Plants - 72; Viruses - 0; Other Eukaryotes - 0 (source: NCBI BLink). [Sour…	0.62	0.0003727
AT1G54790	GDSL esterase/lipase At1g54790 [Source:UniProtKB/Swiss-Prot;Acc:Q3ECP6]	-0.5	0.01759
AT1G69900	Actin cross-linking protein [Source:TAIR;Acc:AT1G69900]	-0.64	0.003036
AT1G70480	Domain of unknown function (DUF220) [Source:TAIR;Acc:AT1G70480]	-0.54	2.11e-06
AT1G73670	Mitogen-activated protein kinase 15 [Source:UniProtKB/Swiss-Prot;Acc:Q9C9U4]	0.72	1.25e-07
AT1G74770	zinc ion binding [Source:TAIR;Acc:AT1G74770]	-1.88	5.87e-20
AT1G74950	Protein TIFY 10B [Source:UniProtKB/Swiss-Prot;Acc:Q9S7M2]	-0.37	0.02477
AT1G76140	Prolyl oligopeptidase family protein [Source:TAIR;Acc:AT1G76140]	0.41	7.06e-06
AT1G77660	Histone H3 K4-specific methyltransferase SET7/9 family protein [Source:TAIR;Acc:AT1G77660]	1.79	1.37e-17
AT1G78000	Sulfate transporter 1.2 [Source:UniProtKB/Swiss-Prot;Acc:Q9MAX3]	-1.56	5.9e-20
AT2G32300	uclacyanin 1 [Source:TAIR;Acc:AT2G32300]	-1.29	0.003018
AT2G34610	unknown protein; BEST Arabidopsis thaliana protein match is: unknown protein (TAIR:AT1G30190.1); Has 342 Blast hits to 279 proteins in 74 species: Archae - 0; Bacteria - 7; Metazoa - 76; Fungi - 18; Plants - 51; Viruses - 0; Other Eukaryotes - 190 ( /.../: NCBI BLink). [Source:TAIR;Acc:AT2G34610]	-3.23	1.85e-28
AT2G39210	Major facilitator superfamily protein [Source:TAIR;Acc:AT2G39210]	-0.6	0.02992
AT2G40430	Uncharacterized protein At2g40430 [Source:UniProtKB/Swiss-Prot;Acc:O22892]	0.37	0.0231
AT2G41540	Glycerol-3-phosphate dehydrogenase [NAD(+)] GPDHC1, cytosolic [Source:UniProtKB/Swiss-Prot;Acc:O22216]	-0.54	0.001284
AT2G41660	Protein MIZU-KUSSEI 1 [Source:UniProtKB/Swiss-Prot;Acc:O22227]	-1.07	2.39e-08
AT2G45560	Cytochrome P450 76C1 [Source:UniProtKB/Swiss-Prot;Acc:O64636]	-0.65	0.03629
AT3G10490	NAC domain containing protein 52 [Source:TAIR;Acc:AT3G10490]	0.31	0.01204
AT3G20460	Putative sugar transporter ERD6-like 13 [Source:UniProtKB/Swiss-Prot;Acc:Q9LTP6]	0.66	0.02478
AT3G20830	Serine/threonine-protein kinase UCNL [Source:UniProtKB/Swiss-Prot;Acc:Q9LT38]	0.42	0.0128
AT3G22240	unknown protein; BEST Arabidopsis thaliana protein match is: unknown protein (TAIR:AT3G22235.2); Has 177 Blast hits to 177 proteins in 14 species: Archae - 0; Bacteria - 0; Metazoa - 0; Fungi - 0; Plants - 177; Viruses - 0; Other Eukaryotes - 0 (sou /.../CBI BLink). [Source:TAIR;Acc:AT3G22240]	-0.87	1.82e-08
AT3G23170	unknown protein; BEST Arabidopsis thaliana protein match is: unknown protein (TAIR:AT4G14450.1); Has 74 Blast hits to 74 proteins in 6 species: Archae - 0; Bacteria - 0; Metazoa - 0; Fungi - 0; Plants - 74; Viruses - 0; Other Eukaryotes - 0 (source: /.../BLink). [Source:TAIR;Acc:AT3G23170]	1.24	4.29e-10
AT3G32040	Geranylgeranyl pyrophosphate synthase 12, chloroplastic [Source:UniProtKB/Swiss-Prot;Acc:Q9LHR4]	-1.59	1.74e-09
AT3G51970	Acyl-CoA--sterol O-acyltransferase 1 [Source:UniProtKB/Swiss-Prot;Acc:Q9SV07]	-0.78	0.0009221
AT3G62020	Germin-like protein subfamily 2 member 4 [Source:UniProtKB/Swiss-Prot;Acc:Q9M263]	-0.52	0.0006877
AT3G62070	unknown protein; BEST Arabidopsis thaliana protein match is: unknown protein (TAIR:AT2G46940.1); Has 137 Blast hits to 135 proteins in 12 species: Archae - 0; Bacteria - 0; Metazoa - 0; Fungi - 0; Plants - 137; Viruses - 0; Other Eukaryotes - 0 (sou /.../CBI BLink). [Source:TAIR;Acc:AT3G62070]	-0.68	0.02271
AT4G05100	myb domain protein 74 [Source:TAIR;Acc:AT4G05100]	-1.46	5.17e-05
AT4G08810	calcium ion binding [Source:TAIR;Acc:AT4G08810]	0.23	0.04572
AT4G19645	TRAM, LAG1 and CLN8 (TLC) lipid-sensing domain containing protein [Source:TAIR;Acc:AT4G19645]	0.92	6.77e-06
AT4G24790	Protein STICHEL-like 2 [Source:UniProtKB/Swiss-Prot;Acc:F4JRP8]	0.93	4.85e-05
AT4G30960	CBL-interacting serine/threonine-protein kinase 6 [Source:UniProtKB/Swiss-Prot;Acc:O65554]	-0.97	0.00253
AT4G31354	unknown protein; BEST Arabidopsis thaliana protein match is: unknown protein (TAIR:AT4G31351.1); Has 30201 Blast hits to 17322 proteins in 780 species: Archae - 12; Bacteria - 1396; Metazoa - 17338; Fungi - 3422; Plants - 5037; Viruses - 0; Other Eu /.../es - 2996 (source: NCBI BLink). [Source:TAIR;Acc:AT4G31354]	-0.46	0.008447
AT4G33550	Bifunctional inhibitor/lipid-transfer protein/seed storage 2S albumin superfamily protein [Source:TAIR;Acc:AT4G33550]	-0.92	0.004591
AT4G34750	SAUR-like auxin-responsive protein family [Source:TAIR;Acc:AT4G34750]	0.56	1.45e-05
AT4G35030	Protein kinase superfamily protein [Source:TAIR;Acc:AT4G35030]	-1.3	4.07e-12
AT4G37470	Probable esterase KAI2 [Source:UniProtKB/Swiss-Prot;Acc:Q9SZU7]	-0.53	0.02212
AT4G39030	Enhanced disease susceptibility 5 [Source:UniProtKB/Swiss-Prot;Acc:Q945F0]	-0.83	2.66e-05
AT4G39460	S-adenosylmethionine carrier 1, chloroplastic/mitochondrial [Source:UniProtKB/Swiss-Prot;Acc:Q94AG6]	-0.38	0.001216
AT5G01175	other RNA [Source:TAIR;Acc:AT5G01175]	1.4	5.56e-12
AT5G04950	Nicotianamine synthase 1 [Source:UniProtKB/Swiss-Prot;Acc:Q9FF79]	-2.11	2.96e-12
AT5G16390	Biotin carboxyl carrier protein of acetyl-CoA carboxylase 1, chloroplastic [Source:UniProtKB/Swiss-Prot;Acc:Q42533]	0.43	0.002072
AT5G24330	Histone-lysine N-methyltransferase ATXR6 [Source:UniProtKB/Swiss-Prot;Acc:Q9FNE9]	1.25	0.0002666
AT5G40390	Probable galactinol--sucrose galactosyltransferase 5 [Source:UniProtKB/Swiss-Prot;Acc:Q9FND9]	-0.81	0.02006
AT5G41380	CCT motif family protein [Source:TAIR;Acc:AT5G41380]	-1.54	0.0008708
AT5G44610	Plasma membrane-associated cation-binding protein 2 [Source:UniProtKB/Swiss-Prot;Acc:Q9LU05]	0.56	0.01572
AT5G46130	Protein of unknown function (DUF295) [Source:TAIR;Acc:AT5G46130]	-1.43	0.0009561
AT5G54470	B-box type zinc finger family protein [Source:TAIR;Acc:AT5G54470]	1.31	0.01305
AT5G58320	Protein NETWORKED 4A [Source:UniProtKB/Swiss-Prot;Acc:F4KEW8]	-1	4.06e-13
AT5G62220	glycosyltransferase 18 [Source:TAIR;Acc:AT5G62220]	1.86	2.51e-29
AT5G62720	Integral membrane HPP family protein [Source:TAIR;Acc:AT5G62720]	-0.99	2.27e-12
AT5G63130	Octicosapeptide/Phox/Bem1p family protein [Source:TAIR;Acc:AT5G63130]	0.59	2.19e-05
AT5G64940	ABC2 homolog 13 [Source:TAIR;Acc:AT5G64940]	-0.91	1.75e-05
AT5G66470	RNA binding;GTP binding [Source:TAIR;Acc:AT5G66470]	1.2	1.22e-14
AT5G66600	Protein of unknown function, DUF547 [Source:TAIR;Acc:AT5G66600]	0.62	0.02188
AT5G66950	Pyridoxal phosphate (PLP)-dependent transferases superfamily protein [Source:TAIR;Acc:AT5G66950]	-0.34	0.01039
AT1G51680	4-coumarate--CoA ligase 1 [Source:UniProtKB/Swiss-Prot;Acc:Q42524]	-0.44	0.005597
AT2G39350	ABC transporter G family member 1 [Source:UniProtKB/Swiss-Prot;Acc:O80946]	0.87	0.0003212
AT2G36380	ABC transporter G family member 34 [Source:UniProtKB/Swiss-Prot;Acc:Q7PC87]	-0.39	0.01125
AT2G24540	F-box protein AFR [Source:UniProtKB/Swiss-Prot;Acc:Q8LAW2]	-0.98	0.01396
AT5G64310	Classical arabinogalactan protein 1 [Source:UniProtKB/Swiss-Prot;Acc:Q8LCN5]	1.29	9.52e-19
AT4G31920	Two-component response regulator ARR10 [Source:UniProtKB/Swiss-Prot;Acc:O49397]	0.8	1.78e-06
AT3G53230	Cell division control protein 48 homolog D [Source:UniProtKB/Swiss-Prot;Acc:Q9SCN8]	-0.38	0.02048
AT5G43080	Putative cyclin-A3-1 [Source:UniProtKB/Swiss-Prot;Acc:Q9FMH5]	0.8	2.15e-06
AT2G20340	Tyrosine decarboxylase 1 [Source:UniProtKB/Swiss-Prot;Acc:Q8RY79]	-1.24	1.17e-17
AT5G44670	Domain of unknown function (DUF23) [Source:TAIR;Acc:AT5G44670]	0.67	0.008942
AT1G17190	Glutathione S-transferase U26 [Source:UniProtKB/Swiss-Prot;Acc:Q9SHH8]	-1.74	7.88e-11
AT4G02150	Importin subunit alpha-3 [Source:UniProtKB/Swiss-Prot;Acc:O04294]	0.4	0.00618
AT2G23430	Cyclin-dependent kinase inhibitor 1 [Source:UniProtKB/Swiss-Prot;Acc:Q67Y93]	0.63	0.01297
AT1G03330	Sm-like protein LSM2 [Source:UniProtKB/Swiss-Prot;Acc:Q1H595]	0.41	0.0001935
AT3G21670	Protein NRT1/ PTR FAMILY 6.4 [Source:UniProtKB/Swiss-Prot;Acc:Q9LVE0]	-0.85	0.02997
AT1G52260	Protein disulfide isomerase-like 1-5 [Source:UniProtKB/Swiss-Prot;Acc:A3KPF5]	1.04	6.48e-10
AT2G36490	Protein ROS1 [Source:UniProtKB/Swiss-Prot;Acc:Q9SJQ6]	-0.35	0.005112
AT5G59240	40S ribosomal protein S8-2 [Source:UniProtKB/Swiss-Prot;Acc:Q9FIF3]	1.16	0.001707
AT5G52510	Scarecrow-like protein 8 [Source:UniProtKB/Swiss-Prot;Acc:Q9FYR7]	1.18	4.99e-27
AT1G04760	Putative vesicle-associated membrane protein 726 [Source:UniProtKB/Swiss-Prot;Acc:Q9MAS5]	0.42	0.03143
AT1G09440	Protein kinase superfamily protein [Source:TAIR;Acc:AT1G09440]	-0.64	0.000181
AT1G13340	Regulator of Vps4 activity in the MVB pathway protein [Source:TAIR;Acc:AT1G13340]	-0.65	7.16e-06
AT1G16690	Enhancer of polycomb-like transcription factor protein [Source:TAIR;Acc:AT1G16690]	0.38	0.02892
AT1G23530	unknown protein; BEST Arabidopsis thaliana protein match is: unknown protein (TAIR:AT1G70470.1); Has 38 Blast hits to 38 proteins in 12 species: Archae - 0; Bacteria - 0; Metazoa - 0; Fungi - 0; Plants - 37; Viruses - 0; Other Eukaryotes - 1 (source /.../ BLink). [Source:TAIR;Acc:AT1G23530]	-0.76	3.58e-07
AT1G32100	Pinoresinol reductase 1 [Source:UniProtKB/Swiss-Prot;Acc:Q9FVQ6]	-0.8	2.67e-06
AT1G34355	FHA domain-containing protein PS1 [Source:UniProtKB/Swiss-Prot;Acc:B7SY83]	0.38	0.001922
AT1G58070	unknown protein; Has 286 Blast hits to 266 proteins in 81 species: Archae - 2; Bacteria - 25; Metazoa - 90; Fungi - 19; Plants - 78; Viruses - 4; Other Eukaryotes - 68 (source: NCBI BLink). [Source:TAIR;Acc:AT1G58070]	-0.45	0.02609
AT1G60270	Putative beta-glucosidase 6 [Source:UniProtKB/Swiss-Prot;Acc:Q682B4]	-0.98	0.006468
AT1G60950	Ferredoxin-2, chloroplastic [Source:UniProtKB/Swiss-Prot;Acc:P16972]	-0.58	0.0001036
AT1G63245	CLAVATA3/ESR (CLE)-related protein 2 [Source:UniProtKB/Swiss-Prot;Acc:Q3ECJ5]	-1.05	0.0006691
AT1G66200	Glutamine synthetase cytosolic isozyme 1-2 [Source:UniProtKB/Swiss-Prot;Acc:Q8LCE1]	-1.56	2.47e-13
AT1G66580	60S ribosomal protein L10-3 [Source:UniProtKB/Swiss-Prot;Acc:Q93W22]	0.41	0.003016
AT1G75170	Sec14p-like phosphatidylinositol transfer family protein [Source:TAIR;Acc:AT1G75170]	-0.37	0.01582
AT1G78120	Tetratricopeptide repeat (TPR)-like superfamily protein [Source:TAIR;Acc:AT1G78120]	-0.87	2.9e-06
AT1G78820	D-mannose binding lectin protein with Apple-like carbohydrate-binding domain [Source:TAIR;Acc:AT1G78820]	-2.52	3.37e-11
AT1G79270	evolutionarily conserved C-terminal region 8 [Source:TAIR;Acc:AT1G79270]	-0.61	0.03958
AT1G79320	Metacaspase-6 [Source:UniProtKB/Swiss-Prot;Acc:O64519]	2.18	5e-26
AT1G79510	Uncharacterized conserved protein (DUF2358) [Source:TAIR;Acc:AT1G79510]	-0.7	0.02668
AT2G03500	Homeodomain-like superfamily protein [Source:TAIR;Acc:AT2G03500]	-0.88	1.59e-09
AT2G14740	Vacuolar-sorting receptor 3 [Source:UniProtKB/Swiss-Prot;Acc:O80977]	-0.47	0.0002234
AT2G20635	Mitotic checkpoint serine/threonine-protein kinase BUB1 [Source:UniProtKB/Swiss-Prot;Acc:F4IVI0]	0.6	9.22e-07
AT2G21600	Protein RER1B [Source:UniProtKB/Swiss-Prot;Acc:O48671]	0.25	0.02188
AT2G22930	UDP-glycosyltransferase 79B8 [Source:UniProtKB/Swiss-Prot;Acc:O81010]	-1.77	0.0001342
AT2G28140	Protein of unknown function (DUF1635) [Source:TAIR;Acc:AT2G28140]	-1.19	8.64e-10
AT2G33850	unknown protein; FUNCTIONS IN: molecular_function unknown; INVOLVED IN: biological_process unknown; LOCATED IN: endomembrane system; EXPRESSED IN: 17 plant structures; EXPRESSED DURING: 9 growth stages; BEST Arabidopsis thaliana protein match is: un /.../protein (TAIR:AT1G28400.1); Has 3053 Blast hits to 2119 proteins in 133 species: Archae - 6; Bacteria - 52; Metazoa - 135; Fungi - 96; Plants - …	-0.48	1.21e-05
AT2G36650	unknown protein; Has 35333 Blast hits to 34131 proteins in 2444 species: Archae - 798; Bacteria - 22429; Metazoa - 974; Fungi - 991; Plants - 531; Viruses - 0; Other Eukaryotes - 9610 (source: NCBI BLink). [Source:TAIR;Acc:AT2G36650]	-1.09	2.19e-06
AT2G36890	Transcription factor RAX2 [Source:UniProtKB/Swiss-Prot;Acc:Q9SJL7]	0.75	4.04e-08
AT2G43680	Protein IQ-DOMAIN 14 [Source:UniProtKB/Swiss-Prot;Acc:Q8LPG9]	-0.44	0.00558
AT3G02890	RING/FYVE/PHD zinc finger superfamily protein [Source:TAIR;Acc:AT3G02890]	0.27	0.01388
AT3G03890	FMN binding [Source:TAIR;Acc:AT3G03890]	0.38	0.004084
AT3G09270	Glutathione S-transferase U8 [Source:UniProtKB/Swiss-Prot;Acc:Q9SR36]	-1.19	7.5e-09
AT3G15534	unknown protein; FUNCTIONS IN: molecular_function unknown; INVOLVED IN: biological_process unknown; LOCATED IN: cellular_component unknown; BEST Arabidopsis thaliana protein match is: unknown protein (TAIR:AT1G52855.1); Has 30201 Blast hits to 17322 /.../ins in 780 species: Archae - 12; Bacteria - 1396; Metazoa - 17338; Fungi - 3422; Plants - 5037; Viruses - 0; Other Eukaryotes - 2996 (source: NC…	1.8	0.0004355
AT3G16410	Nitrile-specifier protein 4 [Source:UniProtKB/Swiss-Prot;Acc:O04316]	0.5	0.01955
AT3G19000	2-oxoglutarate (2OG) and Fe(II)-dependent oxygenase superfamily protein [Source:TAIR;Acc:AT3G19000]	-0.79	7.06e-09
AT3G19340	Protein of unknown function (DUF3754) [Source:TAIR;Acc:AT3G19340]	-0.39	0.01882
AT3G21890	B-box type zinc finger family protein [Source:TAIR;Acc:AT3G21890]	1.12	0.03208
AT3G44050	P-loop containing nucleoside triphosphate hydrolases superfamily protein [Source:TAIR;Acc:AT3G44050]	0.44	0.003503
AT3G44220	Late embryogenesis abundant (LEA) hydroxyproline-rich glycoprotein family [Source:TAIR;Acc:AT3G44220]	-0.87	0.0007505
AT3G51930	Transducin/WD40 repeat-like superfamily protein [Source:TAIR;Acc:AT3G51930]	0.64	0.0004615
AT3G54430	Protein SHI RELATED SEQUENCE 6 [Source:UniProtKB/Swiss-Prot;Acc:Q9M2U4]	0.63	0.001197
AT3G55010	Phosphoribosylformylglycinamidine cyclo-ligase, chloroplastic [Source:UniProtKB/Swiss-Prot;Acc:Q05728]	0.61	0.00215
AT3G56080	Probable methyltransferase PMT22 [Source:UniProtKB/Swiss-Prot;Acc:Q9LYN3]	-1.33	4.04e-06
AT3G56270	WEB family protein At3g56270 [Source:UniProtKB/Swiss-Prot;Acc:Q9LYL6]	0.64	0.000166
AT3G56730	Putative endonuclease or glycosyl hydrolase [Source:TAIR;Acc:AT3G56730]	-0.56	0.008062
AT3G57380	Glycosyltransferase family 61 protein [Source:TAIR;Acc:AT3G57380]	0.43	0.002663
AT3G59550	Sister chromatid cohesion 1 protein 3 [Source:UniProtKB/Swiss-Prot;Acc:Q9FQ19]	1.24	9.32e-11
AT3G60960	Pentatricopeptide repeat-containing protein At3g60960, mitochondrial [Source:UniProtKB/Swiss-Prot;Acc:Q9LEX6]	0.82	0.0004469
AT3G61400	1-aminocyclopropane-1-carboxylate oxidase homolog 8 [Source:UniProtKB/Swiss-Prot;Acc:Q9M2C4]	-1.02	0.03837
AT4G03130	BRCT domain-containing DNA repair protein [Source:TAIR;Acc:AT4G03130]	0.54	0.007679
AT4G05190	Kinesin-5 [Source:UniProtKB/Swiss-Prot;Acc:F4JGP4]	0.37	0.003146
AT4G10390	Probable receptor-like protein kinase At4g10390 [Source:UniProtKB/Swiss-Prot;Acc:Q9SV83]	-1.2	2.58e-09
AT4G20860	FAD-binding Berberine family protein [Source:TAIR;Acc:AT4G20860]	0.45	0.001323
AT4G21580	oxidoreductase, zinc-binding dehydrogenase family protein [Source:TAIR;Acc:AT4G21580]	-0.21	0.03159
AT4G21910	MATE efflux family protein [Source:TAIR;Acc:AT4G21910]	-1.08	2.08e-09
AT4G23500	Pectin lyase-like superfamily protein [Source:TAIR;Acc:AT4G23500]	-0.47	0.001892
AT4G25350	Phosphate transporter PHO1 homolog 4 [Source:UniProtKB/Swiss-Prot;Acc:Q6R8G6]	2.11	1.87e-09
AT4G26080	Protein phosphatase 2C 56 [Source:UniProtKB/Swiss-Prot;Acc:P49597]	-0.47	7.51e-05
AT4G29130	Hexokinase-1 [Source:UniProtKB/Swiss-Prot;Acc:Q42525]	0.38	0.004167
AT4G30210	NADPH--cytochrome P450 reductase 2 [Source:UniProtKB/Swiss-Prot;Acc:Q9SUM3]	-0.58	9.26e-14
AT4G31350	Core-2/I-branching beta-1,6-N-acetylglucosaminyltransferase family protein [Source:TAIR;Acc:AT4G31350]	0.27	0.03762
AT4G31400	Protein CHROMOSOME TRANSMISSION FIDELITY 7 [Source:UniProtKB/Swiss-Prot;Acc:A7UL74]	0.81	1.36e-05
AT4G32330	TPX2 (targeting protein for Xklp2) protein family [Source:TAIR;Acc:AT4G32330]	-0.51	8.54e-10
AT4G36990	Heat stress transcription factor B-1 [Source:UniProtKB/Swiss-Prot;Acc:Q96320]	-0.41	0.0001547
AT4G37760	Squalene epoxidase 3 [Source:UniProtKB/Swiss-Prot;Acc:Q8VYH2]	-0.64	0.007115
AT4G38690	PLC-like phosphodiesterases superfamily protein [Source:TAIR;Acc:AT4G38690]	-0.78	8.52e-06
AT5G03550	BEST Arabidopsis thaliana protein match is: TRAF-like family protein (TAIR:AT2G42460.1); Has 137 Blast hits to 125 proteins in 2 species: Archae - 0; Bacteria - 0; Metazoa - 0; Fungi - 0; Plants - 137; Viruses - 0; Other Eukaryotes - 0 (source: NCBI /.../). [Source:TAIR;Acc:AT5G03550]	1.44	2.92e-07
AT5G06480	Immunoglobulin E-set superfamily protein [Source:TAIR;Acc:AT5G06480]	0.63	0.02391
AT5G08790	Protein ATAF2 [Source:UniProtKB/Swiss-Prot;Acc:Q9C598]	-0.68	0.004042
AT5G09350	Phosphatidylinositol 4-kinase beta 2 [Source:UniProtKB/Swiss-Prot;Acc:Q0WPX9]	0.92	1.81e-18
AT5G12970	Calcium-dependent lipid-binding (CaLB domain) plant phosphoribosyltransferase family protein [Source:TAIR;Acc:AT5G12970]	-1.02	3.02e-05
AT5G14420	E3 ubiquitin-protein ligase RGLG2 [Source:UniProtKB/Swiss-Prot;Acc:Q9LY87]	1	5.62e-18
AT5G14690	unknown protein; BEST Arabidopsis thaliana protein match is: unknown protein (TAIR:AT3G01516.1); Has 86 Blast hits to 86 proteins in 16 species: Archae - 0; Bacteria - 0; Metazoa - 0; Fungi - 0; Plants - 84; Viruses - 2; Other Eukaryotes - 0 (source /.../ BLink). [Source:TAIR;Acc:AT5G14690]	-1.1	0.0224
AT5G19855	Chaperonin-like RbcX protein [Source:TAIR;Acc:AT5G19855]	0.35	0.01425
AT5G22890	C2H2 and C2HC zinc fingers superfamily protein [Source:TAIR;Acc:AT5G22890]	-0.75	8.26e-05
AT5G23910	ATP binding microtubule motor family protein [Source:TAIR;Acc:AT5G23910]	0.41	0.003768
AT5G38900	Thioredoxin superfamily protein [Source:TAIR;Acc:AT5G38900]	-0.42	0.04836
AT5G45970	Rac-like GTP-binding protein ARAC2 [Source:UniProtKB/Swiss-Prot;Acc:Q38903]	-0.53	0.0453
AT5G47960	Ras-related protein RABA4c [Source:UniProtKB/Swiss-Prot;Acc:Q9FE79]	-0.57	0.0005944
AT5G67030	Zeaxanthin epoxidase, chloroplastic [Source:UniProtKB/Swiss-Prot;Acc:Q9FGC7]	1.59	8.69e-13
AT3G44720	Arogenate dehydratase 4, chloroplastic [Source:UniProtKB/Swiss-Prot;Acc:O22241]	-0.75	3.94e-14
AT1G72700	Putative phospholipid-transporting ATPase 5 [Source:UniProtKB/Swiss-Prot;Acc:Q9SGG3]	-0.21	0.04571
AT4G37750	AP2-like ethylene-responsive transcription factor ANT [Source:UniProtKB/Swiss-Prot;Acc:Q38914]	-1.22	1.7e-06
AT1G78770	Anaphase-promoting complex subunit 6 [Source:UniProtKB/Swiss-Prot;Acc:B3DNN5]	0.62	0.0005065
AT2G35000	E3 ubiquitin-protein ligase ATL9 [Source:UniProtKB/Swiss-Prot;Acc:O64763]	-0.83	2.06e-05
AT1G12240	Acid beta-fructofuranosidase 4, vacuolar [Source:UniProtKB/Swiss-Prot;Acc:Q39041]	-1.14	8.68e-06
AT1G49910	Mitotic checkpoint protein BUB3.2 [Source:UniProtKB/Swiss-Prot;Acc:Q9C701]	0.57	0.009598
AT3G27740	Carbamoyl-phosphate synthase small chain, chloroplastic [Source:UniProtKB/Swiss-Prot;Acc:Q9LVW7]	0.65	5.56e-05
AT4G01610	Cysteine proteinases superfamily protein [Source:TAIR;Acc:AT4G01610]	0.67	3.52e-09
AT1G74740	Calcium-dependent protein kinase 30 [Source:UniProtKB/Swiss-Prot;Acc:Q9SSF8]	-0.63	2.09e-05
AT3G14225	GDSL esterase/lipase 4 [Source:UniProtKB/Swiss-Prot;Acc:Q9LJP1]	3.4	1.47e-13
AT1G09610	Glucuronoxylan 4-O-methyltransferase 1 [Source:UniProtKB/Swiss-Prot;Acc:Q6NMK1]	-0.48	0.04636
AT4G35060	Heavy metal transport/detoxification superfamily protein [Source:TAIR;Acc:AT4G35060]	-2.55	3.31e-26
AT2G22670	Auxin-responsive protein IAA8 [Source:UniProtKB/Swiss-Prot;Acc:Q38826]	0.32	6.75e-05
AT4G14950	Vacuole membrane protein KMS1 [Source:UniProtKB/Swiss-Prot;Acc:Q5XF36]	0.33	0.04237
AT5G05160	Probable leucine-rich repeat receptor-like protein kinase At5g05160 [Source:UniProtKB/Swiss-Prot;Acc:Q9FHK7]	0.75	0.0001604
AT4G12350	myb domain protein 42 [Source:TAIR;Acc:AT4G12350]	-1.55	0.0007631
AT3G45650	Protein NRT1/ PTR FAMILY 2.7 [Source:UniProtKB/Swiss-Prot;Acc:Q9M1E2]	-0.78	8.39e-08
AT1G20640	Protein NLP4 [Source:UniProtKB/Swiss-Prot;Acc:Q9LE38]	-0.38	0.001022
AT4G13170	60S ribosomal protein L13a-3 [Source:UniProtKB/Swiss-Prot;Acc:Q9SVR0]	0.58	0.0001174
AT5G59920	Cysteine/Histidine-rich C1 domain family protein [Source:TAIR;Acc:AT5G59920]	-1.08	7.77e-07
AT1G71930	NAC domain-containing protein 30 [Source:UniProtKB/Swiss-Prot;Acc:Q9C8W9]	-1.09	4.97e-07
AT1G04330	unknown protein; FUNCTIONS IN: molecular_function unknown; INVOLVED IN: biological_process unknown; LOCATED IN: chloroplast; BEST Arabidopsis thaliana protein match is: unknown protein (TAIR:AT3G23170.1); Has 74 Blast hits to 74 proteins in 6 specie /.../hae - 0; Bacteria - 0; Metazoa - 0; Fungi - 0; Plants - 74; Viruses - 0; Other Eukaryotes - 0 (source: NCBI BLink). [Source:TAIR;Acc:AT1G04330]	-1.05	0.007709
AT1G08940	Phosphoglycerate mutase-like protein AT74H [Source:UniProtKB/Swiss-Prot;Acc:O04035]	-0.59	0.01783
AT1G09880	Rhamnogalacturonate lyase family protein [Source:TAIR;Acc:AT1G09880]	-1.07	9.24e-08
AT1G10390	Nuclear pore complex protein NUP98A [Source:UniProtKB/Swiss-Prot;Acc:Q8RY25]	1.01	1.19e-33
AT1G13390	unknown protein; BEST Arabidopsis thaliana protein match is: unknown protein (TAIR:AT1G68490.1); Has 114 Blast hits to 114 proteins in 18 species: Archae - 0; Bacteria - 0; Metazoa - 0; Fungi - 0; Plants - 114; Viruses - 0; Other Eukaryotes - 0 (sou /.../CBI BLink). [Source:TAIR;Acc:AT1G13390]	-0.81	3.69e-11
AT1G18650	PLASMODESMATA CALLOSE-BINDING PROTEIN 3 [Source:UniProtKB/Swiss-Prot;Acc:Q9FZ86]	-0.56	0.003504
AT1G29120	Hydrolase-like protein family [Source:TAIR;Acc:AT1G29120]	0.34	0.01275
AT1G30120	Pyruvate dehydrogenase E1 component subunit beta-2, chloroplastic [Source:UniProtKB/Swiss-Prot;Acc:Q9C6Z3]	0.42	0.001405
AT1G30140	unknown protein; BEST Arabidopsis thaliana protein match is: unknown protein (TAIR:AT5G27260.1); Has 313 Blast hits to 256 proteins in 15 species: Archae - 0; Bacteria - 0; Metazoa - 0; Fungi - 8; Plants - 295; Viruses - 0; Other Eukaryotes - 10 (so /.../NCBI BLink). [Source:TAIR;Acc:AT1G30140]	2.98	2.44e-09
AT1G33612	Leucine-rich repeat (LRR) family protein [Source:TAIR;Acc:AT1G33612]	1.83	4.8e-06
AT1G47271	Cystathionine beta-synthase (CBS) family protein [Source:TAIR;Acc:AT1G47271]	-0.63	9.01e-05
AT1G52410	TSK-associating protein 1 [Source:UniProtKB/Swiss-Prot;Acc:F4ICX9]	-0.78	1.31e-09
AT1G53580	Persulfide dioxygenase ETHE1 homolog, mitochondrial [Source:UniProtKB/Swiss-Prot;Acc:Q9C8L4]	-0.96	3.65e-08
AT1G55020	Linoleate 9S-lipoxygenase 1 [Source:UniProtKB/Swiss-Prot;Acc:Q06327]	-1.25	6.3e-15
AT1G55550	P-loop containing nucleoside triphosphate hydrolases superfamily protein [Source:TAIR;Acc:AT1G55550]	-0.82	0.002324
AT1G61050	alpha 1,4-glycosyltransferase family protein [Source:TAIR;Acc:AT1G61050]	-1.06	6.11e-18
AT1G61795	CRIB domain-containing protein RIC9 [Source:UniProtKB/Swiss-Prot;Acc:Q1G3Y0]	-1.16	3.48e-08
AT1G62050	Ankyrin repeat family protein [Source:TAIR;Acc:AT1G62050]	-0.64	1.73e-05
AT1G63120	RHOMBOID-like 2 [Source:TAIR;Acc:AT1G63120]	-0.35	0.009117
AT1G71870	MATE efflux family protein [Source:TAIR;Acc:AT1G71870]	-0.54	0.02535
AT1G73630	Probable calcium-binding protein CML26 [Source:UniProtKB/Swiss-Prot;Acc:Q9C9U8]	-1.82	2.24e-21
AT2G16970	Major facilitator superfamily protein [Source:TAIR;Acc:AT2G16970]	-2.33	2.64e-21
AT2G22970	Serine carboxypeptidase-like 11 [Source:UniProtKB/Swiss-Prot;Acc:Q2V465]	-0.64	0.000188
AT2G27500	Glucan endo-1,3-beta-glucosidase 14 [Source:UniProtKB/Swiss-Prot;Acc:Q9ZQG9]	-0.89	1.88e-05
AT2G29420	Glutathione S-transferase U7 [Source:UniProtKB/Swiss-Prot;Acc:Q9ZW24]	-0.59	0.002847
AT2G32220	60S ribosomal protein L27-1 [Source:UniProtKB/Swiss-Prot;Acc:Q9SKX8]	0.7	0.01832
AT2G32240	FUNCTIONS IN: molecular_function unknown; INVOLVED IN: response to cadmium ion; LOCATED IN: plasma membrane; EXPRESSED IN: 25 plant structures; EXPRESSED DURING: 13 growth stages; CONTAINS InterPro DOMAIN/s: Prefoldin (InterPro:IPR009053); BEST Arab /.../s thaliana protein match is: unknown protein (TAIR:AT1G05320.3); Has 470429 Blast hits to 168274 proteins in 4282 species: Archae - 6896; Bacter…	-0.4	0.007196
AT2G35658	unknown protein; FUNCTIONS IN: molecular_function unknown; INVOLVED IN: biological_process unknown; LOCATED IN: cellular_component unknown; BEST Arabidopsis thaliana protein match is: unknown protein (TAIR:AT4G16840.1); Has 30201 Blast hits to 17322 /.../ins in 780 species: Archae - 12; Bacteria - 1396; Metazoa - 17338; Fungi - 3422; Plants - 5037; Viruses - 0; Other Eukaryotes - 2996 (source: NC…	0.92	1.85e-05
AT2G38465	unknown protein; FUNCTIONS IN: molecular_function unknown; INVOLVED IN: biological_process unknown; LOCATED IN: plasma membrane; EXPRESSED IN: 21 plant structures; EXPRESSED DURING: 11 growth stages; Has 16 Blast hits to 16 proteins in 8 species: Ar /.../ 0; Bacteria - 0; Metazoa - 0; Fungi - 0; Plants - 16; Viruses - 0; Other Eukaryotes - 0 (source: NCBI BLink). [Source:TAIR;Acc:AT2G38465]	-0.62	0.0001183
AT2G40570	initiator tRNA phosphoribosyl transferase family protein [Source:TAIR;Acc:AT2G40570]	1.33	2.66e-10
AT2G40660	Nucleic acid-binding, OB-fold-like protein [Source:TAIR;Acc:AT2G40660]	0.43	0.01774
AT2G41370	Regulatory protein NPR5 [Source:UniProtKB/Swiss-Prot;Acc:Q9ZVC2]	-0.81	1.16e-06
AT2G44580	zinc ion binding [Source:TAIR;Acc:AT2G44580]	0.83	4.19e-09
AT2G45245	other RNA [Source:TAIR;Acc:AT2G45245]	-0.53	0.00914
AT2G45830	downstream target of AGL15 2 [Source:TAIR;Acc:AT2G45830]	-0.8	0.002125
AT3G03910	Probable glutamate dehydrogenase 3 [Source:UniProtKB/Swiss-Prot;Acc:Q9S7A0]	-3.5	4.15e-19
AT3G05410	PsbP domain-containing protein 7, chloroplastic [Source:UniProtKB/Swiss-Prot;Acc:F4J7A7]	-0.72	9.46e-06
AT3G07320	O-Glycosyl hydrolases family 17 protein [Source:TAIR;Acc:AT3G07320]	0.45	0.02039
AT3G14870	Plant protein of unknown function (DUF641) [Source:TAIR;Acc:AT3G14870]	-0.91	4.21e-07
AT3G20940	cytochrome P450, family 705, subfamily A, polypeptide 30 [Source:TAIR;Acc:AT3G20940]	2.27	2.88e-09
AT3G25790	myb-like transcription factor family protein [Source:TAIR;Acc:AT3G25790]	0.99	0.005014
AT3G27200	Cupredoxin superfamily protein [Source:TAIR;Acc:AT3G27200]	-0.69	0.003524
AT3G32980	Peroxidase 32 [Source:UniProtKB/Swiss-Prot;Acc:Q9LHB9]	0.45	2.24e-05
AT3G49990	unknown protein; Has 1524 Blast hits to 1298 proteins in 225 species: Archae - 9; Bacteria - 84; Metazoa - 474; Fungi - 184; Plants - 98; Viruses - 17; Other Eukaryotes - 658 (source: NCBI BLink). [Source:TAIR;Acc:AT3G49990]	0.44	0.03668
AT3G52170	DNA binding [Source:TAIR;Acc:AT3G52170]	1.1	1.95e-10
AT3G52360	unknown protein; FUNCTIONS IN: molecular_function unknown; INVOLVED IN: response to karrikin; LOCATED IN: endomembrane system; EXPRESSED IN: 23 plant structures; EXPRESSED DURING: 14 growth stages; BEST Arabidopsis thaliana protein match is: unknown /.../in (TAIR:AT2G35850.1); Has 34 Blast hits to 34 proteins in 10 species: Archae - 0; Bacteria - 0; Metazoa - 0; Fungi - 0; Plants - 34; Viruses - …	-1.2	2.54e-09
AT3G52570	alpha/beta-Hydrolases superfamily protein [Source:TAIR;Acc:AT3G52570]	0.61	0.0004169
AT3G53900	Uracil phosphoribosyltransferase, chloroplastic [Source:UniProtKB/Swiss-Prot;Acc:Q9M336]	1.12	1.26e-17
AT3G59900	Protein AUXIN-REGULATED GENE INVOLVED IN ORGAN SIZE [Source:UniProtKB/Swiss-Prot;Acc:Q6NMD6]	1.4	1.59e-09
AT3G61220	(+)-neomenthol dehydrogenase [Source:UniProtKB/Swiss-Prot;Acc:Q9M2E2]	-0.47	0.03502
AT4G00080	Plant invertase/pectin methylesterase inhibitor superfamily protein [Source:TAIR;Acc:AT4G00080]	4	3.78e-18
AT4G01870	tolB protein-related [Source:TAIR;Acc:AT4G01870]	-0.5	1.09e-05
AT4G02290	Endoglucanase 17 [Source:UniProtKB/Swiss-Prot;Acc:O81416]	-1.86	2.86e-39
AT4G03240	Frataxin, mitochondrial [Source:UniProtKB/Swiss-Prot;Acc:Q9ZR07]	0.45	0.0001861
AT4G05180	Oxygen-evolving enhancer protein 3-2, chloroplastic [Source:UniProtKB/Swiss-Prot;Acc:Q41932]	-1.35	2.3e-07
AT4G10360	TRAM, LAG1 and CLN8 (TLC) lipid-sensing domain containing protein [Source:TAIR;Acc:AT4G10360]	-0.43	0.002028
AT4G12420	Monocopper oxidase-like protein SKU5 [Source:UniProtKB/Swiss-Prot;Acc:Q9SU40]	1.86	7.07e-40
AT4G16620	WAT1-related protein At4g16620 [Source:UniProtKB/Swiss-Prot;Acc:F4JMI7]	1.5	6.65e-17
AT4G18360	Peroxisomal (S)-2-hydroxy-acid oxidase GLO5 [Source:UniProtKB/Swiss-Prot;Acc:O49506]	-0.82	3.87e-07
AT4G22250	RING/U-box superfamily protein [Source:TAIR;Acc:AT4G22250]	1.64	8.69e-14
AT4G23800	High mobility group B protein 6 [Source:UniProtKB/Swiss-Prot;Acc:Q9SUP7]	0.32	0.0165
AT4G31000	Calmodulin-binding protein 60 F [Source:UniProtKB/Swiss-Prot;Acc:F4JR57]	0.54	2.34e-06
AT4G33410	Signal peptide peptidase-like 1 [Source:UniProtKB/Swiss-Prot;Acc:Q93Z32]	0.34	0.01134
AT5G01360	Protein trichome birefringence-like 3 [Source:UniProtKB/Swiss-Prot;Acc:Q8LED3]	-0.46	0.04924
AT5G04160	Probable sugar phosphate/phosphate translocator At5g04160 [Source:UniProtKB/Swiss-Prot;Acc:Q9FYE5]	0.53	0.02534
AT5G05400	Putative disease resistance protein At5g05400 [Source:UniProtKB/Swiss-Prot;Acc:Q9FLB4]	-0.93	5.44e-09
AT5G05580	Temperature-sensitive omega-3 fatty acid desaturase, chloroplastic [Source:UniProtKB/Swiss-Prot;Acc:P48622]	0.59	0.03134
AT5G12920	Transducin/WD40 repeat-like superfamily protein [Source:TAIR;Acc:AT5G12920]	0.69	0.001697
AT5G20010	GTP-binding nuclear protein Ran-1 [Source:UniProtKB/Swiss-Prot;Acc:P41916]	0.81	8.76e-08
AT5G20920	Eukaryotic translation initiation factor 2 subunit beta [Source:UniProtKB/Swiss-Prot;Acc:Q41969]	0.37	0.004475
AT5G23880	Cleavage and polyadenylation specificity factor subunit 2 [Source:UniProtKB/Swiss-Prot;Acc:Q9LKF9]	0.28	0.04386
AT5G39970	catalytics [Source:TAIR;Acc:AT5G39970]	-0.37	0.01343
AT5G40730	Arabinogalactan peptide 24 [Source:UniProtKB/Swiss-Prot;Acc:Q5PP12]	1.05	1.14e-25
AT5G41315	Transcription factor GLABRA 3 [Source:UniProtKB/Swiss-Prot;Acc:Q9FN69]	1.15	0.006837
AT5G43250	nuclear factor Y, subunit C13 [Source:TAIR;Acc:AT5G43250]	0.96	0.0001702
AT5G49630	Amino acid permease 6 [Source:UniProtKB/Swiss-Prot;Acc:P92934]	1.71	1.7e-37
AT5G49850	Jacalin-related lectin 46 [Source:UniProtKB/Swiss-Prot;Acc:Q9LTA8]	-0.38	0.02694
AT5G52840	Probable NADH dehydrogenase [ubiquinone] 1 alpha subcomplex subunit 5, mitochondrial [Source:UniProtKB/Swiss-Prot;Acc:Q9FLX7]	0.42	0.001703
AT5G55210	unknown protein; FUNCTIONS IN: molecular_function unknown; INVOLVED IN: biological_process unknown; LOCATED IN: chloroplast; EXPRESSED IN: 23 plant structures; EXPRESSED DURING: 13 growth stages; BEST Arabidopsis thaliana protein match is: unknown p /.../ (TAIR:AT4G22320.1); Has 1807 Blast hits to 1807 proteins in 277 species: Archae - 0; Bacteria - 0; Metazoa - 736; Fungi - 347; Plants - 385; Vi…	0.43	0.01128
AT5G57890	Anthranilate synthase beta subunit 2, chloroplastic [Source:UniProtKB/Swiss-Prot;Acc:Q9FJM5]	0.57	0.0007592
AT5G59030	Copper transporter 1 [Source:UniProtKB/Swiss-Prot;Acc:Q39065]	-1.25	0.0005763
AT5G63590	Flavonol synthase 3 [Source:UniProtKB/Swiss-Prot;Acc:Q9FFQ5]	-0.48	0.0179
AT5G65380	MATE efflux family protein [Source:TAIR;Acc:AT5G65380]	-1.28	8.54e-19
AT2G26910	ABC transporter G family member 32 [Source:UniProtKB/Swiss-Prot;Acc:O81016]	0.45	0.01608
AT1G27320	Histidine kinase 3 [Source:UniProtKB/Swiss-Prot;Acc:Q9C5U1]	-0.37	0.0129
AT3G21510	Histidine-containing phosphotransfer protein 1 [Source:UniProtKB/Swiss-Prot;Acc:Q9ZNV9]	-0.27	0.02355
AT4G13510	Ammonium transporter 1 member 1 [Source:UniProtKB/Swiss-Prot;Acc:P54144]	0.64	0.0003176
AT1G14130	2-oxoglutarate (2OG) and Fe(II)-dependent oxygenase superfamily protein [Source:TAIR;Acc:AT1G14130]	-0.7	1.13e-05
AT3G13810	Protein indeterminate-domain 11 [Source:UniProtKB/Swiss-Prot;Acc:Q9LRW7]	-0.52	0.0008413
AT4G18780	Cellulose synthase A catalytic subunit 8 [UDP-forming] [Source:UniProtKB/Swiss-Prot;Acc:Q8LPK5]	-0.55	0.01228
AT3G57530	Calcium-dependent protein kinase 32 [Source:UniProtKB/Swiss-Prot;Acc:Q6NLQ6]	-0.68	2.36e-05
AT5G14960	E2F transcription factor-like E2FD [Source:UniProtKB/Swiss-Prot;Acc:Q9LFQ9]	0.74	0.0004341
AT2G44940	Ethylene-responsive transcription factor ERF034 [Source:UniProtKB/Swiss-Prot;Acc:Q8LBQ7]	-2.44	2.3e-26
AT2G35860	Fasciclin-like arabinogalactan protein 16 [Source:UniProtKB/Swiss-Prot;Acc:Q8RWC5]	-1.09	1.18e-05
AT1G28130	Indole-3-acetic acid-amido synthetase GH3.17 [Source:UniProtKB/Swiss-Prot;Acc:Q9FZ87]	1.13	6.21e-12
AT4G14560	Auxin-responsive protein IAA1 [Source:UniProtKB/Swiss-Prot;Acc:P49677]	2.37	7.82e-41
AT3G15540	Auxin-responsive protein IAA19 [Source:UniProtKB/Swiss-Prot;Acc:O24409]	0.89	0.01452
AT3G15050	IQ-domain 10 [Source:TAIR;Acc:AT3G15050]	-0.85	0.0005254
AT5G48820	Cyclin-dependent kinase inhibitor 3 [Source:UniProtKB/Swiss-Prot;Acc:Q9FKB5]	1.14	2.73e-05
AT5G16600	myb domain protein 43 [Source:TAIR;Acc:AT5G16600]	-1.18	5.22e-06
AT3G07050	Guanine nucleotide-binding protein-like NSN1 [Source:UniProtKB/Swiss-Prot;Acc:Q9M8Z5]	0.59	0.0002573
AT5G54160	Flavone 3'-O-methyltransferase 1 [Source:UniProtKB/Swiss-Prot;Acc:Q9FK25]	-0.69	3.71e-06
AT3G09070	UPF0503 protein At3g09070, chloroplastic [Source:UniProtKB/Swiss-Prot;Acc:Q9SS80]	0.26	0.005791
AT5G39350	Pentatricopeptide repeat-containing protein At5g39350 [Source:UniProtKB/Swiss-Prot;Acc:Q9FLZ9]	-0.67	0.0437
AT1G04680	Probable pectate lyase 1 [Source:UniProtKB/Swiss-Prot;Acc:Q940Q1]	1.45	2.35e-16
AT5G27930	Probable protein phosphatase 2C 73 [Source:UniProtKB/Swiss-Prot;Acc:Q0WRB2]	0.4	0.006554
AT1G03780	Protein TPX2 [Source:UniProtKB/Swiss-Prot;Acc:F4I2H7]	0.3	0.02477
AT5G13180	NAC domain containing protein 83 [Source:TAIR;Acc:AT5G13180]	-0.48	0.0007183
AT1G04030	unknown protein; BEST Arabidopsis thaliana protein match is: unknown protein (TAIR:AT5G44040.1); Has 1835 Blast hits to 1511 proteins in 238 species: Archae - 7; Bacteria - 164; Metazoa - 377; Fungi - 135; Plants - 187; Viruses - 22; Other Eukaryote /.../3 (source: NCBI BLink). [Source:TAIR;Acc:AT1G04030]	0.6	6.47e-06
AT1G04120	ABC transporter C family member 5 [Source:UniProtKB/Swiss-Prot;Acc:Q7GB25]	-0.22	0.02506
AT1G05320	FUNCTIONS IN: molecular_function unknown; INVOLVED IN: biological_process unknown; LOCATED IN: cellular_component unknown; EXPRESSED IN: fruit, egg cell; CONTAINS InterPro DOMAIN/s: Prefoldin (InterPro:IPR009053); BEST Arabidopsis thaliana protein m /.../s: unknown protein (TAIR:AT2G32240.1); Has 267650 Blast hits to 119772 proteins in 3899 species: Archae - 3706; Bacteria - 62589; Metazoa - 1065…	-0.31	0.008899
AT1G06475	unknown protein; Has 35333 Blast hits to 34131 proteins in 2444 species: Archae - 798; Bacteria - 22429; Metazoa - 974; Fungi - 991; Plants - 531; Viruses - 0; Other Eukaryotes - 9610 (source: NCBI BLink). [Source:TAIR;Acc:AT1G06475]	0.41	0.03497
AT1G10410	Protein of unknown function (DUF1336) [Source:TAIR;Acc:AT1G10410]	-0.31	0.002157
AT1G10540	Nucleobase-ascorbate transporter 8 [Source:UniProtKB/Swiss-Prot;Acc:Q8VZQ5]	3.08	1.24e-37
AT1G13420	Cytosolic sulfotransferase 8 [Source:UniProtKB/Swiss-Prot;Acc:Q9FX56]	-2	3.72e-10
AT1G13740	Ninja-family protein AFP2 [Source:UniProtKB/Swiss-Prot;Acc:Q9LMX5]	-2.14	1.03e-18
AT1G14870	Protein PLANT CADMIUM RESISTANCE 2 [Source:UniProtKB/Swiss-Prot;Acc:Q9LQU4]	-0.9	4.98e-08
AT1G16070	Tubby-like protein 8 [Source:UniProtKB/Swiss-Prot;Acc:Q9S9M8]	0.77	0.0001698
AT1G20575	Nucleotide-diphospho-sugar transferases superfamily protein [Source:TAIR;Acc:AT1G20575]	0.38	0.001053
AT1G21060	Protein of unknown function, DUF547 [Source:TAIR;Acc:AT1G21060]	0.8	0.003832
AT1G22040	F-box/kelch-repeat protein At1g22040 [Source:UniProtKB/Swiss-Prot;Acc:Q9LM55]	-0.4	0.004641
AT1G23440	Peptidase C15, pyroglutamyl peptidase I-like [Source:TAIR;Acc:AT1G23440]	-0.44	0.001366
AT1G24330	U-box domain-containing protein 6 [Source:UniProtKB/Swiss-Prot;Acc:O48700]	0.76	7.89e-06
AT1G25220	Anthranilate synthase beta subunit 1, chloroplastic [Source:UniProtKB/Swiss-Prot;Acc:Q42565]	-0.41	0.02232
AT1G27000	Protein of unknown function (DUF1664) [Source:TAIR;Acc:AT1G27000]	0.54	2.69e-07
AT1G30360	CSC1-like protein ERD4 [Source:UniProtKB/Swiss-Prot;Acc:Q9C8G5]	-0.26	0.00378
AT1G31280	Protein argonaute 2 [Source:UniProtKB/Swiss-Prot;Acc:Q9SHF3]	-0.37	0.005315
AT1G33420	PHD finger protein At1g33420 [Source:UniProtKB/Swiss-Prot;Acc:Q9C810]	0.89	8.94e-07
AT1G48580	unknown protein; Has 91 Blast hits to 91 proteins in 40 species: Archae - 0; Bacteria - 0; Metazoa - 49; Fungi - 0; Plants - 28; Viruses - 0; Other Eukaryotes - 14 (source: NCBI BLink). [Source:TAIR;Acc:AT1G48580]	0.63	0.0008487
AT1G48750	Bifunctional inhibitor/lipid-transfer protein/seed storage 2S albumin superfamily protein [Source:TAIR;Acc:AT1G48750]	-0.86	3.32e-08
AT1G50920	Nucleolar GTP-binding protein 1 [Source:UniProtKB/Swiss-Prot;Acc:Q9C6I8]	0.42	0.01414
AT1G51060	Probable histone H2A.1 [Source:UniProtKB/Swiss-Prot;Acc:Q9C681]	0.64	0.0002457
AT1G53310	Phosphoenolpyruvate carboxylase 1 [Source:UniProtKB/Swiss-Prot;Acc:Q9MAH0]	1	6.11e-13
AT1G54510	Serine/threonine-protein kinase Nek1 [Source:UniProtKB/Swiss-Prot;Acc:Q9SLI2]	0.44	6.15e-05
AT1G55430	Cysteine/Histidine-rich C1 domain family protein [Source:TAIR;Acc:AT1G55430]	1.76	5.88e-11
AT1G62320	ERD (early-responsive to dehydration stress) family protein [Source:TAIR;Acc:AT1G62320]	-0.9	0.01424
AT1G62975	Transcription factor bHLH125 [Source:UniProtKB/Swiss-Prot;Acc:Q9LQ08]	-1.7	0.0003366
AT1G66350	DELLA protein RGL1 [Source:UniProtKB/Swiss-Prot;Acc:Q9C8Y3]	-0.95	6.32e-15
AT1G68390	Core-2/I-branching beta-1,6-N-acetylglucosaminyltransferase family protein [Source:TAIR;Acc:AT1G68390]	2.21	4.17e-15
AT1G69030	BSD domain-containing protein [Source:TAIR;Acc:AT1G69030]	0.78	4.52e-07
AT1G71750	Hypoxanthine-guanine phosphoribosyltransferase [Source:TAIR;Acc:AT1G71750]	0.51	0.02025
AT1G73680	Alpha-dioxygenase 2 [Source:UniProtKB/Swiss-Prot;Acc:Q9C9U3]	0.52	0.01228
AT2G01150	Probable E3 ubiquitin-protein ligase RHA2B [Source:UniProtKB/Swiss-Prot;Acc:Q9ZU51]	-0.77	0.001902
AT2G01330	nucleotide binding [Source:TAIR;Acc:AT2G01330]	0.68	1.02e-05
AT2G19170	Subtilisin-like protease SBT2.5 [Source:UniProtKB/Swiss-Prot;Acc:O64481]	0.73	2.98e-06
AT2G20320	DENN (AEX-3) domain-containing protein [Source:TAIR;Acc:AT2G20320]	0.3	0.01134
AT2G22250	Bifunctional aspartate aminotransferase and glutamate/aspartate-prephenate aminotransferase [Source:UniProtKB/Swiss-Prot;Acc:Q9SIE1]	0.65	7.8e-06
AT2G23770	LysM domain receptor-like kinase 4 [Source:UniProtKB/Swiss-Prot;Acc:O64825]	0.52	0.01392
AT2G27370	Casparian strip membrane protein 3 [Source:UniProtKB/Swiss-Prot;Acc:Q9ZQI2]	-1.37	0.01656
AT2G27810	Nucleobase-ascorbate transporter 12 [Source:UniProtKB/Swiss-Prot;Acc:Q3E7D0]	0.37	0.0115
AT2G29490	Glutathione S-transferase U1 [Source:UniProtKB/Swiss-Prot;Acc:Q9ZW30]	-1.39	3.87e-56
AT2G34750	RNA polymerase I specific transcription initiation factor RRN3 protein [Source:TAIR;Acc:AT2G34750]	0.27	0.01607
AT2G35859	Potential natural antisense gene, locus overlaps with AT2G35860 [Source:TAIR;Acc:AT2G35859]	-1.18	0.01877
AT2G40900	WAT1-related protein At2g40900 [Source:UniProtKB/Swiss-Prot;Acc:F4IJ08]	-0.87	2.36e-08
AT2G41000	Chaperone protein dnaJ 72 [Source:UniProtKB/Swiss-Prot;Acc:Q0WTI8]	-0.57	0.01414
AT2G42060	Cysteine/Histidine-rich C1 domain family protein [Source:TAIR;Acc:AT2G42060]	-0.56	0.003661
AT2G44300	Bifunctional inhibitor/lipid-transfer protein/seed storage 2S albumin superfamily protein [Source:TAIR;Acc:AT2G44300]	-0.95	2.53e-05
AT2G46100	Nuclear transport factor 2 (NTF2) family protein [Source:TAIR;Acc:AT2G46100]	-0.59	4.61e-06
AT2G47710	Adenine nucleotide alpha hydrolases-like superfamily protein [Source:TAIR;Acc:AT2G47710]	-0.37	0.04766
AT3G03440	ARM repeat superfamily protein [Source:TAIR;Acc:AT3G03440]	-0.86	1.49e-07
AT3G05858	unknown protein; FUNCTIONS IN: molecular_function unknown; INVOLVED IN: biological_process unknown; LOCATED IN: cellular_component unknown; BEST Arabidopsis thaliana protein match is: unknown protein (TAIR:AT5G26620.1); Has 30201 Blast hits to 17322 /.../ins in 780 species: Archae - 12; Bacteria - 1396; Metazoa - 17338; Fungi - 3422; Plants - 5037; Viruses - 0; Other Eukaryotes - 2996 (source: NC…	-1.06	0.00567
AT3G05937	unknown protein; Has 30201 Blast hits to 17322 proteins in 780 species: Archae - 12; Bacteria - 1396; Metazoa - 17338; Fungi - 3422; Plants - 5037; Viruses - 0; Other Eukaryotes - 2996 (source: NCBI BLink). [Source:TAIR;Acc:AT3G05937]	0.9	1.34e-06
AT3G12860	NOP56-like pre RNA processing ribonucleoprotein [Source:TAIR;Acc:AT3G12860]	1.13	0.0001295
AT3G15357	unknown protein; INVOLVED IN: biological_process unknown; LOCATED IN: chloroplast; EXPRESSED IN: shoot apex, hypocotyl, root, leaf; Has 6931 Blast hits to 2036 proteins in 230 species: Archae - 7; Bacteria - 933; Metazoa - 1824; Fungi - 836; Plants /.../ Viruses - 218; Other Eukaryotes - 2631 (source: NCBI BLink). [Source:TAIR;Acc:AT3G15357]	1.32	0.001444
AT3G15820	Phosphatidylcholine:diacylglycerol cholinephosphotransferase 1 [Source:UniProtKB/Swiss-Prot;Acc:Q9LVZ7]	0.4	0.0008298
AT3G16470	Jacalin-related lectin 35 [Source:UniProtKB/Swiss-Prot;Acc:O04309]	-0.87	2.37e-16
AT3G17300	unknown protein; Has 48 Blast hits to 48 proteins in 21 species: Archae - 0; Bacteria - 0; Metazoa - 0; Fungi - 0; Plants - 40; Viruses - 0; Other Eukaryotes - 8 (source: NCBI BLink). [Source:TAIR;Acc:AT3G17300]	0.3	0.03379
AT3G17750	Protein kinase superfamily protein [Source:TAIR;Acc:AT3G17750]	0.81	2.71e-13
AT3G19400	Probable cysteine proteinase At3g19400 [Source:UniProtKB/Swiss-Prot;Acc:Q9LT77]	-0.42	5.44e-05
AT3G22850	Aluminium induced protein with YGL and LRDR motifs [Source:TAIR;Acc:AT3G22850]	-0.5	0.002259
AT3G26480	Transducin family protein / WD-40 repeat family protein [Source:TAIR;Acc:AT3G26480]	0.66	0.004133
AT3G27070	Mitochondrial import receptor subunit TOM20-1 [Source:UniProtKB/Swiss-Prot;Acc:P82872]	2.32	2.42e-19
AT3G29680	BAHD acyltransferase At3g29680 [Source:UniProtKB/Swiss-Prot;Acc:Q9LRQ7]	-1.62	4.73e-05
AT3G44310	Nitrilase 1 [Source:UniProtKB/Swiss-Prot;Acc:P32961]	-0.68	1.83e-08
AT3G45443	unknown protein; Has 4 Blast hits to 4 proteins in 2 species: Archae - 0; Bacteria - 0; Metazoa - 0; Fungi - 0; Plants - 4; Viruses - 0; Other Eukaryotes - 0 (source: NCBI BLink). [Source:TAIR;Acc:AT3G45443]	-0.43	0.003452
AT3G49550	unknown protein; FUNCTIONS IN: molecular_function unknown; INVOLVED IN: biological_process unknown; LOCATED IN: endomembrane system; BEST Arabidopsis thaliana protein match is: unknown protein (TAIR:AT5G24610.1); Has 55 Blast hits to 55 proteins in /.../cies: Archae - 0; Bacteria - 0; Metazoa - 0; Fungi - 0; Plants - 55; Viruses - 0; Other Eukaryotes - 0 (source: NCBI BLink). [Source:TAIR;Acc:AT3…	-0.32	0.03917
AT3G51330	Eukaryotic aspartyl protease family protein [Source:TAIR;Acc:AT3G51330]	-0.56	0.001285
AT3G51350	Eukaryotic aspartyl protease family protein [Source:TAIR;Acc:AT3G51350]	-0.96	0.00436
AT3G54990	AP2-like ethylene-responsive transcription factor SMZ [Source:UniProtKB/Swiss-Prot;Acc:Q6PV68]	-0.93	1.52e-06
AT3G55470	Calcium-dependent lipid-binding (CaLB domain) family protein [Source:TAIR;Acc:AT3G55470]	0.45	0.008716
AT3G56050	Probable inactive receptor-like protein kinase At3g56050 [Source:UniProtKB/Swiss-Prot;Acc:Q9LYN6]	-0.23	0.01737
AT4G10000	Thioredoxin family protein [Source:TAIR;Acc:AT4G10000]	0.39	0.04609
AT4G16790	hydroxyproline-rich glycoprotein family protein [Source:TAIR;Acc:AT4G16790]	-0.35	0.0182
AT4G21320	Aldolase-type TIM barrel family protein [Source:TAIR;Acc:AT4G21320]	-0.57	0.002203
AT4G21700	Protein of unknown function (DUF2921) [Source:TAIR;Acc:AT4G21700]	0.48	0.0004565
AT4G22190	unknown protein; Has 283 Blast hits to 154 proteins in 44 species: Archae - 0; Bacteria - 2; Metazoa - 24; Fungi - 12; Plants - 48; Viruses - 0; Other Eukaryotes - 197 (source: NCBI BLink). [Source:TAIR;Acc:AT4G22190]	0.29	0.04724
AT4G22610	Bifunctional inhibitor/lipid-transfer protein/seed storage 2S albumin superfamily protein [Source:TAIR;Acc:AT4G22610]	-1.92	1.74e-20
AT4G23885	unknown protein; BEST Arabidopsis thaliana protein match is: unknown protein (TAIR:AT5G24165.1); Has 30201 Blast hits to 17322 proteins in 780 species: Archae - 12; Bacteria - 1396; Metazoa - 17338; Fungi - 3422; Plants - 5037; Viruses - 0; Other Eu /.../es - 2996 (source: NCBI BLink). [Source:TAIR;Acc:AT4G23885]	0.51	2.63e-05
AT4G24010	Cellulose synthase-like protein G1 [Source:UniProtKB/Swiss-Prot;Acc:Q570S7]	-1.26	0.0006628
AT4G25660	PPPDE putative thiol peptidase family protein [Source:TAIR;Acc:AT4G25660]	-0.39	0.01094
AT4G26660	INVOLVED IN: biological_process unknown; LOCATED IN: chloroplast; EXPRESSED IN: 13 plant structures; EXPRESSED DURING: 7 growth stages; CONTAINS InterPro DOMAIN/s: Kinesin-related protein (InterPro:IPR010544); BEST Arabidopsis thaliana protein match /.../nknown protein (TAIR:AT5G55520.2); Has 1807 Blast hits to 1807 proteins in 277 species: Archae - 0; Bacteria - 0; Metazoa - 736; Fungi - 347; Pl…	0.43	0.007512
AT4G30240	Syntaxin/t-SNARE family protein [Source:TAIR;Acc:AT4G30240]	-0.31	0.043
AT4G32940	Vacuolar-processing enzyme gamma-isozyme [Source:UniProtKB/Swiss-Prot;Acc:Q39119]	-0.74	7.96e-07
AT4G33565	RING/U-box superfamily protein [Source:TAIR;Acc:AT4G33565]	-0.65	0.0001991
AT4G34555	40S ribosomal protein S25-3 [Source:UniProtKB/Swiss-Prot;Acc:Q8GYL5]	0.59	0.002144
AT4G34640	Squalene synthase [Source:UniProtKB/Swiss-Prot;Acc:P53799]	0.23	0.01402
AT5G01800	saposin B domain-containing protein [Source:TAIR;Acc:AT5G01800]	-0.28	0.01816
AT5G05180	unknown protein; BEST Arabidopsis thaliana protein match is: unknown protein (TAIR:AT3G10880.1); Has 1807 Blast hits to 1807 proteins in 277 species: Archae - 0; Bacteria - 0; Metazoa - 736; Fungi - 347; Plants - 385; Viruses - 0; Other Eukaryotes - /.../source: NCBI BLink). [Source:TAIR;Acc:AT5G05180]	0.8	6.76e-08
AT5G05450	DEAD-box ATP-dependent RNA helicase 18 [Source:UniProtKB/Swiss-Prot;Acc:Q9FLB0]	0.23	0.0341
AT5G07220	BAG family molecular chaperone regulator 3 [Source:UniProtKB/Swiss-Prot;Acc:Q9LYP4]	-0.44	1.64e-07
AT5G12340	unknown protein; BEST Arabidopsis thaliana protein match is: unknown protein (TAIR:AT1G28190.1); Has 30201 Blast hits to 17322 proteins in 780 species: Archae - 12; Bacteria - 1396; Metazoa - 17338; Fungi - 3422; Plants - 5037; Viruses - 0; Other Eu /.../es - 2996 (source: NCBI BLink). [Source:TAIR;Acc:AT5G12340]	-0.87	0.0005853
AT5G18661	unknown protein; Has 30201 Blast hits to 17322 proteins in 780 species: Archae - 12; Bacteria - 1396; Metazoa - 17338; Fungi - 3422; Plants - 5037; Viruses - 0; Other Eukaryotes - 2996 (source: NCBI BLink). [Source:TAIR;Acc:AT5G18661]	-1.15	0.009991
AT5G23310	Superoxide dismutase [Fe] 3, chloroplastic [Source:UniProtKB/Swiss-Prot;Acc:Q9FMX0]	0.5	0.0002774
AT5G24290	Membrane protein of ER body 2 [Source:UniProtKB/Swiss-Prot;Acc:F4KFS7]	-1.31	7.71e-18
AT5G35630	Glutamine synthetase, chloroplastic/mitochondrial [Source:UniProtKB/Swiss-Prot;Acc:Q43127]	-0.43	0.006679
AT5G42710	unknown protein; Has 1807 Blast hits to 1807 proteins in 277 species: Archae - 0; Bacteria - 0; Metazoa - 736; Fungi - 347; Plants - 385; Viruses - 0; Other Eukaryotes - 339 (source: NCBI BLink). [Source:TAIR;Acc:AT5G42710]	-0.89	0.01047
AT5G47060	Protein of unknown function (DUF581) [Source:TAIR;Acc:AT5G47060]	0.95	1.01e-14
AT5G47630	Acyl carrier protein 3, mitochondrial [Source:UniProtKB/Swiss-Prot;Acc:Q9FGJ4]	0.56	0.01144
AT5G48540	Cysteine-rich repeat secretory protein 55 [Source:UniProtKB/Swiss-Prot;Acc:Q9LV60]	4.29	3.97e-109
AT5G50260	KDEL-tailed cysteine endopeptidase CEP1 [Source:UniProtKB/Swiss-Prot;Acc:Q9FGR9]	1.62	4.84e-13
AT5G53460	Glutamate synthase 1 [NADH], chloroplastic [Source:UniProtKB/Swiss-Prot;Acc:Q9LV03]	-1.03	3.39e-12
AT5G54800	Glucose-6-phosphate/phosphate translocator 1, chloroplastic [Source:UniProtKB/Swiss-Prot;Acc:Q9M5A9]	-0.47	5.59e-05
AT5G55970	RING/U-box superfamily protein [Source:TAIR;Acc:AT5G55970]	-0.42	0.01033
AT5G56670	40S ribosomal protein S30 [Source:UniProtKB/Swiss-Prot;Acc:P49689]	0.43	0.007224
AT5G57110	Calcium-transporting ATPase 8, plasma membrane-type [Source:UniProtKB/Swiss-Prot;Acc:Q9LF79]	-0.27	0.02189
AT5G57740	E3 ubiquitin-protein ligase XBAT32 [Source:UniProtKB/Swiss-Prot;Acc:Q6NLQ8]	0.33	0.03555
AT5G58375	Methyltransferase-related protein [Source:TAIR;Acc:AT5G58375]	-0.29	0.04118
AT5G62550	unknown protein; FUNCTIONS IN: molecular_function unknown; INVOLVED IN: biological_process unknown; LOCATED IN: plasma membrane; EXPRESSED IN: 17 plant structures; EXPRESSED DURING: 9 growth stages; Has 14949 Blast hits to 9947 proteins in 971 speci /.../chae - 43; Bacteria - 3248; Metazoa - 4424; Fungi - 1542; Plants - 562; Viruses - 55; Other Eukaryotes - 5075 (source: NCBI BLink). [Source:TAIR…	0.34	0.04817
AT5G62960	unknown protein; BEST Arabidopsis thaliana protein match is: unknown protein (TAIR:AT1G10660.1); Has 35333 Blast hits to 34131 proteins in 2444 species: Archae - 798; Bacteria - 22429; Metazoa - 974; Fungi - 991; Plants - 531; Viruses - 0; Other Euk /.../s - 9610 (source: NCBI BLink). [Source:TAIR;Acc:AT5G62960]	0.76	6.95e-05
AT5G64350	Peptidyl-prolyl cis-trans isomerase FKBP12 [Source:UniProtKB/Swiss-Prot;Acc:Q8LGG0]	0.28	0.04636
AT1G16060	AP2-like ethylene-responsive transcription factor At1g16060 [Source:UniProtKB/Swiss-Prot;Acc:Q94AN4]	-0.61	0.01408
AT5G63790	NAC domain-containing protein 102 [Source:UniProtKB/Swiss-Prot;Acc:Q8H115]	-0.45	0.0002938
AT4G12440	Adenine phosphoribosyltransferase 4 [Source:UniProtKB/Swiss-Prot;Acc:Q9SU38]	-1.85	0.0006569
AT2G46530	Auxin response factor 11 [Source:UniProtKB/Swiss-Prot;Acc:Q9ZPY6]	-1.05	2.11e-07
AT1G09840	Shaggy-related protein kinase kappa [Source:UniProtKB/Swiss-Prot;Acc:Q39019]	-0.36	0.002259
AT2G46680	Homeobox-leucine zipper protein ATHB-7 [Source:UniProtKB/Swiss-Prot;Acc:P46897]	0.79	6.37e-09
AT3G63520	Carotenoid 9,10(9',10')-cleavage dioxygenase 1 [Source:UniProtKB/Swiss-Prot;Acc:O65572]	-0.47	1.02e-05
AT2G38620	Cyclin-dependent kinase B1-2 [Source:UniProtKB/Swiss-Prot;Acc:Q2V419]	0.56	0.005345
AT3G22930	Calmodulin-like protein 11 [Source:UniProtKB/Swiss-Prot;Acc:Q9LIK5]	-0.48	0.001414
AT1G62180	5'-adenylylsulfate reductase 2, chloroplastic [Source:UniProtKB/Swiss-Prot;Acc:P92981]	-0.68	0.0005853
AT5G26930	GATA transcription factor 23 [Source:UniProtKB/Swiss-Prot;Acc:Q8LC59]	2.81	1.84e-09
AT5G48930	Shikimate O-hydroxycinnamoyltransferase [Source:UniProtKB/Swiss-Prot;Acc:Q9FI78]	-0.61	8.89e-05
AT5G03380	Heavy metal transport/detoxification superfamily protein [Source:TAIR;Acc:AT5G03380]	-0.88	0.0001835
AT3G21070	NAD(H) kinase 1 [Source:UniProtKB/Swiss-Prot;Acc:Q56YN3]	0.29	0.008227
AT4G35270	Protein NLP2 [Source:UniProtKB/Swiss-Prot;Acc:Q7X9B9]	0.39	0.001053
AT3G49120	Peroxidase 34 [Source:UniProtKB/Swiss-Prot;Acc:Q9SMU8]	-0.31	0.0418
AT5G65980	Auxin efflux carrier family protein [Source:TAIR;Acc:AT5G65980]	-1.5	1.6e-10
AT5G16530	Putative auxin efflux carrier component 8 [Source:UniProtKB/Swiss-Prot;Acc:Q9FFD0]	-1.74	0.001359
AT3G12270	Probable protein arginine N-methyltransferase 3 [Source:UniProtKB/Swiss-Prot;Acc:Q0WVD6]	0.59	0.01012
AT5G01890	Leucine-rich repeat receptor-like protein kinase PXC2 [Source:UniProtKB/Swiss-Prot;Acc:Q9LZV7]	0.51	0.04575
AT5G42040	Putative 26S proteasome non-ATPase regulatory subunit 8 homolog B [Source:UniProtKB/Swiss-Prot;Acc:Q9FHY0]	-1.36	5.07e-05
AT1G62262	S-type anion channel SLAH4 [Source:UniProtKB/Swiss-Prot;Acc:A8MRV9]	-0.72	0.0151
AT1G14610	Valine--tRNA ligase [Source:UniProtKB/Swiss-Prot;Acc:P93736]	0.4	2.58e-05
AT4G23010	UDP-galactose/UDP-glucose transporter 2 [Source:UniProtKB/Swiss-Prot;Acc:Q29Q28]	0.67	0.001695
AT1G49160	Probable serine/threonine-protein kinase WNK7 [Source:UniProtKB/Swiss-Prot;Acc:Q8LST2]	-0.42	0.003716
AT1G01360	Abscisic acid receptor PYL9 [Source:UniProtKB/Swiss-Prot;Acc:Q84MC7]	0.75	2.08e-05
AT1G05340	unknown protein; FUNCTIONS IN: molecular_function unknown; INVOLVED IN: biological_process unknown; LOCATED IN: chloroplast; EXPRESSED IN: 14 plant structures; EXPRESSED DURING: 7 growth stages; BEST Arabidopsis thaliana protein match is: unknown pr /.../(TAIR:AT2G32210.1); Has 189 Blast hits to 189 proteins in 27 species: Archae - 0; Bacteria - 0; Metazoa - 0; Fungi - 21; Plants - 168; Viruses -…	-0.75	0.007486
AT1G10650	SBP (S-ribonuclease binding protein) family protein [Source:TAIR;Acc:AT1G10650]	1.16	5.15e-11
AT1G11100	SNF2 domain-containing protein / helicase domain-containing protein / zinc finger protein-related [Source:TAIR;Acc:AT1G11100]	-0.6	0.0001375
AT1G11280	G-type lectin S-receptor-like serine/threonine-protein kinase At1g11280 [Source:UniProtKB/Swiss-Prot;Acc:Q9SXB3]	0.35	0.001467
AT1G14770	RING/FYVE/PHD zinc finger superfamily protein [Source:TAIR;Acc:AT1G14770]	0.86	1.4e-06
AT1G15100	E3 ubiquitin-protein ligase RHA2A [Source:UniProtKB/Swiss-Prot;Acc:Q9ZT50]	-1.39	2.65e-12
AT1G15140	FAD/NAD(P)-binding oxidoreductase [Source:TAIR;Acc:AT1G15140]	0.55	0.001276
AT1G16780	Inorganic H pyrophosphatase family protein [Source:TAIR;Acc:AT1G16780]	1.3	3.02e-25
AT1G21670	LOCATED IN: cell wall, plant-type cell wall; EXPRESSED IN: 23 plant structures; EXPRESSED DURING: 14 growth stages; CONTAINS InterPro DOMAIN/s: WD40-like Beta Propeller (InterPro:IPR011659), Six-bladed beta-propeller, TolB-like (InterPro:IPR011042); /.../Arabidopsis thaliana protein match is: DPP6 N-terminal domain-like protein (TAIR:AT1G21680.1); Has 8461 Blast hits to 5060 proteins in 1257 spec…	-0.58	0.0002299
AT1G23460	Pectin lyase-like superfamily protein [Source:TAIR;Acc:AT1G23460]	-0.77	2.19e-05
AT1G24360	3-oxoacyl-[acyl-carrier-protein] reductase, chloroplastic [Source:UniProtKB/Swiss-Prot;Acc:P33207]	0.36	0.0124
AT1G26920	unknown protein; BEST Arabidopsis thaliana protein match is: unknown protein (TAIR:AT1G69760.1); Has 47 Blast hits to 47 proteins in 13 species: Archae - 0; Bacteria - 0; Metazoa - 0; Fungi - 7; Plants - 34; Viruses - 0; Other Eukaryotes - 6 (source /.../ BLink). [Source:TAIR;Acc:AT1G26920]	0.52	0.00025
AT1G27030	unknown protein; BEST Arabidopsis thaliana protein match is: unknown protein (TAIR:AT1G27020.1); Has 504 Blast hits to 502 proteins in 169 species: Archae - 0; Bacteria - 299; Metazoa - 0; Fungi - 0; Plants - 67; Viruses - 0; Other Eukaryotes - 138 /.../e: NCBI BLink). [Source:TAIR;Acc:AT1G27030]	-0.74	2.49e-20
AT1G28660	GDSL esterase/lipase At1g28660 [Source:UniProtKB/Swiss-Prot;Acc:Q9FPE4]	1.21	6.24e-05
AT1G30700	FAD-binding Berberine family protein [Source:TAIR;Acc:AT1G30700]	0.8	1.02e-05
AT1G31540	Disease resistance protein (TIR-NBS-LRR class) family [Source:TAIR;Acc:AT1G31540]	-0.53	0.002606
AT1G53230	Transcription factor TCP3 [Source:UniProtKB/Swiss-Prot;Acc:Q9MAH8]	0.54	0.001592
AT1G55320	Probable acyl-activating enzyme 18, peroxisomal [Source:UniProtKB/Swiss-Prot;Acc:Q84P17]	-0.62	0.02395
AT1G55420	Cysteine/Histidine-rich C1 domain family protein [Source:TAIR;Acc:AT1G55420]	0.97	1.36e-10
AT1G60640	unknown protein; Has 42416 Blast hits to 22533 proteins in 1340 species: Archae - 32; Bacteria - 6461; Metazoa - 16431; Fungi - 3749; Plants - 1747; Viruses - 284; Other Eukaryotes - 13712 (source: NCBI BLink). [Source:TAIR;Acc:AT1G60640]	0.74	0.002359
AT1G66440	Cysteine/Histidine-rich C1 domain family protein [Source:TAIR;Acc:AT1G66440]	0.55	0.02327
AT1G66830	Probable inactive leucine-rich repeat receptor-like protein kinase At1g66830 [Source:UniProtKB/Swiss-Prot;Acc:Q9C9N5]	2.23	3.99e-22
AT1G68450	VQ motif-containing protein 8, chloroplastic [Source:UniProtKB/Swiss-Prot;Acc:Q9CA36]	0.58	0.00735
AT1G72860	Disease resistance protein (TIR-NBS-LRR class) family [Source:TAIR;Acc:AT1G72860]	-0.66	0.005075
AT1G73690	Cyclin-dependent kinase D-1 [Source:UniProtKB/Swiss-Prot;Acc:Q9C9U2]	0.52	0.00115
AT1G76680	12-oxophytodienoate reductase 1 [Source:UniProtKB/Swiss-Prot;Acc:Q8LAH7]	-0.23	0.04829
AT1G77770	Protein of unknown function (DUF1644) [Source:TAIR;Acc:AT1G77770]	0.31	0.01926
AT1G78815	Protein LIGHT-DEPENDENT SHORT HYPOCOTYLS 7 [Source:UniProtKB/Swiss-Prot;Acc:Q9ZVA0]	-0.72	9.72e-08
AT2G01610	Plant invertase/pectin methylesterase inhibitor superfamily protein [Source:TAIR;Acc:AT2G01610]	0.8	6.64e-11
AT2G05632	unknown protein; FUNCTIONS IN: molecular_function unknown; INVOLVED IN: biological_process unknown; LOCATED IN: cellular_component unknown; Has 30201 Blast hits to 17322 proteins in 780 species: Archae - 12; Bacteria - 1396; Metazoa - 17338; Fungi - /.../ Plants - 5037; Viruses - 0; Other Eukaryotes - 2996 (source: NCBI BLink). [Source:TAIR;Acc:AT2G05632]	-0.87	9.48e-07
AT2G18960	ATPase 1, plasma membrane-type [Source:UniProtKB/Swiss-Prot;Acc:P20649]	0.28	0.0001247
AT2G19130	G-type lectin S-receptor-like serine/threonine-protein kinase At2g19130 [Source:UniProtKB/Swiss-Prot;Acc:O64477]	-0.42	0.000848
AT2G20760	Clathrin light chain 1 [Source:UniProtKB/Swiss-Prot;Acc:Q9SKU1]	0.31	0.008844
AT2G24700	B3 domain-containing protein REM10 [Source:UniProtKB/Swiss-Prot;Acc:P0DH85]	-1.22	2.99e-14
AT2G25490	EIN3-binding F-box protein 1 [Source:UniProtKB/Swiss-Prot;Acc:Q9SKK0]	-0.3	0.01
AT2G29410	Metal tolerance protein B [Source:UniProtKB/Swiss-Prot;Acc:Q6DBM8]	-0.85	0.01488
AT2G30160	Mitochondrial substrate carrier family protein [Source:TAIR;Acc:AT2G30160]	0.33	0.03379
AT2G32100	Transcription repressor OFP16 [Source:UniProtKB/Swiss-Prot;Acc:Q9SKY9]	2.05	1.8e-22
AT2G37690	phosphoribosylaminoimidazole carboxylase, putative / AIR carboxylase, putative [Source:TAIR;Acc:AT2G37690]	0.52	0.0161
AT2G37990	Ribosome biogenesis regulatory protein homolog [Source:UniProtKB/Swiss-Prot;Acc:Q9SH88]	0.51	0.008523
AT2G38170	Vacuolar cation/proton exchanger 1 [Source:UniProtKB/Swiss-Prot;Acc:Q39253]	-1.33	2.61e-07
AT2G38940	Inorganic phosphate transporter 1-4 [Source:UniProtKB/Swiss-Prot;Acc:Q96303]	0.82	6.17e-07
AT2G41440	unknown protein; BEST Arabidopsis thaliana protein match is: unknown protein (TAIR:AT2G41470.1); Has 30201 Blast hits to 17322 proteins in 780 species: Archae - 12; Bacteria - 1396; Metazoa - 17338; Fungi - 3422; Plants - 5037; Viruses - 0; Other Eu /.../es - 2996 (source: NCBI BLink). [Source:TAIR;Acc:AT2G41440]	0.38	0.02339
AT2G41450	N-acetyltransferases;N-acetyltransferases [Source:TAIR;Acc:AT2G41450]	0.96	0.0001348
AT2G45440	4-hydroxy-tetrahydrodipicolinate synthase 2, chloroplastic [Source:UniProtKB/Swiss-Prot;Acc:Q9FVC8]	0.47	0.006995
AT2G46630	unknown protein; LOCATED IN: chloroplast; EXPRESSED IN: 22 plant structures; EXPRESSED DURING: 13 growth stages; Has 110095 Blast hits to 59224 proteins in 2216 species: Archae - 177; Bacteria - 15429; Metazoa - 38345; Fungi - 18843; Plants - 13341; /.../es - 3084; Other Eukaryotes - 20876 (source: NCBI BLink). [Source:TAIR;Acc:AT2G46630]	-0.55	0.001538
AT3G02920	Replication protein A 32 kDa subunit B [Source:UniProtKB/Swiss-Prot;Acc:Q8LFJ8]	0.8	0.0001498
AT3G04140	Ankyrin repeat family protein [Source:TAIR;Acc:AT3G04140]	-1.32	2.98e-13
AT3G04980	DNAJ heat shock N-terminal domain-containing protein [Source:TAIR;Acc:AT3G04980]	0.7	0.0006806
AT3G05740	ATP-dependent DNA helicase Q-like 1 [Source:UniProtKB/Swiss-Prot;Acc:Q9FT74]	0.83	1.2e-06
AT3G06740	GATA transcription factor 15 [Source:UniProtKB/Swiss-Prot;Acc:Q8LG10]	0.74	0.0004834
AT3G07230	wound-responsive protein-related [Source:TAIR;Acc:AT3G07230]	0.5	0.002314
AT3G07970	Polygalacturonase QRT2 [Source:UniProtKB/Swiss-Prot;Acc:Q9SFB7]	-0.63	0.0002006
AT3G10260	Reticulon-like protein B8 [Source:UniProtKB/Swiss-Prot;Acc:Q9SS37]	-0.8	1.23e-09
AT3G13404	unknown protein; FUNCTIONS IN: molecular_function unknown; INVOLVED IN: biological_process unknown; LOCATED IN: cellular_component unknown; Has 0 Blast hits to 0 proteins in 0 species (source: NCBI BLink). [Source:TAIR;Acc:AT3G13404]	-3.03	4.67e-14
AT3G14220	GDSL esterase/lipase At3g14220 [Source:UniProtKB/Swiss-Prot;Acc:Q9LJP2]	0.25	0.03625
AT3G16910	Acetate/butyrate--CoA ligase AAE7, peroxisomal [Source:UniProtKB/Swiss-Prot;Acc:Q8VZF1]	-0.53	0.005526
AT3G19050	Phragmoplast orienting kinesin 2 [Source:UniProtKB/Swiss-Prot;Acc:Q27IK6]	0.42	6.29e-05
AT3G19790	unknown protein; Has 32 Blast hits to 26 proteins in 8 species: Archae - 0; Bacteria - 0; Metazoa - 13; Fungi - 2; Plants - 14; Viruses - 0; Other Eukaryotes - 3 (source: NCBI BLink). [Source:TAIR;Acc:AT3G19790]	0.4	0.00114
AT3G24535	unknown protein; Has 28 Blast hits to 27 proteins in 8 species: Archae - 0; Bacteria - 0; Metazoa - 0; Fungi - 2; Plants - 26; Viruses - 0; Other Eukaryotes - 0 (source: NCBI BLink). [Source:TAIR;Acc:AT3G24535]	-0.64	0.03005
AT3G27020	Probable metal-nicotianamine transporter YSL6 [Source:UniProtKB/Swiss-Prot;Acc:Q6R3K6]	0.64	2.2e-10
AT3G44620	protein tyrosine phosphatases;protein tyrosine phosphatases [Source:TAIR;Acc:AT3G44620]	0.33	0.03428
AT3G47450	NO-associated protein 1, chloroplastic/mitochondrial [Source:UniProtKB/Swiss-Prot;Acc:Q66GP9]	0.45	0.02339
AT3G47460	Structural maintenance of chromosomes protein 2-2 [Source:UniProtKB/Swiss-Prot;Acc:Q9SN90]	0.46	9.93e-05
AT3G56070	Peptidyl-prolyl cis-trans isomerase CYP19-3 [Source:UniProtKB/Swiss-Prot;Acc:Q38867]	0.55	0.02733
AT3G57860	Protein GIGAS CELL1 [Source:UniProtKB/Swiss-Prot;Acc:Q9M2R1]	0.47	0.01465
AT3G61650	Tubulin gamma-1 chain [Source:UniProtKB/Swiss-Prot;Acc:P38557]	0.46	0.003822
AT3G63450	RNA-binding (RRM/RBD/RNP motifs) family protein [Source:TAIR;Acc:AT3G63450]	-0.93	5.77e-07
AT4G00880	SAUR-like auxin-responsive protein family [Source:TAIR;Acc:AT4G00880]	-0.85	1.02e-14
AT4G13000	AGC (cAMP-dependent, cGMP-dependent and protein kinase C) kinase family protein [Source:TAIR;Acc:AT4G13000]	-1.11	0.0008923
AT4G16380	Heavy metal transport/detoxification superfamily protein [Source:TAIR;Acc:AT4G16380]	-0.81	3.72e-06
AT4G17650	Polyketide cyclase / dehydrase and lipid transport protein [Source:TAIR;Acc:AT4G17650]	0.33	0.0444
AT4G18470	negative regulator of systemic acquired resistance (SNI1) [Source:TAIR;Acc:AT4G18470]	0.7	0.0001254
AT4G22980	FUNCTIONS IN: molecular_function unknown; INVOLVED IN: biological_process unknown; LOCATED IN: chloroplast; EXPRESSED IN: 13 plant structures; EXPRESSED DURING: 9 growth stages; BEST Arabidopsis thaliana protein match is: Pyridoxal phosphate (PLP)-d /.../nt transferases superfamily protein (TAIR:AT5G51920.1); Has 520 Blast hits to 468 proteins in 130 species: Archae - 5; Bacteria - 23; Metazoa - …	-1.2	2.01e-05
AT4G26190	Haloacid dehalogenase-like hydrolase (HAD) superfamily protein [Source:TAIR;Acc:AT4G26190]	0.39	0.001524
AT4G27030	Fatty acid desaturase 4, chloroplastic [Source:UniProtKB/Swiss-Prot;Acc:Q9SZ42]	-1	0.01699
AT4G30450	glycine-rich protein [Source:TAIR;Acc:AT4G30450]	-2.54	2.17e-10
AT4G34380	Transducin/WD40 repeat-like superfamily protein [Source:TAIR;Acc:AT4G34380]	2.54	2.9e-08
AT4G36920	Floral homeotic protein APETALA 2 [Source:UniProtKB/Swiss-Prot;Acc:P47927]	-0.65	1.22e-10
AT4G37430	Cytochrome P450 81F1 [Source:UniProtKB/Swiss-Prot;Acc:O65790]	0.87	4.56e-06
AT4G39300	unknown protein; FUNCTIONS IN: molecular_function unknown; INVOLVED IN: biological_process unknown; LOCATED IN: chloroplast; EXPRESSED IN: 22 plant structures; EXPRESSED DURING: 13 growth stages; Has 30201 Blast hits to 17322 proteins in 780 species /.../ae - 12; Bacteria - 1396; Metazoa - 17338; Fungi - 3422; Plants - 5037; Viruses - 0; Other Eukaryotes - 2996 (source: NCBI BLink). [Source:TAIR;…	0.63	0.0005256
AT5G03190	conserved peptide upstream open reading frame 47 [Source:TAIR;Acc:AT5G03190]	-0.5	0.01072
AT5G04890	Protein RESTRICTED TEV MOVEMENT 2 [Source:UniProtKB/Swiss-Prot;Acc:Q9M670]	-0.58	0.0004667
AT5G10390	Histone H3.2 [Source:UniProtKB/Swiss-Prot;Acc:P59226]	0.83	1.59e-08
AT5G10930	CBL-interacting serine/threonine-protein kinase 5 [Source:UniProtKB/Swiss-Prot;Acc:Q9LEU7]	0.84	3.63e-08
AT5G10970	C2H2 and C2HC zinc fingers superfamily protein [Source:TAIR;Acc:AT5G10970]	-0.66	0.0001448
AT5G16900	Probable LRR receptor-like serine/threonine-protein kinase At5g16900 [Source:UniProtKB/Swiss-Prot;Acc:C0LGT5]	-0.71	0.002212
AT5G17260	NAC domain-containing protein 86 [Source:UniProtKB/Swiss-Prot;Acc:Q9FFI5]	-0.54	0.0253
AT5G22330	RuvB-like protein 1 [Source:UniProtKB/Swiss-Prot;Acc:Q9FMR9]	0.44	0.004229
AT5G23870	Pectin acetylesterase 9 [Source:UniProtKB/Swiss-Prot;Acc:B9DFR3]	-0.58	0.02197
AT5G24110	Probable WRKY transcription factor 30 [Source:UniProtKB/Swiss-Prot;Acc:Q9FL62]	1.12	4.09e-07
AT5G38690	Zinc-finger domain of monoamine-oxidase A repressor R1 protein [Source:TAIR;Acc:AT5G38690]	0.53	0.0003616
AT5G40670	Cystinosin homolog [Source:UniProtKB/Swiss-Prot;Acc:P57758]	0.32	0.00562
AT5G43180	Protein of unknown function, DUF599 [Source:TAIR;Acc:AT5G43180]	1.71	9.52e-29
AT5G43600	Ureidoglycolate hydrolase [Source:UniProtKB/Swiss-Prot;Acc:Q8VXY9]	-0.41	0.04043
AT5G44820	Nucleotide-diphospho-sugar transferase family protein [Source:TAIR;Acc:AT5G44820]	-0.88	1.77e-05
AT5G45240	Disease resistance protein (TIR-NBS-LRR class) [Source:TAIR;Acc:AT5G45240]	2.65	2.03e-21
AT5G47940	unknown protein; Has 1807 Blast hits to 1807 proteins in 277 species: Archae - 0; Bacteria - 0; Metazoa - 736; Fungi - 347; Plants - 385; Viruses - 0; Other Eukaryotes - 339 (source: NCBI BLink). [Source:TAIR;Acc:AT5G47940]	-0.39	0.000318
AT5G52220	CONTAINS InterPro DOMAIN/s: Chromosome transmission fidelity protein 8 (InterPro:IPR018607); Has 127 Blast hits to 127 proteins in 63 species: Archae - 0; Bacteria - 0; Metazoa - 70; Fungi - 17; Plants - 31; Viruses - 0; Other Eukaryotes - 9 (source /.../ BLink). [Source:TAIR;Acc:AT5G52220]	1.04	1.95e-05
AT5G53110	RING/U-box superfamily protein [Source:TAIR;Acc:AT5G53110]	-0.49	0.03466
AT5G54640	Histone H2A.6 [Source:UniProtKB/Swiss-Prot;Acc:Q9LD28]	0.76	2.53e-08
AT5G55610	unknown protein; LOCATED IN: mitochondrion, plastid, membrane; EXPRESSED IN: 25 plant structures; EXPRESSED DURING: 13 growth stages; Has 35333 Blast hits to 34131 proteins in 2444 species: Archae - 798; Bacteria - 22429; Metazoa - 974; Fungi - 991; /.../s - 531; Viruses - 0; Other Eukaryotes - 9610 (source: NCBI BLink). [Source:TAIR;Acc:AT5G55610]	0.34	0.01975
AT5G58210	hydroxyproline-rich glycoprotein family protein [Source:TAIR;Acc:AT5G58210]	0.45	0.01218
AT5G61010	exocyst subunit exo70 family protein E2 [Source:TAIR;Acc:AT5G61010]	0.49	0.0008229
AT5G62100	BAG family molecular chaperone regulator 2 [Source:UniProtKB/Swiss-Prot;Acc:Q0WPX7]	-0.74	0.02542
AT5G62130	Per1-like family protein [Source:TAIR;Acc:AT5G62130]	0.53	0.01226
AT5G63860	Ultraviolet-B receptor UVR8 [Source:UniProtKB/Swiss-Prot;Acc:Q9FN03]	-0.29	0.009192
AT5G65020	Annexin D2 [Source:UniProtKB/Swiss-Prot;Acc:Q9XEE2]	-0.34	0.008911
AT5G67300	Transcription factor MYB44 [Source:UniProtKB/Swiss-Prot;Acc:Q9FDW1]	0.43	0.03713
AT1G69260	Ninja-family protein AFP1 [Source:UniProtKB/Swiss-Prot;Acc:Q9LQ98]	1.21	3.1e-05
AT3G24503	Aldehyde dehydrogenase family 2 member C4 [Source:UniProtKB/Swiss-Prot;Acc:Q56YU0]	-0.75	0.00754
AT1G79330	Metacaspase-5 [Source:UniProtKB/Swiss-Prot;Acc:O64518]	1.47	3.15e-11
AT5G65310	Homeobox-leucine zipper protein ATHB-5 [Source:UniProtKB/Swiss-Prot;Acc:P46667]	-0.34	0.0198
AT3G17100	Transcription factor bHLH147 [Source:UniProtKB/Swiss-Prot;Acc:Q9LSN7]	-0.37	0.01068
AT3G44450	unknown protein; BEST Arabidopsis thaliana protein match is: unknown protein (TAIR:AT3G52740.1); Has 63 Blast hits to 63 proteins in 12 species: Archae - 0; Bacteria - 0; Metazoa - 0; Fungi - 0; Plants - 63; Viruses - 0; Other Eukaryotes - 0 (source /.../ BLink). [Source:TAIR;Acc:AT3G44450]	-0.94	0.001163
AT4G03550	Callose synthase 12 [Source:UniProtKB/Swiss-Prot;Acc:Q9ZT82]	0.54	8.06e-07
AT1G68795	CLAVATA3/ESR (CLE)-related protein 12 [Source:UniProtKB/Swiss-Prot;Acc:Q29PU4]	-0.66	0.02253
AT3G48690	Probable carboxylesterase 12 [Source:UniProtKB/Swiss-Prot;Acc:Q9SMN0]	-1.21	1.27e-27
AT2G42250	cytochrome P450, family 712, subfamily A, polypeptide 1 [Source:TAIR;Acc:AT2G42250]	-1.6	0.001988
AT2G41070	ABSCISIC ACID-INSENSITIVE 5-like protein 3 [Source:UniProtKB/Swiss-Prot;Acc:Q9C5Q2]	0.78	0.0002623
AT5G06300	Cytokinin riboside 5'-monophosphate phosphoribohydrolase LOG7 [Source:UniProtKB/Swiss-Prot;Acc:Q8GW29]	-0.79	4.74e-05
AT5G51600	65-kDa microtubule-associated protein 3 [Source:UniProtKB/Swiss-Prot;Acc:Q9FHM4]	0.37	0.01774
AT3G24495	DNA mismatch repair protein MSH7 [Source:UniProtKB/Swiss-Prot;Acc:Q9SMV7]	0.81	3.87e-06
AT1G22640	Transcription factor MYB3 [Source:UniProtKB/Swiss-Prot;Acc:Q9S9K9]	-0.61	8.68e-05
AT5G67440	BTB/POZ domain-containing protein NPY3 [Source:UniProtKB/Swiss-Prot;Acc:Q9FN09]	-0.47	0.0138
AT1G16470	Proteasome subunit alpha type-2-A [Source:UniProtKB/Swiss-Prot;Acc:O23708]	0.42	0.0009487
AT3G15340	Proton pump-interactor 2 [Source:UniProtKB/Swiss-Prot;Acc:B3H4K7]	1.22	4.7e-08
AT4G38770	Proline-rich protein 4 [Source:UniProtKB/Swiss-Prot;Acc:Q9T0I5]	0.55	1.04e-09
AT1G76390	U-box domain-containing protein 43 [Source:UniProtKB/Swiss-Prot;Acc:Q9SFX2]	-0.39	0.003137
AT4G30800	40S ribosomal protein S11-2 [Source:UniProtKB/Swiss-Prot;Acc:O65569]	0.76	0.003103
AT2G31660	Importin beta-like SAD2 [Source:UniProtKB/Swiss-Prot;Acc:F4IRR2]	0.5	0.003348
AT4G39540	Shikimate kinase 2, chloroplastic [Source:UniProtKB/Swiss-Prot;Acc:Q8GY88]	-0.49	0.001954
AT5G15920	Structural maintenance of chromosomes protein 5 [Source:UniProtKB/Swiss-Prot;Acc:Q9LFS8]	0.48	8.26e-05
AT3G46560	Mitochondrial import inner membrane translocase subunit TIM9 [Source:UniProtKB/Swiss-Prot;Acc:Q9XGX9]	0.45	0.008371
AT4G20110	Vacuolar-sorting receptor 7 [Source:UniProtKB/Swiss-Prot;Acc:Q8L7E3]	-0.66	2.83e-07
AT2G34830	Probable WRKY transcription factor 35 [Source:UniProtKB/Swiss-Prot;Acc:O64747]	1.91	5.17e-13
AT1G14720	Probable xyloglucan endotransglucosylase/hydrolase protein 28 [Source:UniProtKB/Swiss-Prot;Acc:Q38909]	0.86	3.69e-11
AT1G02140	Protein mago nashi homolog [Source:UniProtKB/Swiss-Prot;Acc:O23676]	0.29	0.008246
AT1G06400	Ras-related protein RABA1a [Source:UniProtKB/Swiss-Prot;Acc:P28185]	0.67	1.15e-06
AT1G06660	Protein JASON [Source:UniProtKB/Swiss-Prot;Acc:F4IDQ5]	0.65	0.0001349
AT1G06790	RNA polymerase Rpb7 N-terminal domain-containing protein [Source:TAIR;Acc:AT1G06790]	0.54	0.04956
AT1G07380	Neutral/alkaline non-lysosomal ceramidase [Source:TAIR;Acc:AT1G07380]	-0.32	0.01005
AT1G15470	Transducin/WD40 repeat-like superfamily protein [Source:TAIR;Acc:AT1G15470]	0.42	0.04007
AT1G16960	Ubiquitin domain-containing protein [Source:TAIR;Acc:AT1G16960]	-1.9	9.31e-05
AT1G17360	BEST Arabidopsis thaliana protein match is: COP1-interacting protein-related (TAIR:AT1G72410.1); Has 9949 Blast hits to 7480 proteins in 576 species: Archae - 12; Bacteria - 1007; Metazoa - 3636; Fungi - 982; Plants - 444; Viruses - 50; Other Eukary /.../ 3818 (source: NCBI BLink). [Source:TAIR;Acc:AT1G17360]	-0.29	0.02956
AT1G20870	Increased DNA methylation 3 [Source:UniProtKB/Swiss-Prot;Acc:Q9SYQ0]	1.31	4.18e-06
AT1G22970	unknown protein; BEST Arabidopsis thaliana protein match is: unknown protein (TAIR:AT1G71150.1); Has 134 Blast hits to 132 proteins in 48 species: Archae - 0; Bacteria - 0; Metazoa - 66; Fungi - 10; Plants - 48; Viruses - 0; Other Eukaryotes - 10 (s /.../ NCBI BLink). [Source:TAIR;Acc:AT1G22970]	0.36	0.003583
AT1G23180	ARM repeat superfamily protein [Source:TAIR;Acc:AT1G23180]	0.47	0.0007743
AT1G24625	Zinc finger protein 7 [Source:UniProtKB/Swiss-Prot;Acc:Q39266]	0.31	0.03265
AT1G27910	U-box domain-containing protein 45 [Source:UniProtKB/Swiss-Prot;Acc:Q9C7G1]	0.39	0.01488
AT1G29270	unknown protein; BEST Arabidopsis thaliana protein match is: unknown protein (TAIR:AT2G40435.1); Has 98 Blast hits to 98 proteins in 15 species: Archae - 0; Bacteria - 0; Metazoa - 0; Fungi - 0; Plants - 98; Viruses - 0; Other Eukaryotes - 0 (source /.../ BLink). [Source:TAIR;Acc:AT1G29270]	3.34	1.67e-35
AT1G29940	nuclear RNA polymerase A2 [Source:TAIR;Acc:AT1G29940]	0.46	0.03682
AT1G33260	Probable receptor-like protein kinase At1g33260 [Source:UniProtKB/Swiss-Prot;Acc:P0DKI6]	-1.78	1.15e-10
AT1G35330	RING-H2 finger protein ATL34 [Source:UniProtKB/Swiss-Prot;Acc:Q9C7I1]	-0.67	0.005057
AT1G49780	U-box domain-containing protein 26 [Source:UniProtKB/Swiss-Prot;Acc:Q9FXA4]	0.87	0.0002256
AT1G52980	Nuclear/nucleolar GTPase 2 [Source:UniProtKB/Swiss-Prot;Acc:Q9C923]	0.21	0.02819
AT1G53340	Cysteine/Histidine-rich C1 domain family protein [Source:TAIR;Acc:AT1G53340]	-0.73	0.0125
AT1G54310	S-adenosyl-L-methionine-dependent methyltransferases superfamily protein [Source:TAIR;Acc:AT1G54310]	0.42	0.01787
AT1G54650	Methyltransferase family protein [Source:TAIR;Acc:AT1G54650]	1.3	1.15e-25
AT1G55920	Serine acetyltransferase 1, chloroplastic [Source:UniProtKB/Swiss-Prot;Acc:Q42588]	-0.79	4.4e-11
AT1G60360	RING/U-box superfamily protein [Source:TAIR;Acc:AT1G60360]	-0.79	0.0002958
AT1G62790	Bifunctional inhibitor/lipid-transfer protein/seed storage 2S albumin superfamily protein [Source:TAIR;Acc:AT1G62790]	0.5	4.38e-08
AT1G67620	Protein Iojap-related, mitochondrial [Source:UniProtKB/Swiss-Prot;Acc:Q9CAF9]	0.56	0.02008
AT1G68560	Alpha-xylosidase 1 [Source:UniProtKB/Swiss-Prot;Acc:Q9S7Y7]	-0.95	4.03e-07
AT1G69252	other RNA [Source:TAIR;Acc:AT1G69252]	-0.81	0.0002958
AT1G70300	Potassium transporter 6 [Source:UniProtKB/Swiss-Prot;Acc:Q8W4I4]	-0.44	0.00199
AT1G70630	Nucleotide-diphospho-sugar transferase family protein [Source:TAIR;Acc:AT1G70630]	1.23	1.71e-20
AT1G70790	Calcium-dependent lipid-binding (CaLB domain) family protein [Source:TAIR;Acc:AT1G70790]	1.08	6.67e-10
AT1G70880	Polyketide cyclase/dehydrase and lipid transport superfamily protein [Source:TAIR;Acc:AT1G70880]	-1.92	6.27e-49
AT1G72870	Disease resistance protein (TIR-NBS class) [Source:TAIR;Acc:AT1G72870]	-0.91	0.006692
AT1G73790	Mitotic-spindle organizing protein 1A [Source:UniProtKB/Swiss-Prot;Acc:Q9C9T3]	0.41	0.01442
AT1G76020	Thioredoxin superfamily protein [Source:TAIR;Acc:AT1G76020]	-0.55	0.002217
AT1G77470	Replication factor C subunit 5 [Source:UniProtKB/Swiss-Prot;Acc:Q9CAQ8]	0.76	3.37e-09
AT1G79520	Metal tolerance protein 9 [Source:UniProtKB/Swiss-Prot;Acc:Q9SAJ7]	0.9	5.42e-06
AT2G01660	Cysteine-rich repeat secretory protein 12 [Source:UniProtKB/Swiss-Prot;Acc:Q9ZU94]	-0.69	8.72e-08
AT2G01680	Ankyrin repeat-containing protein At2g01680 [Source:UniProtKB/Swiss-Prot;Acc:Q9ZU96]	-0.41	0.01893
AT2G02060	Homeodomain-like superfamily protein [Source:TAIR;Acc:AT2G02060]	-0.47	0.03888
AT2G16580	SAUR-like auxin-responsive protein family [Source:TAIR;Acc:AT2G16580]	2.64	2.25e-26
AT2G18730	Diacylglycerol kinase 3 [Source:UniProtKB/Swiss-Prot;Acc:Q8VZG1]	-0.44	0.001175
AT2G27020	Proteasome subunit alpha type-3 [Source:UniProtKB/Swiss-Prot;Acc:O23715]	0.27	0.03214
AT2G27050	ETHYLENE INSENSITIVE 3-like 1 protein [Source:UniProtKB/Swiss-Prot;Acc:Q9SLH0]	0.43	0.002063
AT2G27920	Serine carboxypeptidase-like 51 [Source:UniProtKB/Swiss-Prot;Acc:Q67Y83]	-0.66	0.0002253
AT2G28270	Cysteine/Histidine-rich C1 domain family protein [Source:TAIR;Acc:AT2G28270]	-1.28	0.02449
AT2G31400	Pentatricopeptide repeat-containing protein At2g31400, chloroplastic [Source:UniProtKB/Swiss-Prot;Acc:Q9SIC9]	0.28	0.01002
AT2G33280	Major facilitator superfamily protein [Source:TAIR;Acc:AT2G33280]	0.81	0.01947
AT2G36355	Family of unknown function (DUF662) [Source:TAIR;Acc:AT2G36355]	-1.38	1.17e-05
AT2G36910	ABC transporter B family member 1 [Source:UniProtKB/Swiss-Prot;Acc:Q9ZR72]	0.9	6.41e-08
AT2G39380	exocyst subunit exo70 family protein H2 [Source:TAIR;Acc:AT2G39380]	-0.93	1.15e-08
AT2G42080	Chaperone DnaJ-domain superfamily protein [Source:TAIR;Acc:AT2G42080]	0.34	0.03729
AT2G43620	Chitinase family protein [Source:TAIR;Acc:AT2G43620]	0.68	0.0009971
AT2G45040	Matrixin family protein [Source:TAIR;Acc:AT2G45040]	-0.88	0.004792
AT2G46230	PIN domain-like family protein [Source:TAIR;Acc:AT2G46230]	0.35	0.01347
AT2G46600	Calcium-binding protein KIC [Source:UniProtKB/Swiss-Prot;Acc:Q9ZPX9]	-1.08	8.43e-14
AT2G48030	DNAse I-like superfamily protein [Source:TAIR;Acc:AT2G48030]	-0.47	0.003569
AT3G01410	Polynucleotidyl transferase, ribonuclease H-like superfamily protein [Source:TAIR;Acc:AT3G01410]	0.41	0.01778
AT3G04620	Alba DNA/RNA-binding protein [Source:TAIR;Acc:AT3G04620]	0.82	0.0003206
AT3G06020	Protein FANTASTIC FOUR 4 [Source:UniProtKB/Swiss-Prot;Acc:Q9SFG6]	-1.32	2.69e-05
AT3G07870	F-box protein At3g07870 [Source:UniProtKB/Swiss-Prot;Acc:Q9SFC7]	-0.52	0.007872
AT3G12520	Probable sulfate transporter 4.2 [Source:UniProtKB/Swiss-Prot;Acc:Q8GYH8]	-0.28	0.04698
AT3G13445	TATA-box-binding protein 1 [Source:UniProtKB/Swiss-Prot;Acc:P28147]	0.27	0.01803
AT3G13910	Protein of unknown function (DUF3511) [Source:TAIR;Acc:AT3G13910]	-0.28	0.03307
AT3G15350	Core-2/I-branching beta-1,6-N-acetylglucosaminyltransferase family protein [Source:TAIR;Acc:AT3G15350]	0.83	1.36e-08
AT3G16510	Calcium-dependent lipid-binding (CaLB domain) family protein [Source:TAIR;Acc:AT3G16510]	-0.85	0.00032
AT3G17130	Plant invertase/pectin methylesterase inhibitor superfamily protein [Source:TAIR;Acc:AT3G17130]	-2.45	7.51e-07
AT3G20370	TRAF-like family protein [Source:TAIR;Acc:AT3G20370]	-0.86	4.92e-05
AT3G21700	Ras-related small GTP-binding family protein [Source:TAIR;Acc:AT3G21700]	0.85	6.06e-06
AT3G24540	Protein kinase superfamily protein [Source:TAIR;Acc:AT3G24540]	1.31	0.00256
AT3G26050	TPX2 (targeting protein for Xklp2) protein family [Source:TAIR;Acc:AT3G26050]	0.33	0.04256
AT3G28450	Leucine-rich repeat protein kinase family protein [Source:TAIR;Acc:AT3G28450]	-0.38	0.003328
AT3G42660	transducin family protein / WD-40 repeat family protein [Source:TAIR;Acc:AT3G42660]	0.46	0.003391
AT3G46890	BEST Arabidopsis thaliana protein match is: maternal effect embryo arrest 60 (TAIR:AT5G05950.1); Has 124 Blast hits to 124 proteins in 12 species: Archae - 0; Bacteria - 0; Metazoa - 0; Fungi - 0; Plants - 124; Viruses - 0; Other Eukaryotes - 0 (sou /.../CBI BLink). [Source:TAIR;Acc:AT3G46890]	1.38	4.12e-06
AT3G47960	Protein NRT1/ PTR FAMILY 2.10 [Source:UniProtKB/Swiss-Prot;Acc:Q944G5]	-0.39	0.03694
AT3G48280	Cytochrome P450 71A25 [Source:UniProtKB/Swiss-Prot;Acc:Q9STK8]	-1.27	0.001063
AT3G55660	Rop guanine nucleotide exchange factor 6 [Source:UniProtKB/Swiss-Prot;Acc:Q9M056]	0.4	0.03009
AT3G56340	40S ribosomal protein S26-3 [Source:UniProtKB/Swiss-Prot;Acc:Q9LYK9]	0.44	0.003158
AT3G57060	binding [Source:TAIR;Acc:AT3G57060]	0.48	0.001175
AT3G57280	Protein FATTY ACID EXPORT 1, chloroplastic [Source:UniProtKB/Swiss-Prot;Acc:Q93V66]	0.31	0.0161
AT3G59500	Integral membrane HRF1 family protein [Source:TAIR;Acc:AT3G59500]	0.29	0.025
AT3G59750	Putative L-type lectin-domain containing receptor kinase V.8 [Source:UniProtKB/Swiss-Prot;Acc:Q9M1Z9]	-0.73	0.04095
AT3G63480	ATP binding microtubule motor family protein [Source:TAIR;Acc:AT3G63480]	0.64	4.77e-05
AT4G00070	RING/U-box superfamily protein [Source:TAIR;Acc:AT4G00070]	1.29	0.001529
AT4G02530	Thylakoid lumenal 16.5 kDa protein, chloroplastic [Source:UniProtKB/Swiss-Prot;Acc:O22773]	-0.43	0.0009494
AT4G04850	K(+) efflux antiporter 3, chloroplastic [Source:UniProtKB/Swiss-Prot;Acc:Q9M0Z3]	-0.36	0.04688
AT4G11170	Putative disease resistance protein At4g11170 [Source:UniProtKB/Swiss-Prot;Acc:O82500]	-1.09	0.02495
AT4G15070	Cysteine/Histidine-rich C1 domain family protein [Source:TAIR;Acc:AT4G15070]	-0.43	0.03307
AT4G15740	Calcium-dependent lipid-binding (CaLB domain) family protein [Source:TAIR;Acc:AT4G15740]	-1.35	2.28e-10
AT4G17300	Asparagine--tRNA ligase, chloroplastic/mitochondrial [Source:UniProtKB/Swiss-Prot;Acc:O48593]	0.48	0.01646
AT4G17880	Transcription factor MYC4 [Source:UniProtKB/Swiss-Prot;Acc:O49687]	-0.65	4.03e-06
AT4G18460	D-Tyr-tRNA(Tyr) deacylase family protein [Source:TAIR;Acc:AT4G18460]	0.68	2.84e-05
AT4G19990	Protein FAR1-RELATED SEQUENCE 1 [Source:UniProtKB/Swiss-Prot;Acc:Q5UBY2]	-0.33	0.03265
AT4G23420	NAD(P)-binding Rossmann-fold superfamily protein [Source:TAIR;Acc:AT4G23420]	-0.92	1.05e-14
AT4G24240	Probable WRKY transcription factor 7 [Source:UniProtKB/Swiss-Prot;Acc:Q9STX0]	-0.43	0.001161
AT4G24380	INVOLVED IN: 10-formyltetrahydrofolate biosynthetic process, folic acid and derivative biosynthetic process; EXPRESSED IN: 24 plant structures; EXPRESSED DURING: 15 growth stages; CONTAINS InterPro DOMAIN/s: Serine hydrolase (InterPro:IPR005645); BE /.../bidopsis thaliana protein match is: alpha/beta-Hydrolases superfamily protein (TAIR:AT5G65400.1); Has 30201 Blast hits to 17322 proteins in 780 …	-0.38	0.02702
AT4G25880	Pumilio homolog 6, chloroplastic [Source:UniProtKB/Swiss-Prot;Acc:Q9C5E7]	0.89	4.17e-27
AT4G28470	26S proteasome non-ATPase regulatory subunit 2 homolog B [Source:UniProtKB/Swiss-Prot;Acc:Q6XJG8]	0.31	0.006126
AT4G29220	ATP-dependent 6-phosphofructokinase 1 [Source:UniProtKB/Swiss-Prot;Acc:Q9M0F9]	-0.66	3.75e-11
AT4G29700	Alkaline-phosphatase-like family protein [Source:TAIR;Acc:AT4G29700]	-1.35	7.03e-07
AT4G31020	alpha/beta-Hydrolases superfamily protein [Source:TAIR;Acc:AT4G31020]	0.6	0.003203
AT4G33810	Glycosyl hydrolase superfamily protein [Source:TAIR;Acc:AT4G33810]	-0.63	0.01979
AT4G38900	Basic-leucine zipper (bZIP) transcription factor family protein [Source:TAIR;Acc:AT4G38900]	0.95	2.52e-19
AT4G40050	Protein of unknown function (DUF3550/UPF0682) [Source:TAIR;Acc:AT4G40050]	-0.33	0.003509
AT5G01730	Protein SCAR4 [Source:UniProtKB/Swiss-Prot;Acc:Q5XPJ6]	-0.38	0.02008
AT5G02370	ATP binding microtubule motor family protein [Source:TAIR;Acc:AT5G02370]	0.45	0.002867
AT5G02820	DNA topoisomerase 6 subunit A [Source:UniProtKB/Swiss-Prot;Acc:Q9LZ03]	0.83	1.08e-06
AT5G03360	DC1 domain-containing protein [Source:TAIR;Acc:AT5G03360]	-0.66	0.02421
AT5G04885	Glycosyl hydrolase family protein [Source:TAIR;Acc:AT5G04885]	1.39	1.9e-23
AT5G05365	Heavy metal transport/detoxification superfamily protein [Source:TAIR;Acc:AT5G05365]	0.65	0.005674
AT5G05850	Plant intracellular Ras-group-related LRR protein 1 [Source:UniProtKB/Swiss-Prot;Acc:Q9FFJ3]	-0.37	0.04433
AT5G14730	unknown protein; CONTAINS InterPro DOMAIN/s: Protein of unknown function DUF1645 (InterPro:IPR012442); BEST Arabidopsis thaliana protein match is: unknown protein (TAIR:AT3G01513.1); Has 85 Blast hits to 83 proteins in 14 species: Archae - 0; Bacter /.../; Metazoa - 0; Fungi - 0; Plants - 76; Viruses - 0; Other Eukaryotes - 0 (source: NCBI BLink). [Source:TAIR;Acc:AT5G14730]	0.91	1.93e-08
AT5G17160	unknown protein; BEST Arabidopsis thaliana protein match is: unknown protein (TAIR:AT3G03130.1); Has 14330 Blast hits to 10381 proteins in 896 species: Archae - 94; Bacteria - 2881; Metazoa - 4019; Fungi - 1576; Plants - 515; Viruses - 110; Other Eu /.../es - 5135 (source: NCBI BLink). [Source:TAIR;Acc:AT5G17160]	0.64	0.0002655
AT5G18240	myb-related protein 1 [Source:TAIR;Acc:AT5G18240]	-1.71	4.77e-22
AT5G18620	chromatin remodeling factor17 [Source:TAIR;Acc:AT5G18620]	0.59	4.27e-08
AT5G18860	inosine-uridine preferring nucleoside hydrolase family protein [Source:TAIR;Acc:AT5G18860]	-0.47	0.002264
AT5G19140	Aluminium induced protein with YGL and LRDR motifs [Source:TAIR;Acc:AT5G19140]	-1.16	8.27e-05
AT5G19380	CRT (chloroquine-resistance transporter)-like transporter 1 [Source:TAIR;Acc:AT5G19380]	-0.39	0.01307
AT5G20970	HSP20-like chaperones superfamily protein [Source:TAIR;Acc:AT5G20970]	-0.5	3.98e-05
AT5G22140	FAD/NAD(P)-binding oxidoreductase family protein [Source:TAIR;Acc:AT5G22140]	0.32	0.008911
AT5G24040	Putative F-box/kelch-repeat protein At5g24040 [Source:UniProtKB/Swiss-Prot;Acc:Q9FLV8]	0.71	0.02982
AT5G24090	Acidic endochitinase [Source:UniProtKB/Swiss-Prot;Acc:P19172]	-0.36	0.04638
AT5G36260	Eukaryotic aspartyl protease family protein [Source:TAIR;Acc:AT5G36260]	3.23	4.98e-38
AT5G42330	unknown protein; Has 35333 Blast hits to 34131 proteins in 2444 species: Archae - 798; Bacteria - 22429; Metazoa - 974; Fungi - 991; Plants - 531; Viruses - 0; Other Eukaryotes - 9610 (source: NCBI BLink). [Source:TAIR;Acc:AT5G42330]	0.43	0.04821
AT5G44790	Copper-transporting ATPase RAN1 [Source:UniProtKB/Swiss-Prot;Acc:Q9S7J8]	-0.44	0.008951
AT5G48460	Fimbrin-2 [Source:UniProtKB/Swiss-Prot;Acc:O50064]	0.34	0.03161
AT5G50200	High-affinity nitrate transporter 3.1 [Source:UniProtKB/Swiss-Prot;Acc:Q9FGS5]	-0.7	0.000197
AT5G50330	Protein kinase superfamily protein [Source:TAIR;Acc:AT5G50330]	0.36	0.03265
AT5G52060	BAG family molecular chaperone regulator 1 [Source:UniProtKB/Swiss-Prot;Acc:Q0WUQ1]	-0.91	7.04e-08
AT5G53050	alpha/beta-Hydrolases superfamily protein [Source:TAIR;Acc:AT5G53050]	-0.4	0.006741
AT5G54780	Ypt/Rab-GAP domain of gyp1p superfamily protein [Source:TAIR;Acc:AT5G54780]	1.15	5.08e-25
AT5G56180	Actin-related protein 8 [Source:UniProtKB/Swiss-Prot;Acc:Q9FKT0]	-0.32	0.01271
AT5G56740	Histone acetyltransferase type B catalytic subunit [Source:UniProtKB/Swiss-Prot;Acc:Q9FJT8]	0.58	4.92e-05
AT5G57220	cytochrome P450, family 81, subfamily F, polypeptide 2 [Source:TAIR;Acc:AT5G57220]	-1.3	3.02e-07
AT5G59530	1-aminocyclopropane-1-carboxylate oxidase homolog 11 [Source:UniProtKB/Swiss-Prot;Acc:Q9LTH8]	-0.44	0.0005481
AT5G65030	unknown protein; BEST Arabidopsis thaliana protein match is: unknown protein (TAIR:AT5G10210.1); Has 1807 Blast hits to 1807 proteins in 277 species: Archae - 0; Bacteria - 0; Metazoa - 736; Fungi - 347; Plants - 385; Viruses - 0; Other Eukaryotes - /.../source: NCBI BLink). [Source:TAIR;Acc:AT5G65030]	-1.92	9.81e-06
AT5G65205	NAD(P)-binding Rossmann-fold superfamily protein [Source:TAIR;Acc:AT5G65205]	1.46	4.95e-24
AT5G65470	O-fucosyltransferase family protein [Source:TAIR;Acc:AT5G65470]	1.34	1.71e-39
AT5G13490	ADP,ATP carrier protein 2, mitochondrial [Source:UniProtKB/Swiss-Prot;Acc:P40941]	1.74	1.84e-17
AT1G30400	ABC transporter C family member 1 [Source:UniProtKB/Swiss-Prot;Acc:Q9C8G9]	-0.38	1.93e-05
AT5G67110	Transcription factor ALC [Source:UniProtKB/Swiss-Prot;Acc:Q9FHA2]	-1.08	0.002627
AT5G19330	ARM REPEAT PROTEIN INTERACTING WITH ABF2 [Source:UniProtKB/Swiss-Prot;Acc:B9DHT4]	-0.37	0.03653
AT3G48100	Two-component response regulator ARR5 [Source:UniProtKB/Swiss-Prot;Acc:Q9SB04]	-3.29	1.01e-53
AT5G17600	RING-H2 finger protein ATL52 [Source:UniProtKB/Swiss-Prot;Acc:Q9LF64]	1.44	1.31e-24
AT4G21326	subtilase 3.12 [Source:TAIR;Acc:AT4G21326]	-0.46	0.01755
AT2G45400	NAD(P)-binding Rossmann-fold superfamily protein [Source:TAIR;Acc:AT2G45400]	4.01	1.67e-86
AT3G23210	Transcription factor bHLH34 [Source:UniProtKB/Swiss-Prot;Acc:Q9LTC7]	-0.81	2.14e-06
AT2G35940	BEL1-like homeodomain protein 1 [Source:UniProtKB/Swiss-Prot;Acc:Q9SJ56]	-0.64	0.0002952
AT3G48160	E2F transcription factor-like E2FE [Source:UniProtKB/Swiss-Prot;Acc:Q8LSZ4]	1.11	7.69e-10
AT3G50410	Dof zinc finger protein DOF3.4 [Source:UniProtKB/Swiss-Prot;Acc:Q39088]	0.53	0.0005747
AT5G62940	Dof zinc finger protein DOF5.6 [Source:UniProtKB/Swiss-Prot;Acc:Q9FM03]	-0.48	0.04724
AT1G26630	Eukaryotic translation initiation factor 5A-2 [Source:UniProtKB/Swiss-Prot;Acc:Q93VP3]	0.37	0.008513
AT3G50260	Ethylene-responsive transcription factor ERF011 [Source:UniProtKB/Swiss-Prot;Acc:Q9SNE1]	0.43	0.009514
AT5G64260	Protein EXORDIUM-like 2 [Source:UniProtKB/Swiss-Prot;Acc:Q9FE06]	0.69	0.01015
AT3G23410	Long-chain-alcohol oxidase FAO3 [Source:UniProtKB/Swiss-Prot;Acc:Q9LW56]	-0.72	0.0004086
AT1G09560	Germin-like protein subfamily 2 member 1 [Source:UniProtKB/Swiss-Prot;Acc:P94014]	0.34	0.001003
AT2G34900	Transcription factor GTE1 [Source:UniProtKB/Swiss-Prot;Acc:Q84XV2]	0.36	0.004791
AT2G39810	E3 ubiquitin-protein ligase HOS1 [Source:UniProtKB/Swiss-Prot;Acc:Q84JU6]	0.23	0.02111
AT5G44635	DNA replication licensing factor MCM6 [Source:UniProtKB/Swiss-Prot;Acc:F4KAB8]	0.98	2.5e-07
AT4G00950	Uncharacterized protein At4g00950 [Source:UniProtKB/Swiss-Prot;Acc:Q9M160]	-1.5	3.31e-12
AT3G54250	GHMP kinase family protein [Source:TAIR;Acc:AT3G54250]	0.42	0.01467
AT2G16720	myb domain protein 7 [Source:TAIR;Acc:AT2G16720]	-0.42	0.01125
AT4G36430	Peroxidase 49 [Source:UniProtKB/Swiss-Prot;Acc:O23237]	0.54	7.64e-07
AT2G06925	Phospholipase A2-alpha [Source:UniProtKB/Swiss-Prot;Acc:Q8S8N6]	0.5	0.000249
AT1G78650	DNA-directed DNA polymerases [Source:TAIR;Acc:AT1G78650]	0.69	2.77e-05
AT3G22200	Gamma-aminobutyrate transaminase POP2, mitochondrial [Source:UniProtKB/Swiss-Prot;Acc:Q94CE5]	-0.29	0.01958
AT4G20050	Polygalacturonase QRT3 [Source:UniProtKB/Swiss-Prot;Acc:O49432]	-0.59	0.002828
AT4G05390	Ferredoxin--NADP reductase, root isozyme 1, chloroplastic [Source:UniProtKB/Swiss-Prot;Acc:Q9M0V6]	-0.36	0.03376
AT3G60245	60S ribosomal protein L37a-2 [Source:UniProtKB/Swiss-Prot;Acc:Q8RXU5]	0.44	0.01388
AT2G04390	40S ribosomal protein S17-1 [Source:UniProtKB/Swiss-Prot;Acc:P49205]	0.55	0.0003727
AT2G19750	40S ribosomal protein S30 [Source:UniProtKB/Swiss-Prot;Acc:P49689]	0.58	0.001702
AT5G39850	40S ribosomal protein S9-2 [Source:UniProtKB/Swiss-Prot;Acc:Q9FLF0]	0.59	0.0205
ATMG00020	mitochondrial 26S ribosomal RNA protein [Source:TAIR;Acc:ATMG00020]	-0.43	0.03547
AT1G73660	protein tyrosine kinase family protein [Source:TAIR;Acc:AT1G73660]	1.8	2.9e-50
AT4G01070	UDP-glycosyltransferase 72B1 [Source:UniProtKB/Swiss-Prot;Acc:Q9M156]	-0.42	0.005009
AT4G18170	Probable WRKY transcription factor 28 [Source:UniProtKB/Swiss-Prot;Acc:Q8VWJ2]	2.02	5.09e-20
AT1G03010	BTB/POZ domain-containing protein At1g03010 [Source:UniProtKB/Swiss-Prot;Acc:Q9SA69]	-1.4	0.008172
AT1G05690	BTB/POZ and TAZ domain-containing protein 3 [Source:UniProtKB/Swiss-Prot;Acc:Q9SYL0]	-1.45	3.28e-08
AT1G07550	Probable LRR receptor-like serine/threonine-protein kinase At1g07550 [Source:UniProtKB/Swiss-Prot;Acc:C0LGD8]	-2.27	3.11e-17
AT1G11800	endonuclease/exonuclease/phosphatase family protein [Source:TAIR;Acc:AT1G11800]	0.44	0.03492
AT1G17020	Protein SRG1 [Source:UniProtKB/Swiss-Prot;Acc:Q39224]	-0.41	0.0009117
AT1G22430	Alcohol dehydrogenase-like 1 [Source:UniProtKB/Swiss-Prot;Acc:Q9SK86]	-1.63	7.88e-44
AT1G22730	MA3 domain-containing protein [Source:TAIR;Acc:AT1G22730]	0.29	0.002324
AT1G23950	UPF0725 protein At1g23950 [Source:UniProtKB/Swiss-Prot;Acc:Q9LR97]	0.48	3.26e-05
AT1G24310	Nuclear pore complex protein NUP54 [Source:UniProtKB/Swiss-Prot;Acc:Q8GYF7]	0.68	0.0005132
AT1G24320	Alpha-glucosidase 2 [Source:UniProtKB/Swiss-Prot;Acc:Q84M89]	-0.71	8.52e-06
AT1G26560	Beta-glucosidase 40 [Source:UniProtKB/Swiss-Prot;Acc:Q9FZE0]	-0.76	0.000124
AT1G30640	Protein kinase family protein [Source:TAIR;Acc:AT1G30640]	0.31	0.02496
AT1G31050	basic helix-loop-helix (bHLH) DNA-binding superfamily protein [Source:TAIR;Acc:AT1G31050]	-0.64	0.0001364
AT1G31500	Carbon catabolite repressor protein 4 homolog 4 [Source:UniProtKB/Swiss-Prot;Acc:A8MS41]	0.4	0.005191
AT1G34670	myb domain protein 93 [Source:TAIR;Acc:AT1G34670]	-0.34	0.02997
AT1G44180	Peptidase M20/M25/M40 family protein [Source:TAIR;Acc:AT1G44180]	-0.66	0.003093
AT1G47410	unknown protein; Has 26 Blast hits to 26 proteins in 10 species: Archae - 0; Bacteria - 0; Metazoa - 0; Fungi - 0; Plants - 26; Viruses - 0; Other Eukaryotes - 0 (source: NCBI BLink). [Source:TAIR;Acc:AT1G47410]	-0.45	0.002421
AT1G49820	Methylthioribose kinase [Source:UniProtKB/Swiss-Prot;Acc:Q9C6D2]	0.56	1.26e-08
AT1G49870	unknown protein; LOCATED IN: chloroplast; EXPRESSED IN: 10 plant structures; EXPRESSED DURING: F mature embryo stage, petal differentiation and expansion stage, E expanded cotyledon stage, D bilateral stage; Has 6518 Blast hits to 5022 proteins in 5 /.../cies: Archae - 49; Bacteria - 635; Metazoa - 3264; Fungi - 379; Plants - 242; Viruses - 9; Other Eukaryotes - 1940 (source: NCBI BLink). [Source…	0.39	0.01721
AT1G51070	Transcription factor bHLH115 [Source:UniProtKB/Swiss-Prot;Acc:Q9C682]	-0.51	4.22e-08
AT1G52530	CONTAINS InterPro DOMAIN/s: Hus1-like protein (InterPro:IPR007150); Has 129 Blast hits to 128 proteins in 49 species: Archae - 0; Bacteria - 0; Metazoa - 57; Fungi - 10; Plants - 47; Viruses - 0; Other Eukaryotes - 15 (source: NCBI BLink). [Source:TAIR;Acc:AT1G52530]	0.68	0.02678
AT1G52820	2-oxoglutarate (2OG) and Fe(II)-dependent oxygenase superfamily protein [Source:TAIR;Acc:AT1G52820]	-2.1	7.89e-06
AT1G54630	Acyl carrier protein 3, chloroplastic [Source:UniProtKB/Swiss-Prot;Acc:P25702]	0.36	0.006071
AT1G55820	Kinase-related protein of unknown function (DUF1296) [Source:TAIR;Acc:AT1G55820]	0.55	0.001138
AT1G59540	P-loop containing nucleoside triphosphate hydrolases superfamily protein [Source:TAIR;Acc:AT1G59540]	0.34	0.03857
AT1G60420	Probable nucleoredoxin 1 [Source:UniProtKB/Swiss-Prot;Acc:O80763]	-0.33	0.0004809
AT1G60730	Probable aldo-keto reductase 5 [Source:UniProtKB/Swiss-Prot;Acc:Q9ASZ9]	-0.72	0.0027
AT1G61580	60S ribosomal protein L3-2 [Source:UniProtKB/Swiss-Prot;Acc:P22738]	0.51	0.04219
AT1G61770	Chaperone protein dnaJ 50 [Source:UniProtKB/Swiss-Prot;Acc:Q8GUN6]	0.32	0.005618
AT1G64140	BEST Arabidopsis thaliana protein match is: loricrin-related (TAIR:AT5G64550.1); Has 3596 Blast hits to 2004 proteins in 150 species: Archae - 0; Bacteria - 54; Metazoa - 1597; Fungi - 38; Plants - 513; Viruses - 9; Other Eukaryotes - 1385 (source: /.../Link). [Source:TAIR;Acc:AT1G64140]	-0.29	0.01652
AT1G64200	V-type proton ATPase subunit E3 [Source:UniProtKB/Swiss-Prot;Acc:P0CAN7]	-0.98	2.04e-22
AT1G65220	ARM repeat superfamily protein [Source:TAIR;Acc:AT1G65220]	0.24	0.04266
AT1G66800	NAD(P)-binding Rossmann-fold superfamily protein [Source:TAIR;Acc:AT1G66800]	-1.82	2.61e-06
AT1G67780	Zinc-finger domain of monoamine-oxidase A repressor R1 protein [Source:TAIR;Acc:AT1G67780]	1.28	5.2e-11
AT1G67790	unknown protein; BEST Arabidopsis thaliana protein match is: unknown protein (TAIR:AT3G01680.1); Has 208 Blast hits to 125 proteins in 13 species: Archae - 0; Bacteria - 0; Metazoa - 0; Fungi - 0; Plants - 208; Viruses - 0; Other Eukaryotes - 0 (sou /.../CBI BLink). [Source:TAIR;Acc:AT1G67790]	-1.98	3.33e-11
AT1G70850	MLP-like protein 34 [Source:UniProtKB/Swiss-Prot;Acc:Q9SSK7]	-1.11	7.62e-07
AT1G72340	NagB/RpiA/CoA transferase-like superfamily protein [Source:TAIR;Acc:AT1G72340]	0.48	0.004128
AT1G75640	Leucine-rich receptor-like protein kinase family protein [Source:TAIR;Acc:AT1G75640]	2.57	1.64e-51
AT2G01880	Purple acid phosphatase 7 [Source:UniProtKB/Swiss-Prot;Acc:Q8S341]	-1.28	2.79e-05
AT2G02390	Glutathione S-transferase Z1 [Source:UniProtKB/Swiss-Prot;Acc:Q9ZVQ3]	-0.23	0.015
AT2G14850	unknown protein; BEST Arabidopsis thaliana protein match is: unknown protein (TAIR:AT4G33890.2); Has 140 Blast hits to 132 proteins in 17 species: Archae - 0; Bacteria - 0; Metazoa - 1; Fungi - 2; Plants - 133; Viruses - 0; Other Eukaryotes - 4 (sou /.../CBI BLink). [Source:TAIR;Acc:AT2G14850]	0.5	0.0005614
AT2G16890	UDP-glycosyltransferase 90A1 [Source:UniProtKB/Swiss-Prot;Acc:Q9ZVX4]	-1.1	0.002292
AT2G20550	HSP40/DnaJ peptide-binding protein [Source:TAIR;Acc:AT2G20550]	-0.77	0.01261
AT2G20590	Reticulon-like protein B17 [Source:UniProtKB/Swiss-Prot;Acc:Q6DR04]	0.35	0.03102
AT2G21520	Phosphatidylinositol/phosphatidylcholine transfer protein SFH8 [Source:UniProtKB/Swiss-Prot;Acc:F4IHJ0]	0.41	8.33e-07
AT2G24600	Ankyrin repeat family protein [Source:TAIR;Acc:AT2G24600]	0.76	0.005046
AT2G27040	Protein argonaute 4 [Source:UniProtKB/Swiss-Prot;Acc:Q9ZVD5]	0.59	6.99e-05
AT2G27140	HSP20-like chaperones superfamily protein [Source:TAIR;Acc:AT2G27140]	-0.53	4.18e-05
AT2G28650	exocyst subunit exo70 family protein H8 [Source:TAIR;Acc:AT2G28650]	1.08	0.0002412
AT2G29730	UDP-glycosyltransferase 71D1 [Source:UniProtKB/Swiss-Prot;Acc:O82383]	-0.36	0.002866
AT2G30060	Ran-binding protein 1 homolog b [Source:UniProtKB/Swiss-Prot;Acc:Q8RWG8]	0.39	0.02889
AT2G31650	Histone-lysine N-methyltransferase ATX1 [Source:UniProtKB/Swiss-Prot;Acc:Q9C5X4]	0.45	0.0009059
AT2G35190	Novel plant SNARE 11 [Source:UniProtKB/Swiss-Prot;Acc:Q944A9]	0.74	0.001372
AT2G37190	60S ribosomal protein L12-1 [Source:UniProtKB/Swiss-Prot;Acc:P50883]	0.37	0.00894
AT2G37400	Tetratricopeptide repeat (TPR)-like superfamily protein [Source:TAIR;Acc:AT2G37400]	0.52	0.0002464
AT2G40080	Protein EARLY FLOWERING 4 [Source:UniProtKB/Swiss-Prot;Acc:O04211]	-0.66	0.0004555
AT2G40510	40S ribosomal protein S26-2 [Source:UniProtKB/Swiss-Prot;Acc:Q8LPJ7]	0.41	0.01857
AT2G41730	unknown protein; BEST Arabidopsis thaliana protein match is: unknown protein (TAIR:AT5G24640.1); Has 25 Blast hits to 25 proteins in 5 species: Archae - 0; Bacteria - 0; Metazoa - 0; Fungi - 0; Plants - 25; Viruses - 0; Other Eukaryotes - 0 (source: /.../BLink). [Source:TAIR;Acc:AT2G41730]	0.94	0.04038
AT2G43110	unknown protein; Has 212 Blast hits to 211 proteins in 96 species: Archae - 0; Bacteria - 6; Metazoa - 62; Fungi - 91; Plants - 31; Viruses - 0; Other Eukaryotes - 22 (source: NCBI BLink). [Source:TAIR;Acc:AT2G43110]	0.73	0.02169
AT2G44100	Guanosine nucleotide diphosphate dissociation inhibitor 1 [Source:UniProtKB/Swiss-Prot;Acc:Q96254]	0.58	2.5e-10
AT2G44860	Probable ribosome biogenesis protein RLP24 [Source:UniProtKB/Swiss-Prot;Acc:O22165]	0.46	0.004923
AT2G46040	AT-rich interactive domain-containing protein 1 [Source:UniProtKB/Swiss-Prot;Acc:Q84JT7]	0.66	2.51e-05
AT2G47890	Zinc finger protein CONSTANS-LIKE 13 [Source:UniProtKB/Swiss-Prot;Acc:O82256]	-0.63	0.0005386
AT3G01520	Universal stress protein A-like protein [Source:UniProtKB/Swiss-Prot;Acc:Q8LGG8]	-0.5	0.0007505
AT3G02730	Thioredoxin F1, chloroplastic [Source:UniProtKB/Swiss-Prot;Acc:Q9XFH8]	-0.61	0.0114
AT3G03010	Peptidyl-tRNA hydrolase II (PTH2) family protein [Source:TAIR;Acc:AT3G03010]	0.37	0.02179
AT3G04630	Protein WVD2-like 1 [Source:UniProtKB/Swiss-Prot;Acc:Q8GYX9]	-0.45	0.0008335
AT3G04830	Protein prenylyltransferase superfamily protein [Source:TAIR;Acc:AT3G04830]	0.31	0.01736
AT3G10370	Glycerol-3-phosphate dehydrogenase SDP6, mitochondrial [Source:UniProtKB/Swiss-Prot;Acc:Q9SS48]	0.34	0.04772
AT3G11600	unknown protein; FUNCTIONS IN: molecular_function unknown; INVOLVED IN: response to karrikin; EXPRESSED IN: 21 plant structures; EXPRESSED DURING: 12 growth stages; BEST Arabidopsis thaliana protein match is: unknown protein (TAIR:AT5G06270.1); Has /.../ast hits to 171 proteins in 15 species: Archae - 0; Bacteria - 0; Metazoa - 0; Fungi - 0; Plants - 171; Viruses - 0; Other Eukaryotes - 0 (source…	-0.8	4.43e-08
AT3G12965	other RNA [Source:TAIR;Acc:AT3G12965]	0.56	0.02676
AT3G13175	unknown protein; FUNCTIONS IN: molecular_function unknown; INVOLVED IN: biological_process unknown; LOCATED IN: endomembrane system; EXPRESSED IN: 18 plant structures; EXPRESSED DURING: 12 growth stages; BEST Arabidopsis thaliana protein match is: u /.../ protein (TAIR:AT4G16400.1); Has 29 Blast hits to 29 proteins in 8 species: Archae - 0; Bacteria - 0; Metazoa - 0; Fungi - 0; Plants - 29; Virus…	-0.92	7.87e-07
AT3G13570	Serine/arginine-rich SC35-like splicing factor SCL30A [Source:UniProtKB/Swiss-Prot;Acc:Q9LHP2]	0.54	0.009296
AT3G14920	Peptide-N4-(N-acetyl-beta-glucosaminyl)asparagine amidase A protein [Source:TAIR;Acc:AT3G14920]	-0.24	0.04266
AT3G15095	unknown protein; FUNCTIONS IN: molecular_function unknown; INVOLVED IN: biological_process unknown; LOCATED IN: chloroplast; EXPRESSED IN: 22 plant structures; EXPRESSED DURING: 13 growth stages; Has 9762 Blast hits to 6439 proteins in 764 species: /.../ - 77; Bacteria - 1339; Metazoa - 3211; Fungi - 718; Plants - 437; Viruses - 131; Other Eukaryotes - 3849 (source: NCBI BLink). [Source:TAIR;Acc:…	0.5	0.008525
AT3G15180	ARM repeat superfamily protein [Source:TAIR;Acc:AT3G15180]	0.32	0.0353
AT3G16400	Nitrile-specifier protein 1 [Source:UniProtKB/Swiss-Prot;Acc:Q9SDM9]	-1.5	2.55e-21
AT3G16780	60S ribosomal protein L19-2 [Source:UniProtKB/Swiss-Prot;Acc:Q9LUQ6]	0.62	0.003833
AT3G19660	unknown protein; Has 16 Blast hits to 16 proteins in 6 species: Archae - 0; Bacteria - 0; Metazoa - 0; Fungi - 0; Plants - 16; Viruses - 0; Other Eukaryotes - 0 (source: NCBI BLink). [Source:TAIR;Acc:AT3G19660]	-0.82	8.71e-06
AT3G20150	Kinesin motor family protein [Source:TAIR;Acc:AT3G20150]	0.43	0.001389
AT3G21100	RNA-binding (RRM/RBD/RNP motifs) family protein [Source:TAIR;Acc:AT3G21100]	0.58	2.28e-09
AT3G22380	Protein TIME FOR COFFEE [Source:UniProtKB/Swiss-Prot;Acc:Q94KE2]	-0.39	0.002662
AT3G24240	Receptor-like protein kinase 2 [Source:UniProtKB/Swiss-Prot;Acc:Q9LHP4]	1.81	4.87e-08
AT3G24530	AAA-type ATPase family protein / ankyrin repeat family protein [Source:TAIR;Acc:AT3G24530]	0.26	0.01183
AT3G26380	Melibiase family protein [Source:TAIR;Acc:AT3G26380]	-0.28	0.03028
AT3G26440	Protein of unknown function (DUF707) [Source:TAIR;Acc:AT3G26440]	-0.53	0.0008213
AT3G26490	BTB/POZ domain-containing protein At3g26490 [Source:UniProtKB/Swiss-Prot;Acc:Q9LIM6]	-1.02	3.05e-06
AT3G27080	Mitochondrial import receptor subunit TOM20-3 [Source:UniProtKB/Swiss-Prot;Acc:P82874]	0.88	2.35e-11
AT3G45680	Protein NRT1/ PTR FAMILY 2.3 [Source:UniProtKB/Swiss-Prot;Acc:Q9M175]	-1.8	1.22e-07
AT3G46020	RNA-binding (RRM/RBD/RNP motifs) family protein [Source:TAIR;Acc:AT3G46020]	0.53	0.03913
AT3G46800	Cysteine/Histidine-rich C1 domain family protein [Source:TAIR;Acc:AT3G46800]	1.6	0.0001012
AT3G48150	Anaphase-promoting complex subunit 8 [Source:UniProtKB/Swiss-Prot;Acc:Q9STS3]	0.43	0.001594
AT3G49330	Plant invertase/pectin methylesterase inhibitor superfamily protein [Source:TAIR;Acc:AT3G49330]	-0.55	0.003195
AT3G51075	other RNA [Source:TAIR;Acc:AT3G51075]	-0.81	0.002292
AT3G51450	Protein STRICTOSIDINE SYNTHASE-LIKE 7 [Source:UniProtKB/Swiss-Prot;Acc:Q9SD04]	-0.67	0.001337
AT3G51890	Clathrin light chain 3 [Source:UniProtKB/Swiss-Prot;Acc:F4J5M9]	-0.49	0.001455
AT3G53870	40S ribosomal protein S3-2 [Source:UniProtKB/Swiss-Prot;Acc:Q9M339]	0.57	0.003568
AT3G56370	Leucine-rich repeat protein kinase family protein [Source:TAIR;Acc:AT3G56370]	0.86	5.73e-06
AT3G57880	Calcium-dependent lipid-binding (CaLB domain) plant phosphoribosyltransferase family protein [Source:TAIR;Acc:AT3G57880]	-0.29	0.01244
AT3G59540	60S ribosomal protein L38 [Source:UniProtKB/Swiss-Prot;Acc:O22860]	0.46	0.0005428
AT3G59670	unknown protein; BEST Arabidopsis thaliana protein match is: unknown protein (TAIR:AT4G37440.2); Has 77 Blast hits to 77 proteins in 14 species: Archae - 0; Bacteria - 0; Metazoa - 0; Fungi - 0; Plants - 73; Viruses - 0; Other Eukaryotes - 4 (source /.../ BLink). [Source:TAIR;Acc:AT3G59670]	0.94	3.82e-05
AT3G59920	Guanosine nucleotide diphosphate dissociation inhibitor 2 [Source:UniProtKB/Swiss-Prot;Acc:O24653]	0.32	0.003137
AT3G61750	Cytochrome b561 and DOMON domain-containing protein At3g61750 [Source:UniProtKB/Swiss-Prot;Acc:Q9M363]	-0.67	0.000325
AT3G61800	UV-stimulated scaffold protein A homolog [Source:UniProtKB/Swiss-Prot;Acc:Q9M358]	0.3	0.0472
AT4G01550	NAC domain-containing protein 69 [Source:UniProtKB/Swiss-Prot;Acc:Q9M126]	-0.37	0.005884
AT4G02840	Small nuclear ribonucleoprotein family protein [Source:TAIR;Acc:AT4G02840]	0.43	0.01734
AT4G03180	CONTAINS InterPro DOMAIN/s: rRNA processing (InterPro:IPR013730); Has 898 Blast hits to 687 proteins in 142 species: Archae - 2; Bacteria - 28; Metazoa - 200; Fungi - 99; Plants - 63; Viruses - 0; Other Eukaryotes - 506 (source: NCBI BLink). [Source:TAIR;Acc:AT4G03180]	0.37	0.0274
AT4G04885	Polyadenylation and cleavage factor homolog 4 [Source:UniProtKB/Swiss-Prot;Acc:Q0WPF2]	0.25	0.04203
AT4G08930	5'-adenylylsulfate reductase-like 6 [Source:UniProtKB/Swiss-Prot;Acc:Q9ZPE9]	-0.82	2.41e-13
AT4G10720	Ankyrin repeat family protein [Source:TAIR;Acc:AT4G10720]	-0.71	0.005536
AT4G11960	PGR5-like protein 1B, chloroplastic [Source:UniProtKB/Swiss-Prot;Acc:Q8GYC7]	-0.46	0.001359
AT4G12590	Protein of unknown function DUF106, transmembrane [Source:TAIR;Acc:AT4G12590]	0.24	0.03605
AT4G14090	UDP-glycosyltransferase 75C1 [Source:UniProtKB/Swiss-Prot;Acc:Q0WW21]	-2.87	3.03e-13
AT4G14310	Transducin/WD40 repeat-like superfamily protein [Source:TAIR;Acc:AT4G14310]	0.5	0.00127
AT4G14930	Survival protein SurE-like phosphatase/nucleotidase [Source:TAIR;Acc:AT4G14930]	-0.62	8.36e-06
AT4G15530	Pyruvate, phosphate dikinase 1, chloroplastic [Source:UniProtKB/Swiss-Prot;Acc:O23404]	-0.93	0.0003269
AT4G18750	Pentatricopeptide repeat-containing protein DOT4, chloroplastic [Source:UniProtKB/Swiss-Prot;Acc:Q9SN39]	0.56	0.01166
AT4G19130	Replication protein A 70 kDa DNA-binding subunit E [Source:UniProtKB/Swiss-Prot;Acc:F4JSG3]	0.74	0.002738
AT4G19210	ABC transporter E family member 2 [Source:UniProtKB/Swiss-Prot;Acc:Q8LPJ4]	0.33	0.001812
AT4G21450	Vesicle-associated protein 4-2 [Source:UniProtKB/Swiss-Prot;Acc:Q8VYN2]	0.36	0.01053
AT4G22860	Cell cycle regulated microtubule associated protein [Source:TAIR;Acc:AT4G22860]	1.29	4.9e-14
AT4G23020	unknown protein; BEST Arabidopsis thaliana protein match is: unknown protein (TAIR:AT4G11780.1); Has 146 Blast hits to 146 proteins in 40 species: Archae - 0; Bacteria - 16; Metazoa - 17; Fungi - 4; Plants - 67; Viruses - 20; Other Eukaryotes - 22 ( /.../: NCBI BLink). [Source:TAIR;Acc:AT4G23020]	-0.88	0.03062
AT4G24220	3-oxo-Delta(4,5)-steroid 5-beta-reductase [Source:UniProtKB/Swiss-Prot;Acc:Q9STX2]	-0.25	0.02933
AT4G26365	snoRNA [Source:TAIR;Acc:AT4G26365]	0.63	0.04764
AT4G26570	Calcineurin B-like protein 3 [Source:UniProtKB/Swiss-Prot;Acc:Q8LEM7]	0.64	8.07e-11
AT4G27730	Oligopeptide transporter 6 [Source:UniProtKB/Swiss-Prot;Acc:Q9T095]	1.84	3.12e-24
AT4G28400	Probable protein phosphatase 2C 58 [Source:UniProtKB/Swiss-Prot;Acc:Q93YW5]	-0.51	0.03424
AT4G31650	B3 domain-containing protein REM6 [Source:UniProtKB/Swiss-Prot;Acc:O81782]	-1.21	7.92e-11
AT4G34930	PLC-like phosphodiesterases superfamily protein [Source:TAIR;Acc:AT4G34930]	-1.02	0.0003994
AT4G36945	PLC-like phosphodiesterases superfamily protein [Source:TAIR;Acc:AT4G36945]	-0.51	1.66e-05
AT4G39235	unknown protein; BEST Arabidopsis thaliana protein match is: unknown protein (TAIR:AT3G05570.1); Has 30201 Blast hits to 17322 proteins in 780 species: Archae - 12; Bacteria - 1396; Metazoa - 17338; Fungi - 3422; Plants - 5037; Viruses - 0; Other Eu /.../es - 2996 (source: NCBI BLink). [Source:TAIR;Acc:AT4G39235]	-0.68	0.04791
AT5G01540	L-type lectin-domain containing receptor kinase VI.2 [Source:UniProtKB/Swiss-Prot;Acc:Q9M021]	1.22	0.0004829
AT5G01542	Potential natural antisense gene, locus overlaps with AT5G01540 [Source:TAIR;Acc:AT5G01542]	1.04	0.01623
AT5G01670	NAD(P)-linked oxidoreductase superfamily protein [Source:TAIR;Acc:AT5G01670]	-0.63	0.0001682
AT5G01700	Probable protein phosphatase 2C 65 [Source:UniProtKB/Swiss-Prot;Acc:Q6NKS1]	0.8	1.86e-05
AT5G01850	Protein kinase superfamily protein [Source:TAIR;Acc:AT5G01850]	-0.49	0.01836
AT5G01930	Mannan endo-1,4-beta-mannosidase 6 [Source:UniProtKB/Swiss-Prot;Acc:Q9LZV3]	-0.42	0.04527
AT5G02220	unknown protein; Has 30201 Blast hits to 17322 proteins in 780 species: Archae - 12; Bacteria - 1396; Metazoa - 17338; Fungi - 3422; Plants - 5037; Viruses - 0; Other Eukaryotes - 2996 (source: NCBI BLink). [Source:TAIR;Acc:AT5G02220]	1.95	3.01e-20
AT5G02580	Plant protein 1589 of unknown function [Source:TAIR;Acc:AT5G02580]	0.96	3.6e-07
AT5G05600	2-oxoglutarate (2OG) and Fe(II)-dependent oxygenase superfamily protein [Source:TAIR;Acc:AT5G05600]	-0.63	0.003251
AT5G05670	signal recognition particle binding [Source:TAIR;Acc:AT5G05670]	0.44	0.001325
AT5G06390	Fasciclin-like arabinogalactan protein 17 [Source:UniProtKB/Swiss-Prot;Acc:Q66GR0]	-0.46	0.01844
AT5G15190	unknown protein; FUNCTIONS IN: molecular_function unknown; INVOLVED IN: biological_process unknown; LOCATED IN: chloroplast; EXPRESSED IN: 17 plant structures; EXPRESSED DURING: LP.04 four leaves visible, 4 anthesis, petal differentiation and expans /.../age, E expanded cotyledon stage, D bilateral stage; Has 7 Blast hits to 7 proteins in 3 species: Archae - 0; Bacteria - 0; Metazoa - 0; Fungi - …	1.47	7.36e-09
AT5G15450	Chaperone protein ClpB3, chloroplastic [Source:UniProtKB/Swiss-Prot;Acc:Q9LF37]	1.26	2.11e-26
AT5G18780	FBD-associated F-box protein At5g18780 [Source:UniProtKB/Swiss-Prot;Acc:Q56YH2]	-0.33	0.02878
AT5G19250	Uncharacterized GPI-anchored protein At5g19250 [Source:UniProtKB/Swiss-Prot;Acc:P59833]	-0.44	0.001805
AT5G20290	40S ribosomal protein S8-1 [Source:UniProtKB/Swiss-Prot;Acc:Q93VG5]	0.36	0.002292
AT5G23430	Katanin p80 WD40 repeat-containing subunit B1 homolog [Source:UniProtKB/Swiss-Prot;Acc:Q8H0T9]	0.3	0.0261
AT5G23530	Probable carboxylesterase 18 [Source:UniProtKB/Swiss-Prot;Acc:Q9LT10]	-0.46	0.03426
AT5G23700	unknown protein; BEST Arabidopsis thaliana protein match is: unknown protein (TAIR:AT3G48860.2); Has 30201 Blast hits to 17322 proteins in 780 species: Archae - 12; Bacteria - 1396; Metazoa - 17338; Fungi - 3422; Plants - 5037; Viruses - 0; Other Eu /.../es - 2996 (source: NCBI BLink). [Source:TAIR;Acc:AT5G23700]	3.49	1.05e-26
AT5G24430	CDPK-related kinase 4 [Source:UniProtKB/Swiss-Prot;Acc:Q9FIM9]	-0.27	0.04338
AT5G26290	TRAF-like family protein [Source:TAIR;Acc:AT5G26290]	-2.2	1.77e-14
AT5G27990	Pre-rRNA-processing protein TSR2, conserved region [Source:TAIR;Acc:AT5G27990]	0.35	0.04586
AT5G36890	Beta-glucosidase 42 [Source:UniProtKB/Swiss-Prot;Acc:Q9FIW4]	0.42	0.03363
AT5G37690	GDSL esterase/lipase At5g37690 [Source:UniProtKB/Swiss-Prot;Acc:Q9FHQ1]	-0.42	0.04042
AT5G38890	Nucleic acid-binding, OB-fold-like protein [Source:TAIR;Acc:AT5G38890]	0.51	0.04563
AT5G39380	Plant calmodulin-binding protein-related [Source:TAIR;Acc:AT5G39380]	0.51	0.001309
AT5G40150	Peroxidase 63 [Source:UniProtKB/Swiss-Prot;Acc:Q9FL16]	0.68	0.001875
AT5G42650	Allene oxide synthase, chloroplastic [Source:UniProtKB/Swiss-Prot;Acc:Q96242]	-0.54	0.004229
AT5G42960	Outer envelope pore protein 24B, chloroplastic [Source:UniProtKB/Swiss-Prot;Acc:Q8H0Y1]	0.32	0.02997
AT5G46115	unknown protein; Has 30201 Blast hits to 17322 proteins in 780 species: Archae - 12; Bacteria - 1396; Metazoa - 17338; Fungi - 3422; Plants - 5037; Viruses - 0; Other Eukaryotes - 2996 (source: NCBI BLink). [Source:TAIR;Acc:AT5G46115]	-0.96	0.0003635
AT5G46740	Ubiquitin carboxyl-terminal hydrolase 21 [Source:UniProtKB/Swiss-Prot;Acc:Q9FIQ1]	0.54	0.005683
AT5G48150	Scarecrow-like transcription factor PAT1 [Source:UniProtKB/Swiss-Prot;Acc:Q9LDL7]	-1.38	1.7e-40
AT5G50310	Galactose oxidase/kelch repeat superfamily protein [Source:TAIR;Acc:AT5G50310]	0.35	0.02048
AT5G51585	0	-0.86	0.003635
AT5G52320	cytochrome P450, family 96, subfamily A, polypeptide 4 [Source:TAIR;Acc:AT5G52320]	-1.61	1.42e-07
AT5G56240	BEST Arabidopsis thaliana protein match is: hapless 8 (TAIR:AT5G56250.1); Has 35333 Blast hits to 34131 proteins in 2444 species: Archae - 798; Bacteria - 22429; Metazoa - 974; Fungi - 991; Plants - 531; Viruses - 0; Other Eukaryotes - 9610 (source: /.../BLink). [Source:TAIR;Acc:AT5G56240]	-0.37	0.007036
AT5G57070	hydroxyproline-rich glycoprotein family protein [Source:TAIR;Acc:AT5G57070]	1.33	4.19e-15
AT5G58120	Disease resistance protein (TIR-NBS-LRR class) family [Source:TAIR;Acc:AT5G58120]	1.6	1.26e-16
AT5G62930	GDSL esterase/lipase At5g62930 [Source:UniProtKB/Swiss-Prot;Acc:Q9FM04]	-0.41	0.008998
AT5G64030	Probable methyltransferase PMT26 [Source:UniProtKB/Swiss-Prot;Acc:Q8L7V3]	0.55	1.45e-06
AT5G64230	unknown protein; FUNCTIONS IN: molecular_function unknown; INVOLVED IN: biological_process unknown; LOCATED IN: endomembrane system; EXPRESSED IN: 9 plant structures; EXPRESSED DURING: 4 anthesis, petal differentiation and expansion stage; BEST Arab /.../s thaliana protein match is: unknown protein (TAIR:AT3G19920.1); Has 35333 Blast hits to 34131 proteins in 2444 species: Archae - 798; Bacteria …	0.57	0.01908
AT5G65240	Probable LRR receptor-like serine/threonine-protein kinase At5g65240 [Source:UniProtKB/Swiss-Prot;Acc:C0LGX1]	-0.6	2.21e-05
AT5G67610	Uncharacterized conserved protein (DUF2215) [Source:TAIR;Acc:AT5G67610]	0.29	0.04195
AT3G11900	Amino acid transporter ANT1 [Source:UniProtKB/Swiss-Prot;Acc:Q9SF09]	-0.35	0.03887
AT3G61830	Auxin response factor 18 [Source:UniProtKB/Swiss-Prot;Acc:Q9C5W9]	-0.41	0.01371
AT1G79180	myb domain protein 63 [Source:TAIR;Acc:AT1G79180]	-0.67	1.57e-05
AT5G02180	Transmembrane amino acid transporter family protein [Source:TAIR;Acc:AT5G02180]	1.22	0.01958
AT5G65700	Leucine-rich repeat receptor-like serine/threonine-protein kinase BAM1 [Source:UniProtKB/Swiss-Prot;Acc:O49545]	-0.43	2.03e-05
AT2G23760	BEL1-like homeodomain protein 4 [Source:UniProtKB/Swiss-Prot;Acc:Q94KL5]	0.77	0.0001028
AT1G17880	basic transcription factor 3 [Source:TAIR;Acc:AT1G17880]	0.45	0.001146
AT4G17615	Calcineurin B-like protein 1 [Source:UniProtKB/Swiss-Prot;Acc:O81445]	-0.42	0.02259
AT3G26300	Cytochrome P450 71B34 [Source:UniProtKB/Swiss-Prot;Acc:Q9LIP6]	-0.53	0.009192
AT5G44480	Putative UDP-arabinose 4-epimerase 4 [Source:UniProtKB/Swiss-Prot;Acc:Q9FI17]	-1.32	3.16e-20
AT1G34260	Putative 1-phosphatidylinositol-3-phosphate 5-kinase FAB1D [Source:UniProtKB/Swiss-Prot;Acc:Q9XID0]	-0.33	0.0007207
AT2G14960	Probable indole-3-acetic acid-amido synthetase GH3.1 [Source:UniProtKB/Swiss-Prot;Acc:O82333]	6.1	2.92e-80
AT2G26300	Guanine nucleotide-binding protein alpha-1 subunit [Source:UniProtKB/Swiss-Prot;Acc:P18064]	0.51	4.68e-06
AT4G27230	Probable histone H2A.3 [Source:UniProtKB/Swiss-Prot;Acc:O81826]	0.77	4.76e-06
AT3G23670	Kinesin-like protein KIN12B [Source:UniProtKB/Swiss-Prot;Acc:Q8L7Y8]	0.41	0.001041
AT1G62990	Homeobox protein knotted-1-like 7 [Source:UniProtKB/Swiss-Prot;Acc:Q9FPQ8]	-0.94	2.17e-14
AT2G45030	Elongation factor G-2, mitochondrial [Source:UniProtKB/Swiss-Prot;Acc:F4IW10]	0.34	0.03781
AT3G53350	Interactor of constitutive active ROPs 5 [Source:UniProtKB/Swiss-Prot;Acc:Q8VYU8]	-0.43	0.001179
AT3G26815	MIR169K; miRNA [Source:TAIR;Acc:AT3G26815]	-3.23	5.57e-12
AT3G48890	Membrane steroid-binding protein 2 [Source:UniProtKB/Swiss-Prot;Acc:Q9M2Z4]	-0.26	0.02448
AT1G03470	Protein NETWORKED 3A [Source:UniProtKB/Swiss-Prot;Acc:Q66GR8]	0.54	0.03953
AT2G20490	H/ACA ribonucleoprotein complex subunit 3-like protein [Source:UniProtKB/Swiss-Prot;Acc:Q93XX8]	0.54	0.003563
AT4G14700	Origin of replication complex subunit 1A [Source:UniProtKB/Swiss-Prot;Acc:Q710E8]	0.68	0.044
AT1G25350	glutamine-tRNA ligase, putative / glutaminyl-tRNA synthetase, putative / GlnRS, putative [Source:TAIR;Acc:AT1G25350]	0.29	0.03693
AT1G32080	Plastidal glycolate/glycerate translocator 1, chloroplastic [Source:UniProtKB/Swiss-Prot;Acc:Q9FVQ4]	-2.42	1.61e-07
AT5G09760	Probable pectinesterase/pectinesterase inhibitor 51 [Source:UniProtKB/Swiss-Prot;Acc:Q9LXD9]	-0.46	1.49e-07
AT3G11410	Protein phosphatase 2C 37 [Source:UniProtKB/Swiss-Prot;Acc:P49598]	-0.61	0.001483
AT4G21800	P-loop containing nucleoside triphosphate hydrolases superfamily protein [Source:TAIR;Acc:AT4G21800]	0.36	0.01711
AT2G21620	Adenine nucleotide alpha hydrolases-like superfamily protein [Source:TAIR;Acc:AT2G21620]	-0.67	6.25e-13
AT1G08340	Rho GTPase-activating protein 5 [Source:UniProtKB/Swiss-Prot;Acc:Q6NKT5]	-0.46	0.007804
AT3G10090	40S ribosomal protein S28-1 [Source:UniProtKB/Swiss-Prot;Acc:Q9SR73]	0.48	0.006206
AT4G25240	Monocopper oxidase-like protein SKS1 [Source:UniProtKB/Swiss-Prot;Acc:Q8VXX5]	0.4	0.007822
AT2G23930	Probable small nuclear ribonucleoprotein G [Source:UniProtKB/Swiss-Prot;Acc:O82221]	0.44	0.002093
AT1G25580	NAC domain-containing protein 8 [Source:UniProtKB/Swiss-Prot;Acc:Q6NQK2]	0.37	0.000197
AT2G41290	Protein STRICTOSIDINE SYNTHASE-LIKE 2 [Source:UniProtKB/Swiss-Prot;Acc:Q9SLG8]	-1.2	0.00221
AT1G04190	Tetratricopeptide repeat (TPR)-like superfamily protein [Source:TAIR;Acc:AT1G04190]	0.37	0.03828
AT2G43840	UDP-glycosyltransferase 74F1 [Source:UniProtKB/Swiss-Prot;Acc:O22820]	-0.6	0.0405
AT2G36307	ZPR4 (LITTLE ZIPPER 4); other RNA [Source:TAIR;Acc:AT2G36307]	-1.12	9.9e-05
AT1G02930	Glutathione S-transferase F6 [Source:UniProtKB/Swiss-Prot;Acc:P42760]	0.76	4.4e-05
AT1G03180	unknown protein; Has 36 Blast hits to 36 proteins in 15 species: Archae - 0; Bacteria - 0; Metazoa - 3; Fungi - 0; Plants - 33; Viruses - 0; Other Eukaryotes - 0 (source: NCBI BLink). [Source:TAIR;Acc:AT1G03180]	0.53	0.0004133
AT1G05770	Jacalin-related lectin 2 [Source:UniProtKB/Swiss-Prot;Acc:Q9MA49]	-0.54	0.03521
AT1G08130	DNA ligase 1 [Source:UniProtKB/Swiss-Prot;Acc:Q42572]	0.52	0.0004664
AT1G09795	ATP phosphoribosyltransferase 2, chloroplastic [Source:UniProtKB/Swiss-Prot;Acc:Q8GSJ1]	0.92	4.74e-14
AT1G12760	E3 ubiquitin-protein ligase At1g12760 [Source:UniProtKB/Swiss-Prot;Acc:Q9LN71]	-0.34	0.004442
AT1G13610	alpha/beta-Hydrolases superfamily protein [Source:TAIR;Acc:AT1G13610]	-0.45	0.001568
AT1G15000	Serine carboxypeptidase-like 50 [Source:UniProtKB/Swiss-Prot;Acc:Q9M9Q6]	0.33	0.01178
AT1G16180	Serinc-domain containing serine and sphingolipid biosynthesis protein [Source:TAIR;Acc:AT1G16180]	-0.33	0.0006454
AT1G19570	Glutathione S-transferase DHAR1, mitochondrial [Source:UniProtKB/Swiss-Prot;Acc:Q9FWR4]	-0.61	5.49e-14
AT1G19715	Jacalin-related lectin 3 [Source:UniProtKB/Swiss-Prot;Acc:F4HQX1]	-0.88	4.51e-05
AT1G21010	unknown protein; FUNCTIONS IN: molecular_function unknown; INVOLVED IN: N-terminal protein myristoylation; LOCATED IN: cellular_component unknown; EXPRESSED IN: 24 plant structures; EXPRESSED DURING: 14 growth stages; BEST Arabidopsis thaliana prote /.../ch is: unknown protein (TAIR:AT1G76600.1); Has 206 Blast hits to 206 proteins in 13 species: Archae - 0; Bacteria - 0; Metazoa - 0; Fungi - 0; P…	-0.63	7.84e-05
AT1G21270	Wall-associated receptor kinase 2 [Source:UniProtKB/Swiss-Prot;Acc:Q9LMP1]	-0.92	0.0001454
AT1G26120	Probable isoprenylcysteine alpha-carbonyl methylesterase ICMEL1 [Source:UniProtKB/Swiss-Prot;Acc:Q8VYP9]	0.63	2.88e-07
AT1G27450	Adenine phosphoribosyltransferase 1, chloroplastic [Source:UniProtKB/Swiss-Prot;Acc:P31166]	0.26	0.01622
AT1G30090	F-box/kelch-repeat protein At1g30090 [Source:UniProtKB/Swiss-Prot;Acc:Q9C6Z0]	-0.36	0.02369
AT1G32860	Glucan endo-1,3-beta-glucosidase 11 [Source:UniProtKB/Swiss-Prot;Acc:Q8L868]	0.37	0.04545
AT1G33110	MATE efflux family protein [Source:TAIR;Acc:AT1G33110]	-0.69	0.0004349
AT1G34040	Tryptophan aminotransferase-related protein 3 [Source:UniProtKB/Swiss-Prot;Acc:Q9FE98]	-1.41	6.01e-13
AT1G35320	unknown protein; BEST Arabidopsis thaliana protein match is: unknown protein (TAIR:AT3G30160.1); Has 9 Blast hits to 9 proteins in 1 species: Archae - 0; Bacteria - 0; Metazoa - 0; Fungi - 0; Plants - 9; Viruses - 0; Other Eukaryotes - 0 (source: NC /.../nk). [Source:TAIR;Acc:AT1G35320]	0.37	0.04523
AT1G48830	40S ribosomal protein S7-1 [Source:UniProtKB/Swiss-Prot;Acc:Q9C514]	0.42	0.003484
AT1G48920	Nucleolin 1 [Source:UniProtKB/Swiss-Prot;Acc:Q9FVQ1]	0.62	0.01458
AT1G50590	Pirin-like protein At1g50590 [Source:UniProtKB/Swiss-Prot;Acc:Q9LPS9]	0.62	3.03e-05
AT1G51800	Leucine-rich repeat protein kinase family protein [Source:TAIR;Acc:AT1G51800]	-0.5	0.002917
AT1G52320	unknown protein; FUNCTIONS IN: molecular_function unknown; INVOLVED IN: N-terminal protein myristoylation; LOCATED IN: plasma membrane; EXPRESSED IN: 23 plant structures; EXPRESSED DURING: 14 growth stages; CONTAINS InterPro DOMAIN/s: Protein of unk /.../unction DUF632 (InterPro:IPR006867); BEST Arabidopsis thaliana protein match is: Protein of unknown function (DUF630 and DUF632) (TAIR:AT5G25590…	0.31	0.01269
AT1G52930	Ribosomal RNA processing Brix domain protein [Source:TAIR;Acc:AT1G52930]	0.65	0.003238
AT1G53090	Protein SPA1-RELATED 4 [Source:UniProtKB/Swiss-Prot;Acc:Q94BM7]	-0.49	0.001145
AT1G53950	Ubiquitin-like superfamily protein [Source:TAIR;Acc:AT1G53950]	1.85	2.35e-05
AT1G54690	Probable histone H2AXb [Source:UniProtKB/Swiss-Prot;Acc:Q9S9K7]	1.35	3.01e-11
AT1G54990	Protein AUXIN RESPONSE 4 [Source:UniProtKB/Swiss-Prot;Acc:Q9FZ33]	1.09	3.96e-14
AT1G61500	G-type lectin S-receptor-like serine/threonine-protein kinase At1g61500 [Source:UniProtKB/Swiss-Prot;Acc:Q9SYA0]	-0.59	0.001876
AT1G63660	GMP synthase (glutamine-hydrolyzing), putative / glutamine amidotransferase, putative [Source:TAIR;Acc:AT1G63660]	0.66	0.000102
AT1G64760	Glucan endo-1,3-beta-glucosidase 8 [Source:UniProtKB/Swiss-Prot;Acc:Q6NKW9]	0.55	0.0005981
AT1G64900	Cytochrome P450 89A2 [Source:UniProtKB/Swiss-Prot;Acc:Q42602]	2.35	1.3e-23
AT1G64970	Tocopherol O-methyltransferase, chloroplastic [Source:UniProtKB/Swiss-Prot;Acc:Q9ZSK1]	2.24	4.47e-18
AT1G65840	Probable polyamine oxidase 4 [Source:UniProtKB/Swiss-Prot;Acc:Q8H191]	-0.7	0.01776
AT1G66620	E3 ubiquitin-protein ligase SINA-like 2 [Source:UniProtKB/Swiss-Prot;Acc:Q9C6H3]	0.72	3.87e-07
AT1G67680	SRP72 RNA-binding domain [Source:TAIR;Acc:AT1G67680]	0.25	0.04112
AT1G67800	Copine (Calcium-dependent phospholipid-binding protein) family [Source:TAIR;Acc:AT1G67800]	-0.37	0.00283
AT1G68030	RING/FYVE/PHD zinc finger superfamily protein [Source:TAIR;Acc:AT1G68030]	0.85	0.0006399
AT1G68940	Putative U-box domain-containing protein 42 [Source:UniProtKB/Swiss-Prot;Acc:Q9CAA7]	-0.61	1.31e-06
AT1G69430	unknown protein; BEST Arabidopsis thaliana protein match is: unknown protein (TAIR:AT1G26650.1); Has 216 Blast hits to 215 proteins in 17 species: Archae - 0; Bacteria - 0; Metazoa - 0; Fungi - 0; Plants - 216; Viruses - 0; Other Eukaryotes - 0 (sou /.../CBI BLink). [Source:TAIR;Acc:AT1G69430]	0.82	0.0004017
AT1G73965	CLAVATA3/ESR (CLE)-related protein 13 [Source:UniProtKB/Swiss-Prot;Acc:Q6NMF0]	1.41	0.003593
AT1G76160	SKU5 similar 5 [Source:TAIR;Acc:AT1G76160]	1.53	6.11e-42
AT1G77630	LysM domain-containing GPI-anchored protein 2 [Source:UniProtKB/Swiss-Prot;Acc:Q6NPN4]	0.75	5.91e-07
AT1G78380	Glutathione S-transferase U19 [Source:UniProtKB/Swiss-Prot;Acc:Q9ZRW8]	-0.7	1.29e-05
AT1G78580	Alpha,alpha-trehalose-phosphate synthase [UDP-forming] 1 [Source:UniProtKB/Swiss-Prot;Acc:Q9SYM4]	-2.32	9.99e-24
AT1G79420	Protein of unknown function (DUF620) [Source:TAIR;Acc:AT1G79420]	-0.82	9.82e-08
AT2G01505	CLAVATA3/ESR (CLE)-related protein 16 [Source:UniProtKB/Swiss-Prot;Acc:Q8S8M2]	3.68	3.89e-99
AT2G01890	Purple acid phosphatase 8 [Source:UniProtKB/Swiss-Prot;Acc:Q8VYZ2]	-0.84	2.42e-07
AT2G04305	Magnesium transporter CorA-like family protein [Source:TAIR;Acc:AT2G04305]	0.31	0.02421
AT2G06050	12-oxophytodienoate reductase 3 [Source:UniProtKB/Swiss-Prot;Acc:Q9FUP0]	-0.43	0.01365
AT2G08650	0	-1.12	0.0002099
AT2G08725	0	0.91	0.006471
AT2G16440	DNA replication licensing factor MCM4 [Source:UniProtKB/Swiss-Prot;Acc:Q0WVF5]	0.94	1.34e-07
AT2G16980	Major facilitator superfamily protein [Source:TAIR;Acc:AT2G16980]	-1.62	2.98e-13
AT2G18210	unknown protein; BEST Arabidopsis thaliana protein match is: unknown protein (TAIR:AT4G36500.1); Has 50 Blast hits to 50 proteins in 7 species: Archae - 0; Bacteria - 0; Metazoa - 0; Fungi - 0; Plants - 50; Viruses - 0; Other Eukaryotes - 0 (source: /.../BLink). [Source:TAIR;Acc:AT2G18210]	-0.77	3.42e-05
AT2G19710	Regulator of Vps4 activity in the MVB pathway protein [Source:TAIR;Acc:AT2G19710]	0.26	0.03361
AT2G21140	Proline-rich protein 2 [Source:UniProtKB/Swiss-Prot;Acc:Q9SKP9]	2	9.39e-06
AT2G21180	unknown protein; BEST Arabidopsis thaliana protein match is: unknown protein (TAIR:AT5G19875.1); Has 124 Blast hits to 124 proteins in 12 species: Archae - 0; Bacteria - 0; Metazoa - 0; Fungi - 0; Plants - 124; Viruses - 0; Other Eukaryotes - 0 (sou /.../CBI BLink). [Source:TAIR;Acc:AT2G21180]	-0.47	0.04045
AT2G21270	ubiquitin fusion degradation 1 [Source:TAIR;Acc:AT2G21270]	0.33	0.004464
AT2G21580	40S ribosomal protein S25-2 [Source:UniProtKB/Swiss-Prot;Acc:Q9SIK2]	0.4	0.02664
AT2G23790	Calcium uniporter protein 2, mitochondrial [Source:UniProtKB/Swiss-Prot;Acc:O64823]	1.25	6.59e-21
AT2G26180	IQ-domain 6 [Source:TAIR;Acc:AT2G26180]	0.86	4.98e-07
AT2G28620	P-loop containing nucleoside triphosphate hydrolases superfamily protein [Source:TAIR;Acc:AT2G28620]	0.43	0.001483
AT2G29550	Tubulin beta-7 chain [Source:UniProtKB/Swiss-Prot;Acc:P29515]	0.48	0.008482
AT2G29690	Anthranilate synthase alpha subunit 2, chloroplastic [Source:UniProtKB/Swiss-Prot;Acc:P32069]	0.43	0.0139
AT2G29980	Omega-3 fatty acid desaturase, endoplasmic reticulum [Source:UniProtKB/Swiss-Prot;Acc:P48623]	0.72	2.13e-07
AT2G34530	unknown protein; FUNCTIONS IN: molecular_function unknown; INVOLVED IN: biological_process unknown; LOCATED IN: endomembrane system; EXPRESSED IN: flower; EXPRESSED DURING: petal differentiation and expansion stage; BEST Arabidopsis thaliana protein /.../ is: unknown protein (TAIR:AT2G34540.2); Has 35333 Blast hits to 34131 proteins in 2444 species: Archae - 798; Bacteria - 22429; Metazoa - 974; …	-0.61	0.00564
AT2G35384	snoRNA [Source:TAIR;Acc:AT2G35384]	0.9	0.0474
AT2G35585	unknown protein; BEST Arabidopsis thaliana protein match is: unknown protein (TAIR:AT1G31940.1); Has 67 Blast hits to 67 proteins in 17 species: Archae - 0; Bacteria - 0; Metazoa - 0; Fungi - 0; Plants - 67; Viruses - 0; Other Eukaryotes - 0 (source /.../ BLink). [Source:TAIR;Acc:AT2G35585]	-1.27	1.92e-05
AT2G36885	unknown protein; FUNCTIONS IN: molecular_function unknown; LOCATED IN: chloroplast; EXPRESSED IN: 22 plant structures; EXPRESSED DURING: 13 growth stages; Has 172 Blast hits to 172 proteins in 58 species: Archae - 0; Bacteria - 116; Metazoa - 0; Fun /.../; Plants - 32; Viruses - 0; Other Eukaryotes - 24 (source: NCBI BLink). [Source:TAIR;Acc:AT2G36885]	0.58	0.0009185
AT2G37430	Zinc finger protein ZAT11 [Source:UniProtKB/Swiss-Prot;Acc:Q9SLD4]	0.86	7.13e-05
AT2G37620	Actin-1 [Source:UniProtKB/Swiss-Prot;Acc:P0CJ46]	0.66	7.34e-10
AT2G38960	Endoplasmic reticulum oxidoreductin-2 [Source:UniProtKB/Swiss-Prot;Acc:Q7X9I4]	0.46	0.002097
AT2G39310	Jacalin-related lectin 22 [Source:UniProtKB/Swiss-Prot;Acc:O80950]	-0.93	3.57e-19
AT2G40120	Protein kinase superfamily protein [Source:TAIR;Acc:AT2G40120]	-0.32	0.04832
AT2G40520	Nucleotidyltransferase family protein [Source:TAIR;Acc:AT2G40520]	3.66	3.49e-85
AT2G44230	Plant protein of unknown function (DUF946) [Source:TAIR;Acc:AT2G44230]	-0.45	7.46e-05
AT2G45070	Protein transport protein Sec61 subunit beta [Source:UniProtKB/Swiss-Prot;Acc:P38389]	0.44	0.03183
AT2G45450	protein binding [Source:TAIR;Acc:AT2G45450]	1.88	1.33e-14
AT2G47860	BTB/POZ domain-containing protein SETH6 [Source:UniProtKB/Swiss-Prot;Acc:O82253]	1.46	1.64e-26
AT2G48120	Protein PALE CRESS, chloroplastic [Source:UniProtKB/Swiss-Prot;Acc:Q39089]	0.34	0.0299
AT3G02530	T-complex protein 1 subunit zeta 1 [Source:UniProtKB/Swiss-Prot;Acc:Q9M888]	0.53	0.0001324
AT3G04770	40S ribosomal protein Sa-2 [Source:UniProtKB/Swiss-Prot;Acc:Q8H173]	0.64	0.01385
AT3G11650	NDR1/HIN1-like 2 [Source:TAIR;Acc:AT3G11650]	0.75	2.21e-12
AT3G12620	Probable protein phosphatase 2C 38 [Source:UniProtKB/Swiss-Prot;Acc:Q9LHJ9]	1.36	1.37e-56
AT3G12810	Protein PHOTOPERIOD-INDEPENDENT EARLY FLOWERING 1 [Source:UniProtKB/Swiss-Prot;Acc:Q7X9V2]	0.57	7.09e-13
AT3G14205	Phosphoinositide phosphatase SAC2 [Source:UniProtKB/Swiss-Prot;Acc:Q94A27]	0.37	0.002458
AT3G16320	Cell division cycle protein 27 homolog A [Source:UniProtKB/Swiss-Prot;Acc:Q06AN9]	0.61	0.0001841
AT3G16800	Probable protein phosphatase 2C 41 [Source:UniProtKB/Swiss-Prot;Acc:Q9LRZ4]	-1.21	5.43e-08
AT3G17680	Kinase interacting (KIP1-like) family protein [Source:TAIR;Acc:AT3G17680]	0.38	0.03218
AT3G19370	Plant protein of unknown function (DUF869) [Source:TAIR;Acc:AT3G19370]	-1.28	4.46e-33
AT3G19970	alpha/beta-Hydrolases superfamily protein [Source:TAIR;Acc:AT3G19970]	0.89	1.15e-09
AT3G22310	DEAD-box ATP-dependent RNA helicase 9 [Source:UniProtKB/Swiss-Prot;Acc:Q9LUW6]	0.9	0.001621
AT3G22480	Probable prefoldin subunit 2 [Source:UniProtKB/Swiss-Prot;Acc:Q9LJ98]	0.38	0.02106
AT3G27510	Cysteine/Histidine-rich C1 domain family protein [Source:TAIR;Acc:AT3G27510]	-1.18	9.93e-08
AT3G27930	unknown protein; FUNCTIONS IN: molecular_function unknown; INVOLVED IN: N-terminal protein myristoylation; LOCATED IN: cellular_component unknown; EXPRESSED IN: 23 plant structures; EXPRESSED DURING: 14 growth stages; Has 35 Blast hits to 35 protein /.../2 species: Archae - 0; Bacteria - 0; Metazoa - 0; Fungi - 0; Plants - 35; Viruses - 0; Other Eukaryotes - 0 (source: NCBI BLink). [Source:TAIR;A…	0.43	0.00858
AT3G29810	COBRA-like protein 2 [Source:UniProtKB/Swiss-Prot;Acc:Q8L8Q7]	0.58	1.57e-07
AT3G43670	Copper amine oxidase family protein [Source:TAIR;Acc:AT3G43670]	-1.03	4.28e-14
AT3G44100	MD-2-related lipid recognition domain-containing protein [Source:TAIR;Acc:AT3G44100]	-0.21	0.04935
AT3G45600	Tetraspanin-3 [Source:UniProtKB/Swiss-Prot;Acc:Q9M1E7]	-0.75	1.18e-09
AT3G46650	UDP-Glycosyltransferase superfamily protein [Source:TAIR;Acc:AT3G46650]	-0.64	2.23e-05
AT3G48490	unknown protein; Has 16 Blast hits to 16 proteins in 7 species: Archae - 0; Bacteria - 0; Metazoa - 0; Fungi - 1; Plants - 15; Viruses - 0; Other Eukaryotes - 0 (source: NCBI BLink). [Source:TAIR;Acc:AT3G48490]	1.57	5.01e-13
AT3G48540	Cytidine/deoxycytidylate deaminase family protein [Source:TAIR;Acc:AT3G48540]	0.92	0.00231
AT3G50340	unknown protein; BEST Arabidopsis thaliana protein match is: unknown protein (TAIR:AT5G67020.1); Has 128 Blast hits to 128 proteins in 39 species: Archae - 0; Bacteria - 46; Metazoa - 0; Fungi - 3; Plants - 76; Viruses - 0; Other Eukaryotes - 3 (sou /.../CBI BLink). [Source:TAIR;Acc:AT3G50340]	0.43	0.02221
AT3G51010	unknown protein; FUNCTIONS IN: molecular_function unknown; INVOLVED IN: biological_process unknown; LOCATED IN: mitochondrion, plastid; EXPRESSED IN: 22 plant structures; EXPRESSED DURING: 13 growth stages; Has 24 Blast hits to 24 proteins in 9 spec /.../rchae - 0; Bacteria - 0; Metazoa - 0; Fungi - 0; Plants - 24; Viruses - 0; Other Eukaryotes - 0 (source: NCBI BLink). [Source:TAIR;Acc:AT3G51010]	0.32	0.007749
AT3G51280	Protein POLLENLESS 3-LIKE 2 [Source:UniProtKB/Swiss-Prot;Acc:Q9SD20]	0.36	0.005435
AT3G51830	Phosphoinositide phosphatase SAC8 [Source:UniProtKB/Swiss-Prot;Acc:Q96328]	-0.31	0.00841
AT3G52430	Lipase-like PAD4 [Source:UniProtKB/Swiss-Prot;Acc:Q9S745]	-0.69	2.24e-08
AT3G53100	GDSL esterase/lipase At3g53100 [Source:UniProtKB/Swiss-Prot;Acc:Q0WPI9]	-1.22	1.1e-26
AT3G54470	Uridine 5'-monophosphate synthase [Source:UniProtKB/Swiss-Prot;Acc:Q42586]	0.71	5.41e-05
AT3G56870	unknown protein; Has 204 Blast hits to 201 proteins in 58 species: Archae - 0; Bacteria - 10; Metazoa - 72; Fungi - 8; Plants - 41; Viruses - 0; Other Eukaryotes - 73 (source: NCBI BLink). [Source:TAIR;Acc:AT3G56870]	0.88	6.94e-06
AT3G57950	unknown protein; FUNCTIONS IN: molecular_function unknown; INVOLVED IN: biological_process unknown; LOCATED IN: chloroplast; EXPRESSED IN: 9 plant structures; EXPRESSED DURING: 4 anthesis, C globular stage, petal differentiation and expansion stage; /.../Arabidopsis thaliana protein match is: unknown protein (TAIR:AT2G42180.1); Has 81 Blast hits to 81 proteins in 11 species: Archae - 0; Bacteria …	1.38	1.23e-22
AT3G58650	unknown protein; FUNCTIONS IN: molecular_function unknown; INVOLVED IN: biological_process unknown; LOCATED IN: plasma membrane; EXPRESSED IN: 14 plant structures; EXPRESSED DURING: 8 growth stages; BEST Arabidopsis thaliana protein match is: unknow /.../ein (TAIR:AT5G26910.1); Has 2350 Blast hits to 1412 proteins in 248 species: Archae - 0; Bacteria - 487; Metazoa - 577; Fungi - 236; Plants - 18…	0.49	0.001392
AT3G61760	Dynamin-related protein 1B [Source:UniProtKB/Swiss-Prot;Acc:Q84XF3]	1.33	7.27e-23
AT3G63010	Gibberellin receptor GID1B [Source:UniProtKB/Swiss-Prot;Acc:Q9LYC1]	0.43	1.48e-05
AT4G01410	Late embryogenesis abundant (LEA) hydroxyproline-rich glycoprotein family [Source:TAIR;Acc:AT4G01410]	0.95	0.02379
AT4G01700	Chitinase family protein [Source:TAIR;Acc:AT4G01700]	1.84	4.9e-47
AT4G01730	Protein S-acyltransferase 18 [Source:UniProtKB/Swiss-Prot;Acc:Q9M115]	0.59	3.58e-09
AT4G01895	systemic acquired resistance (SAR) regulator protein NIMIN-1-related [Source:TAIR;Acc:AT4G01895]	-0.78	0.002834
AT4G02640	Basic leucine zipper 10 [Source:UniProtKB/Swiss-Prot;Acc:O22763]	-0.38	0.001865
AT4G12270	Copper amine oxidase family protein [Source:TAIR;Acc:AT4G12270]	-0.91	0.006003
AT4G12840	Protein of unknown function (DUF707) [Source:TAIR;Acc:AT4G12840]	0.95	6.35e-12
AT4G14750	IQ-domain 19 [Source:TAIR;Acc:AT4G14750]	-0.93	0.001308
AT4G16143	Importin subunit alpha-2 [Source:UniProtKB/Swiss-Prot;Acc:F4JL11]	0.37	0.004402
AT4G16960	Disease resistance protein (TIR-NBS-LRR class) family [Source:TAIR;Acc:AT4G16960]	-0.43	0.02996
AT4G18590	Replication protein A 14 kDa subunit B [Source:UniProtKB/Swiss-Prot;Acc:Q6NLG7]	0.39	0.006559
AT4G21100	DNA damage-binding protein 1b [Source:UniProtKB/Swiss-Prot;Acc:O49552]	0.31	0.0226
AT4G21530	Anaphase-promoting complex subunit 4 [Source:UniProtKB/Swiss-Prot;Acc:O65418]	0.37	0.01259
AT4G23496	Protein SPIRAL1-like 5 [Source:UniProtKB/Swiss-Prot;Acc:Q8LGD1]	-1.25	0.000348
AT4G24175	unknown protein; CONTAINS InterPro DOMAIN/s: Uncharacterised protein family UPF0307 (InterPro:IPR006839); Has 30201 Blast hits to 17322 proteins in 780 species: Archae - 12; Bacteria - 1396; Metazoa - 17338; Fungi - 3422; Plants - 5037; Viruses - 0; /.../ Eukaryotes - 2996 (source: NCBI BLink). [Source:TAIR;Acc:AT4G24175]	0.63	0.003072
AT4G24200	Transcription elongation factor (TFIIS) family protein [Source:TAIR;Acc:AT4G24200]	0.25	0.01657
AT4G25370	Double Clp-N motif protein [Source:TAIR;Acc:AT4G25370]	0.26	0.01988
AT4G25630	Mediator of RNA polymerase II transcription subunit 36a [Source:UniProtKB/Swiss-Prot;Acc:Q94AH9]	0.91	0.005888
AT4G29390	40S ribosomal protein S30 [Source:UniProtKB/Swiss-Prot;Acc:P49689]	0.48	0.00825
AT4G33160	F-box only protein 13 [Source:UniProtKB/Swiss-Prot;Acc:Q9SMZ3]	1.63	7.06e-21
AT4G33950	Serine/threonine-protein kinase SRK2E [Source:UniProtKB/Swiss-Prot;Acc:Q940H6]	-0.34	0.04573
AT4G39630	unknown protein; Has 30201 Blast hits to 17322 proteins in 780 species: Archae - 12; Bacteria - 1396; Metazoa - 17338; Fungi - 3422; Plants - 5037; Viruses - 0; Other Eukaryotes - 2996 (source: NCBI BLink). [Source:TAIR;Acc:AT4G39630]	0.68	0.0001086
AT4G39940	Adenylyl-sulfate kinase 2, chloroplastic [Source:UniProtKB/Swiss-Prot;Acc:O49196]	-1.43	0.004295
AT5G03050	unknown protein; Has 33 Blast hits to 33 proteins in 10 species: Archae - 0; Bacteria - 0; Metazoa - 0; Fungi - 0; Plants - 33; Viruses - 0; Other Eukaryotes - 0 (source: NCBI BLink). [Source:TAIR;Acc:AT5G03050]	-0.49	0.04721
AT5G04020	calmodulin binding [Source:TAIR;Acc:AT5G04020]	0.65	2.65e-06
AT5G04600	RNA-binding (RRM/RBD/RNP motifs) family protein [Source:TAIR;Acc:AT5G04600]	0.35	0.00695
AT5G04750	F1F0-ATPase inhibitor protein, putative [Source:TAIR;Acc:AT5G04750]	-0.52	1.53e-05
AT5G05510	Mad3/BUB1 homology region 1 [Source:TAIR;Acc:AT5G05510]	0.41	0.02208
AT5G06150	Cyclin-B1-2 [Source:UniProtKB/Swiss-Prot;Acc:Q39067]	0.24	0.03137
AT5G06360	Ribosomal protein S8e family protein [Source:TAIR;Acc:AT5G06360]	0.37	0.00282
AT5G07120	Sorting nexin 2B [Source:UniProtKB/Swiss-Prot;Acc:B9DFS6]	0.22	0.0437
AT5G10410	Putative clathrin assembly protein At5g10410 [Source:UniProtKB/Swiss-Prot;Acc:Q8H0W9]	-1.49	4.07e-15
AT5G12260	BEST Arabidopsis thaliana protein match is: glycosyltransferase family protein 2 (TAIR:AT5G60700.1); Has 1807 Blast hits to 1807 proteins in 277 species: Archae - 0; Bacteria - 0; Metazoa - 736; Fungi - 347; Plants - 385; Viruses - 0; Other Eukaryot /.../39 (source: NCBI BLink). [Source:TAIR;Acc:AT5G12260]	0.77	1.33e-07
AT5G13120	Photosynthetic NDH subunit of lumenal location 5, chloroplastic [Source:UniProtKB/Swiss-Prot;Acc:Q9ASS6]	0.36	0.01966
AT5G16930	AAA-type ATPase family protein [Source:TAIR;Acc:AT5G16930]	0.66	0.01859
AT5G17460	unknown protein; FUNCTIONS IN: molecular_function unknown; INVOLVED IN: response to salt stress; LOCATED IN: mitochondrion; Has 30201 Blast hits to 17322 proteins in 780 species: Archae - 12; Bacteria - 1396; Metazoa - 17338; Fungi - 3422; Plants - /.../Viruses - 0; Other Eukaryotes - 2996 (source: NCBI BLink). [Source:TAIR;Acc:AT5G17460]	-0.76	0.04213
AT5G17510	unknown protein; BEST Arabidopsis thaliana protein match is: unknown protein (TAIR:AT3G03460.1); Has 1807 Blast hits to 1807 proteins in 277 species: Archae - 0; Bacteria - 0; Metazoa - 736; Fungi - 347; Plants - 385; Viruses - 0; Other Eukaryotes - /.../source: NCBI BLink). [Source:TAIR;Acc:AT5G17510]	0.49	0.0006314
AT5G18700	Protein kinase family protein with ARM repeat domain [Source:TAIR;Acc:AT5G18700]	0.42	0.004421
AT5G27330	Prefoldin chaperone subunit family protein [Source:TAIR;Acc:AT5G27330]	0.68	0.01517
AT5G27430	Signal peptidase complex subunit 3B [Source:UniProtKB/Swiss-Prot;Acc:Q53YF3]	0.27	0.01553
AT5G37780	Calmodulin-1 [Source:UniProtKB/Swiss-Prot;Acc:P0DH95]	0.38	0.01705
AT5G38210	Protein kinase family protein [Source:TAIR;Acc:AT5G38210]	-0.34	0.0009275
AT5G41410	Homeobox protein BEL1 homolog [Source:UniProtKB/Swiss-Prot;Acc:Q38897]	-0.71	1.02e-07
AT5G43420	RING-H2 finger protein ATL16 [Source:UniProtKB/Swiss-Prot;Acc:Q9LSW9]	-0.51	0.001393
AT5G43620	Polyadenylation and cleavage factor homolog 5 [Source:UniProtKB/Swiss-Prot;Acc:Q9FIX8]	-0.74	1.32e-05
AT5G46140	Protein of unknown function (DUF295) [Source:TAIR;Acc:AT5G46140]	-2.45	1.95e-06
AT5G46430	60S ribosomal protein L32-2 [Source:UniProtKB/Swiss-Prot;Acc:Q9FHG2]	0.31	0.006863
AT5G48760	60S ribosomal protein L13a-4 [Source:UniProtKB/Swiss-Prot;Acc:Q9FKC0]	0.5	0.001881
AT5G53550	Metal-nicotianamine transporter YSL3 [Source:UniProtKB/Swiss-Prot;Acc:Q2EF88]	-0.47	0.01833
AT5G54760	Translation initiation factor SUI1 family protein [Source:TAIR;Acc:AT5G54760]	0.36	0.01366
AT5G55820	CONTAINS InterPro DOMAIN/s: Inner centromere protein, ARK-binding region (InterPro:IPR005635); Has 1807 Blast hits to 1807 proteins in 277 species: Archae - 0; Bacteria - 0; Metazoa - 736; Fungi - 347; Plants - 385; Viruses - 0; Other Eukaryotes - 3 /.../urce: NCBI BLink). [Source:TAIR;Acc:AT5G55820]	0.48	0.001261
AT5G56200	C2H2 type zinc finger transcription factor family [Source:TAIR;Acc:AT5G56200]	-1.06	0.00289
AT5G56580	Mitogen-activated protein kinase kinase 6 [Source:UniProtKB/Swiss-Prot;Acc:Q9FJV0]	0.47	0.01169
AT5G57360	Adagio protein 1 [Source:UniProtKB/Swiss-Prot;Acc:Q94BT6]	-0.33	0.001248
AT5G59550	zinc finger (C3HC4-type RING finger) family protein [Source:TAIR;Acc:AT5G59550]	0.54	0.003247
AT5G61530	Uncharacterized Rho GTPase-activating protein At5g61530 [Source:UniProtKB/Swiss-Prot;Acc:Q3E875]	-0.3	0.02386
AT5G61960	Protein MEI2-like 1 [Source:UniProtKB/Swiss-Prot;Acc:Q8W4I9]	-0.27	0.005416
AT5G63500	Protein of unknown function (DUF 3339) [Source:TAIR;Acc:AT5G63500]	-0.77	0.0001326
AT5G63680	Pyruvate kinase family protein [Source:TAIR;Acc:AT5G63680]	0.44	8.27e-06
AT5G63920	DNA topoisomerase 3-alpha [Source:UniProtKB/Swiss-Prot;Acc:Q9LVP1]	0.6	2e-06
AT5G64340	Transcription factor SAC51 [Source:UniProtKB/Swiss-Prot;Acc:Q9FMF4]	0.74	6.07e-09
AT5G14100	ABC transporter I family member 11, chloroplastic [Source:UniProtKB/Swiss-Prot;Acc:Q8LEF6]	1.06	2.4e-11
AT4G29900	Calcium-transporting ATPase 10, plasma membrane-type [Source:UniProtKB/Swiss-Prot;Acc:Q9SZR1]	0.26	0.009302
AT5G24470	pseudo-response regulator 5 [Source:TAIR;Acc:AT5G24470]	-0.55	0.001072
AT1G74890	Two-component response regulator ARR15 [Source:UniProtKB/Swiss-Prot;Acc:Q7G8V2]	-2.75	3.45e-09
AT5G23800	DOMAIN OF UNKNOWN FUNCTION 724 10 [Source:TAIR;Acc:AT5G23800]	-0.94	0.003593
AT3G47420	Putative glycerol-3-phosphate transporter 1 [Source:UniProtKB/Swiss-Prot;Acc:Q9C5L3]	1.4	5.22e-07
AT4G21390	G-type lectin S-receptor-like serine/threonine-protein kinase B120 [Source:UniProtKB/Swiss-Prot;Acc:O81906]	-0.54	0.03372
AT5G24800	Basic leucine zipper 9 [Source:UniProtKB/Swiss-Prot;Acc:Q9FUD3]	-0.39	0.03106
AT2G32590	Condensin complex subunit 2 [Source:UniProtKB/Swiss-Prot;Acc:Q564K3]	0.7	9.8e-06
AT1G20160	CO(2)-response secreted protease [Source:UniProtKB/Swiss-Prot;Acc:Q9LNU1]	-1.53	5.56e-12
AT1G52220	Protein CURVATURE THYLAKOID 1C, chloroplastic [Source:UniProtKB/Swiss-Prot;Acc:Q9M812]	-0.89	8.94e-06
AT5G38970	Cytochrome P450 85A1 [Source:UniProtKB/Swiss-Prot;Acc:Q9FMA5]	3.84	1.7e-37
AT5G40200	Protease Do-like 9 [Source:UniProtKB/Swiss-Prot;Acc:Q9FL12]	0.39	0.001535
AT1G64620	Dof zinc finger protein DOF1.8 [Source:UniProtKB/Swiss-Prot;Acc:Q84JQ8]	-0.5	0.04966
AT5G22110	DNA polymerase epsilon subunit B2 [Source:TAIR;Acc:AT5G22110]	0.84	7.51e-06
AT3G59290	Clathrin interactor EPSIN 3 [Source:UniProtKB/Swiss-Prot;Acc:Q93YP4]	0.55	1.44e-05
AT4G01630	Putative expansin-A17 [Source:UniProtKB/Swiss-Prot;Acc:Q9ZSI1]	1.98	7.24e-16
AT3G52370	Fasciclin-like arabinogalactan protein 15 [Source:UniProtKB/Swiss-Prot;Acc:Q9FT45]	-1.24	1.6e-06
AT2G15390	Probable fucosyltransferase 4 [Source:UniProtKB/Swiss-Prot;Acc:Q9SJP2]	-0.8	1.31e-05
AT1G09420	Glucose-6-phosphate 1-dehydrogenase 4, chloroplastic [Source:UniProtKB/Swiss-Prot;Acc:Q93ZW0]	0.41	0.005629
AT3G25900	Homocysteine S-methyltransferase 1 [Source:UniProtKB/Swiss-Prot;Acc:Q9SDL7]	0.47	0.01635
AT4G28640	Auxin-responsive protein IAA11 [Source:UniProtKB/Swiss-Prot;Acc:Q38829]	1.13	3.58e-18
AT5G40440	Mitogen-activated protein kinase kinase 3 [Source:UniProtKB/Swiss-Prot;Acc:O80396]	0.44	0.0003076
AT1G16310	Metal tolerance protein 10 [Source:UniProtKB/Swiss-Prot;Acc:Q0WU02]	-0.61	0.001958
AT4G01680	myb domain protein 55 [Source:TAIR;Acc:AT4G01680]	-2.52	5.25e-09
AT1G76350	Protein NLP5 [Source:UniProtKB/Swiss-Prot;Acc:Q9SFW8]	-0.27	0.02141
AT1G72120	Protein NRT1/ PTR FAMILY 5.14 [Source:UniProtKB/Swiss-Prot;Acc:Q8VZE2]	-1.19	1.52e-16
AT2G43040	tetratricopeptide repeat (TPR)-containing protein [Source:TAIR;Acc:AT2G43040]	1.77	2.51e-23
AT1G74560	NAP1-related protein 1 [Source:UniProtKB/Swiss-Prot;Acc:Q9CA59]	0.31	0.0297
AT3G24550	Proline-rich receptor-like protein kinase PERK1 [Source:UniProtKB/Swiss-Prot;Acc:Q9LV48]	0.52	0.0004341
AT1G70370	Probable polygalacturonase non-catalytic subunit JP650 [Source:UniProtKB/Swiss-Prot;Acc:P92990]	1.01	4.26e-08
AT1G76520	Auxin efflux carrier family protein [Source:TAIR;Acc:AT1G76520]	0.47	5.08e-05
AT3G09540	Pectin lyase-like superfamily protein [Source:TAIR;Acc:AT3G09540]	-0.56	0.006166
AT1G04010	Phospholipid--sterol O-acyltransferase [Source:UniProtKB/Swiss-Prot;Acc:Q4VCM1]	0.49	0.001483
AT1G80480	plastid transcriptionally active 17 [Source:TAIR;Acc:AT1G80480]	0.46	1.06e-05
AT5G18320	Putative U-box domain-containing protein 46 [Source:UniProtKB/Swiss-Prot;Acc:Q3E9F7]	1.76	3.48e-16
AT5G18340	U-box domain-containing protein 48 [Source:UniProtKB/Swiss-Prot;Acc:Q3E9F5]	-1.14	0.000976
AT3G03450	DELLA protein RGL2 [Source:UniProtKB/Swiss-Prot;Acc:Q8GXW1]	1.02	2.36e-06
AT5G63970	Copine (Calcium-dependent phospholipid-binding protein) family [Source:TAIR;Acc:AT5G63970]	1	8.19e-12
AT2G39780	Ribonuclease 2 [Source:UniProtKB/Swiss-Prot;Acc:P42814]	0.28	0.04195
AT5G46340	O-acetyltransferase family protein [Source:TAIR;Acc:AT5G46340]	-0.44	0.004663
AT5G45650	subtilase family protein [Source:TAIR;Acc:AT5G45650]	2.61	4.11e-30
AT5G45600	Transcription initiation factor TFIID subunit 14b [Source:UniProtKB/Swiss-Prot;Acc:Q9FH40]	0.29	0.04074
AT4G03320	Protein TIC 20-IV, chloroplastic [Source:UniProtKB/Swiss-Prot;Acc:Q9ZQZ9]	0.43	0.01582
AT5G55630	Two-pore potassium channel 1 [Source:UniProtKB/Swiss-Prot;Acc:Q8LBL1]	0.34	0.01888
AT5G07350	TUDOR-SN protein 1 [Source:TAIR;Acc:AT5G07350]	0.32	0.03615
AT1G65900	unknown protein; FUNCTIONS IN: molecular_function unknown; INVOLVED IN: biological_process unknown; LOCATED IN: endomembrane system; EXPRESSED IN: 21 plant structures; EXPRESSED DURING: 13 growth stages; Has 306 Blast hits to 306 proteins in 119 spe /.../Archae - 19; Bacteria - 238; Metazoa - 0; Fungi - 0; Plants - 34; Viruses - 0; Other Eukaryotes - 15 (source: NCBI BLink). [Source:TAIR;Acc:AT1G…	-1.02	6.06e-07
AT3G21710	unknown protein; Has 42 Blast hits to 42 proteins in 10 species: Archae - 0; Bacteria - 0; Metazoa - 0; Fungi - 0; Plants - 42; Viruses - 0; Other Eukaryotes - 0 (source: NCBI BLink). [Source:TAIR;Acc:AT3G21710]	-0.45	0.007784
AT2G23450	Wall-associated receptor kinase-like 14 [Source:UniProtKB/Swiss-Prot;Acc:Q8RY67]	0.5	0.0002711
AT5G56270	Probable WRKY transcription factor 2 [Source:UniProtKB/Swiss-Prot;Acc:Q9FG77]	-0.84	0.0001794
AT3G12750	Zinc transporter 1 [Source:UniProtKB/Swiss-Prot;Acc:O81123]	-0.6	0.02291
AT1G01010	NAC domain-containing protein 1 [Source:UniProtKB/Swiss-Prot;Acc:Q0WV96]	-0.4	0.0004868
AT1G01300	Eukaryotic aspartyl protease family protein [Source:TAIR;Acc:AT1G01300]	0.99	9.78e-09
AT1G03220	Eukaryotic aspartyl protease family protein [Source:TAIR;Acc:AT1G03220]	-0.37	0.01178
AT1G04020	BRCA1-associated RING domain protein 1 [Source:UniProtKB/Swiss-Prot;Acc:F4I443]	0.83	4.51e-05
AT1G04870	Protein arginine N-methyltransferase PRMT10 [Source:UniProtKB/Swiss-Prot;Acc:Q9MAT5]	0.53	0.0003303
AT1G05560	UDP-glycosyltransferase 75B1 [Source:UniProtKB/Swiss-Prot;Acc:Q9LR44]	-0.96	9.76e-07
AT1G05577	Domain of unknown function (DUF966) [Source:TAIR;Acc:AT1G05577]	2.08	4.26e-07
AT1G05760	Protein RESTRICTED TEV MOVEMENT 1 [Source:UniProtKB/Swiss-Prot;Acc:Q9SE37]	-0.68	0.0004593
AT1G06450	Probable CCR4-associated factor 1 homolog 1 [Source:UniProtKB/Swiss-Prot;Acc:Q9SHJ0]	0.36	0.02155
AT1G07350	Serine/arginine-rich splicing factor SR45a [Source:UniProtKB/Swiss-Prot;Acc:Q84TH4]	-0.61	0.002186
AT1G08880	Probable histone H2AXa [Source:UniProtKB/Swiss-Prot;Acc:O04848]	0.4	8.2e-05
AT1G08960	Cation/calcium exchanger 5 [Source:UniProtKB/Swiss-Prot;Acc:O04034]	0.42	0.04883
AT1G09090	Respiratory burst oxidase homolog protein B [Source:UniProtKB/Swiss-Prot;Acc:Q9SBI0]	-1.29	0.001101
AT1G09760	U2 small nuclear ribonucleoprotein A' [Source:UniProtKB/Swiss-Prot;Acc:P43333]	0.22	0.04432
AT1G14410	Single-stranded DNA-binding protein WHY1, chloroplastic [Source:UniProtKB/Swiss-Prot;Acc:Q9M9S3]	0.66	3.51e-06
AT1G17090	unknown protein; INVOLVED IN: biological_process unknown; LOCATED IN: endomembrane system; EXPRESSED IN: 17 plant structures; EXPRESSED DURING: 7 growth stages; Has 5 Blast hits to 5 proteins in 2 species: Archae - 0; Bacteria - 0; Metazoa - 0; Fung /.../ Plants - 5; Viruses - 0; Other Eukaryotes - 0 (source: NCBI BLink). [Source:TAIR;Acc:AT1G17090]	-0.7	0.0005478
AT1G17140	Interactor of constitutive active ROPs 1 [Source:UniProtKB/Swiss-Prot;Acc:Q8LE98]	0.58	2.87e-05
AT1G17380	Protein TIFY 11A [Source:UniProtKB/Swiss-Prot;Acc:Q9LDU5]	-0.73	0.003747
AT1G19490	Basic-leucine zipper (bZIP) transcription factor family protein [Source:TAIR;Acc:AT1G19490]	1.01	5.09e-07
AT1G20050	Probable 3-beta-hydroxysteroid-Delta(8),Delta(7)-isomerase [Source:UniProtKB/Swiss-Prot;Acc:O48962]	0.32	0.0002738
AT1G20140	SKP1-like protein 4 [Source:UniProtKB/Swiss-Prot;Acc:Q9LNT9]	0.4	0.03646
AT1G20990	Cysteine/Histidine-rich C1 domain family protein [Source:TAIR;Acc:AT1G20990]	-2.69	1.02e-26
AT1G21520	unknown protein; Has 9 Blast hits to 9 proteins in 2 species: Archae - 0; Bacteria - 0; Metazoa - 0; Fungi - 0; Plants - 9; Viruses - 0; Other Eukaryotes - 0 (source: NCBI BLink). [Source:TAIR;Acc:AT1G21520]	-1.12	0.03078
AT1G25510	Eukaryotic aspartyl protease family protein [Source:TAIR;Acc:AT1G25510]	0.9	8.25e-06
AT1G27050	Uncharacterized protein At1g27050 [Source:UniProtKB/Swiss-Prot;Acc:P0CJ66]	0.53	0.04243
AT1G30270	CBL-interacting serine/threonine-protein kinase 23 [Source:UniProtKB/Swiss-Prot;Acc:Q93VD3]	-0.32	0.01915
AT1G30470	SIT4 phosphatase-associated family protein [Source:TAIR;Acc:AT1G30470]	0.32	0.0003018
AT1G31970	DEAD-box ATP-dependent RNA helicase 5 [Source:UniProtKB/Swiss-Prot;Acc:Q9C551]	0.51	0.0006921
AT1G32220	Uncharacterized protein At1g32220, chloroplastic [Source:UniProtKB/Swiss-Prot;Acc:Q9FVR6]	2.47	1.34e-102
AT1G44446	Chlorophyllide a oxygenase, chloroplastic [Source:UniProtKB/Swiss-Prot;Acc:Q9MBA1]	-0.77	0.0005928
AT1G47200	WPP domain-containing protein 2 [Source:UniProtKB/Swiss-Prot;Acc:Q9C500]	0.42	0.04182
AT1G50010	Tubulin alpha-4 chain [Source:UniProtKB/Swiss-Prot;Acc:Q0WV25]	0.41	0.02714
AT1G52100	Mannose-binding lectin superfamily protein [Source:TAIR;Acc:AT1G52100]	-2.19	2.33e-08
AT1G53060	Lectin-like protein At1g53060 [Source:UniProtKB/Swiss-Prot;Acc:Q9LNN1]	-1.1	4.85e-07
AT1G55500	evolutionarily conserved C-terminal region 4 [Source:TAIR;Acc:AT1G55500]	0.62	0.0001228
AT1G56045	60S ribosomal protein L41 [Source:UniProtKB/Swiss-Prot;Acc:P62120]	0.43	0.005848
AT1G56300	Chaperone DnaJ-domain superfamily protein [Source:TAIR;Acc:AT1G56300]	-0.48	0.007297
AT1G62045	BEST Arabidopsis thaliana protein match is: ankyrin repeat family protein (TAIR:AT1G11740.1); Has 26 Blast hits to 26 proteins in 7 species: Archae - 0; Bacteria - 0; Metazoa - 0; Fungi - 0; Plants - 26; Viruses - 0; Other Eukaryotes - 0 (source: NC /.../nk). [Source:TAIR;Acc:AT1G62045]	-0.5	0.04791
AT1G64530	Protein NLP6 [Source:UniProtKB/Swiss-Prot;Acc:Q8RWY4]	-0.49	0.0002046
AT1G66280	Beta-glucosidase 22 [Source:UniProtKB/Swiss-Prot;Acc:Q9C8Y9]	0.72	3.67e-05
AT1G67000	Probable receptor-like protein kinase At1g67000 [Source:UniProtKB/Swiss-Prot;Acc:Q3ECH2]	-1.05	0.00787
AT1G67325	RanBP2-type zinc finger protein At1g67325 [Source:UniProtKB/Swiss-Prot;Acc:Q8GZ43]	0.33	0.02479
AT1G68370	Chaperone protein dnaJ 15 [Source:UniProtKB/Swiss-Prot;Acc:Q9ZSY2]	0.24	0.02399
AT1G69770	DNA (cytosine-5)-methyltransferase CMT3 [Source:UniProtKB/Swiss-Prot;Acc:Q94F88]	0.96	2.7e-10
AT1G74260	Probable phosphoribosylformylglycinamidine synthase, chloroplastic/mitochondrial [Source:UniProtKB/Swiss-Prot;Acc:Q9M8D3]	0.31	0.01648
AT1G75730	unknown protein; Has 327 Blast hits to 272 proteins in 89 species: Archae - 0; Bacteria - 129; Metazoa - 68; Fungi - 14; Plants - 20; Viruses - 0; Other Eukaryotes - 96 (source: NCBI BLink). [Source:TAIR;Acc:AT1G75730]	-0.67	5.04e-06
AT1G76070	Uncharacterized protein At1g76070 [Source:UniProtKB/Swiss-Prot;Acc:Q9SGS5]	0.76	1.55e-07
AT1G76310	Cyclin-B2-4 [Source:UniProtKB/Swiss-Prot;Acc:Q9SFW6]	0.35	0.04395
AT1G78490	cytochrome P450, family 708, subfamily A, polypeptide 3 [Source:TAIR;Acc:AT1G78490]	-0.68	5.32e-06
AT2G04680	Cysteine/Histidine-rich C1 domain family protein [Source:TAIR;Acc:AT2G04680]	-1.16	0.04146
AT2G11910	unknown protein; FUNCTIONS IN: molecular_function unknown; INVOLVED IN: biological_process unknown; LOCATED IN: chloroplast envelope; EXPRESSED IN: 22 plant structures; EXPRESSED DURING: 13 growth stages; Has 92883 Blast hits to 31060 proteins in 15 /.../cies: Archae - 765; Bacteria - 32670; Metazoa - 21164; Fungi - 12252; Plants - 4238; Viruses - 1282; Other Eukaryotes - 20512 (source: NCBI BLin…	0.32	0.002567
AT2G16365	F-box protein At2g16365 [Source:UniProtKB/Swiss-Prot;Acc:Q84V03]	-0.45	0.01122
AT2G20000	Cell division cycle protein 27 homolog B [Source:UniProtKB/Swiss-Prot;Acc:Q8LGU6]	0.33	0.01254
AT2G22770	Transcription factor NAI1 [Source:UniProtKB/Swiss-Prot;Acc:Q8S3F1]	-1.64	4.22e-10
AT2G22905	Expressed protein [Source:TAIR;Acc:AT2G22905]	-1.17	0.008247
AT2G23680	Cold-regulated 413 plasma membrane protein 3 [Source:UniProtKB/Swiss-Prot;Acc:O64834]	-0.78	0.007727
AT2G24030	zinc ion binding;nucleic acid binding [Source:TAIR;Acc:AT2G24030]	0.62	0.003438
AT2G24400	SAUR-like auxin-responsive protein family [Source:TAIR;Acc:AT2G24400]	1.75	0.001334
AT2G25910	3'-5' exonuclease domain-containing protein / K homology domain-containing protein / KH domain-containing protein [Source:TAIR;Acc:AT2G25910]	-0.24	0.0307
AT2G26510	Nucleobase-ascorbate transporter 3 [Source:UniProtKB/Swiss-Prot;Acc:Q8GZD4]	-0.6	1.68e-11
AT2G27840	Histone deacetylase HDT4 [Source:UniProtKB/Swiss-Prot;Acc:Q9M4T3]	0.96	0.00295
AT2G28160	Transcription factor FER-LIKE IRON DEFICIENCY-INDUCED TRANSCRIPTION FACTOR [Source:UniProtKB/Swiss-Prot;Acc:Q0V7X4]	-1.02	0.0001331
AT2G28250	Receptor-like serine/threonine-protein kinase NCRK [Source:UniProtKB/Swiss-Prot;Acc:Q8VYY5]	-2.07	4.22e-29
AT2G29500	17.6 kDa class I heat shock protein 2 [Source:UniProtKB/Swiss-Prot;Acc:Q9ZW31]	-0.88	0.002257
AT2G29660	zinc finger (C2H2 type) family protein [Source:TAIR;Acc:AT2G29660]	-0.79	9.24e-14
AT2G31710	Vacuolar ATPase assembly integral membrane protein VMA21-like domain [Source:TAIR;Acc:AT2G31710]	0.36	0.04641
AT2G31970	DNA repair protein RAD50 [Source:UniProtKB/Swiss-Prot;Acc:Q9SL02]	0.3	0.001985
AT2G35760	CASP-like protein 2B2 [Source:UniProtKB/Swiss-Prot;Acc:Q8L924]	-1.09	1.64e-08
AT2G36220	unknown protein; BEST Arabidopsis thaliana protein match is: unknown protein (TAIR:AT3G52710.1); Has 74 Blast hits to 74 proteins in 10 species: Archae - 0; Bacteria - 0; Metazoa - 0; Fungi - 0; Plants - 74; Viruses - 0; Other Eukaryotes - 0 (source /.../ BLink). [Source:TAIR;Acc:AT2G36220]	0.85	0.0008097
AT2G36710	Probable pectinesterase 15 [Source:UniProtKB/Swiss-Prot;Acc:Q9ZQA3]	-0.89	0.005074
AT2G39795	Uncharacterized protein At2g39795, mitochondrial [Source:UniProtKB/Swiss-Prot;Acc:Q8W487]	0.46	0.03731
AT2G40780	Nucleic acid-binding, OB-fold-like protein [Source:TAIR;Acc:AT2G40780]	0.46	0.03593
AT2G40920	F-box/LRR-repeat protein At2g40920 [Source:UniProtKB/Swiss-Prot;Acc:Q2V414]	-0.41	0.009704
AT2G41300	Protein STRICTOSIDINE SYNTHASE-LIKE 1 [Source:UniProtKB/Swiss-Prot;Acc:F4IJZ6]	-0.91	6.18e-10
AT2G42680	Multiprotein-bridging factor 1a [Source:UniProtKB/Swiss-Prot;Acc:Q9SJI8]	0.32	0.005292
AT2G42740	60S ribosomal protein L11-1 [Source:UniProtKB/Swiss-Prot;Acc:P42795]	0.38	0.009587
AT2G43310	Ribosomal L18p/L5e family protein [Source:TAIR;Acc:AT2G43310]	0.73	0.0471
AT2G44490	Beta-glucosidase 26, peroxisomal [Source:UniProtKB/Swiss-Prot;Acc:O64883]	-0.64	2.63e-07
AT2G44600	unknown protein; FUNCTIONS IN: molecular_function unknown; INVOLVED IN: biological_process unknown; LOCATED IN: plasma membrane; BEST Arabidopsis thaliana protein match is: unknown protein (TAIR:AT3G60200.1); Has 56 Blast hits to 55 proteins in 11 s /.../: Archae - 0; Bacteria - 0; Metazoa - 2; Fungi - 0; Plants - 52; Viruses - 0; Other Eukaryotes - 2 (source: NCBI BLink). [Source:TAIR;Acc:AT2G44…	0.41	0.007701
AT2G45670	Lysophospholipid acyltransferase LPEAT2 [Source:UniProtKB/Swiss-Prot;Acc:Q8S8S2]	-0.29	0.006744
AT2G46250	myosin heavy chain-related [Source:TAIR;Acc:AT2G46250]	-0.95	0.0005949
AT2G47060	Probable receptor-like protein kinase At2g47060 [Source:UniProtKB/Swiss-Prot;Acc:O80719]	-0.31	0.001906
AT3G01930	Major facilitator superfamily protein [Source:TAIR;Acc:AT3G01930]	-0.65	4.84e-06
AT3G02760	Class II aaRS and biotin synthetases superfamily protein [Source:TAIR;Acc:AT3G02760]	0.26	0.007081
AT3G02870	Inositol-phosphate phosphatase [Source:UniProtKB/Swiss-Prot;Acc:Q9M8S8]	0.77	1.93e-09
AT3G03050	Cellulose synthase-like protein D3 [Source:UniProtKB/Swiss-Prot;Acc:Q9M9M4]	1.09	9.85e-15
AT3G03970	ARM repeat superfamily protein [Source:TAIR;Acc:AT3G03970]	0.44	0.001138
AT3G04010	O-Glycosyl hydrolases family 17 protein [Source:TAIR;Acc:AT3G04010]	-1.01	4.04e-08
AT3G05270	Filament-like plant protein 3 [Source:UniProtKB/Swiss-Prot;Acc:Q9MA92]	-0.42	0.001027
AT3G05370	receptor like protein 31 [Source:TAIR;Acc:AT3G05370]	-1.71	2.24e-05
AT3G07500	Far-red impaired responsive (FAR1) family protein [Source:TAIR;Acc:AT3G07500]	-0.75	0.002
AT3G08520	60S ribosomal protein L41 [Source:UniProtKB/Swiss-Prot;Acc:P62120]	0.4	0.003863
AT3G10180	P-loop containing nucleoside triphosphate hydrolases superfamily protein [Source:TAIR;Acc:AT3G10180]	0.75	4.79e-07
AT3G10600	Cationic amino acid transporter 7, chloroplastic [Source:UniProtKB/Swiss-Prot;Acc:Q9SQZ0]	-2.94	1.97e-10
AT3G11710	Lysine--tRNA ligase [Source:UniProtKB/Swiss-Prot;Acc:Q9ZPI1]	0.53	0.001594
AT3G12390	Nascent polypeptide-associated complex subunit alpha-like protein 1 [Source:UniProtKB/Swiss-Prot;Acc:Q9LHG9]	0.37	0.01364
AT3G14390	Diaminopimelate decarboxylase 1, chloroplastic [Source:UniProtKB/Swiss-Prot;Acc:Q949X7]	0.77	1.28e-05
AT3G15950	TSA1-like protein [Source:UniProtKB/Swiss-Prot;Acc:Q9LSB4]	-1.19	4.85e-26
AT3G17920	Outer arm dynein light chain 1 protein [Source:TAIR;Acc:AT3G17920]	-0.36	0.000626
AT3G18760	Translation elongation factor EF1B/ribosomal protein S6 family protein [Source:TAIR;Acc:AT3G18760]	0.49	0.01331
AT3G19010	2-oxoglutarate (2OG) and Fe(II)-dependent oxygenase superfamily protein [Source:TAIR;Acc:AT3G19010]	-0.61	0.0003585
AT3G19500	Transcription factor bHLH113 [Source:UniProtKB/Swiss-Prot;Acc:Q9LT67]	-0.78	0.0005967
AT3G19510	Homeobox protein HAT3.1 [Source:UniProtKB/Swiss-Prot;Acc:Q04996]	0.36	0.002204
AT3G19615	unknown protein; FUNCTIONS IN: molecular_function unknown; INVOLVED IN: biological_process unknown; LOCATED IN: cellular_component unknown; Has 10 Blast hits to 10 proteins in 5 species: Archae - 0; Bacteria - 0; Metazoa - 0; Fungi - 0; Plants - 10; /.../es - 0; Other Eukaryotes - 0 (source: NCBI BLink). [Source:TAIR;Acc:AT3G19615]	-1.09	0.01802
AT3G20510	Protein FATTY ACID EXPORT 6 [Source:UniProtKB/Swiss-Prot;Acc:Q9LJU6]	0.48	4.6e-06
AT3G23090	TPX2 (targeting protein for Xklp2) protein family [Source:TAIR;Acc:AT3G23090]	-1.13	2.88e-18
AT3G23710	Protein TIC 22-like, chloroplastic [Source:UniProtKB/Swiss-Prot;Acc:F4J469]	0.5	0.006288
AT3G25040	ER lumen protein-retaining receptor B [Source:UniProtKB/Swiss-Prot;Acc:Q8VWI1]	0.34	0.02048
AT3G27470	Protein of unknown function (DUF707) [Source:TAIR;Acc:AT3G27470]	0.32	0.00754
AT3G28455	CLAVATA3/ESR (CLE)-related protein 25 [Source:UniProtKB/Swiss-Prot;Acc:Q8LFL4]	-0.89	1.76e-05
AT3G28875	0	1.91	5.4e-21
AT3G44150	unknown protein; FUNCTIONS IN: molecular_function unknown; INVOLVED IN: biological_process unknown; LOCATED IN: plasma membrane; EXPRESSED IN: cultured cell; BEST Arabidopsis thaliana protein match is: unknown protein (TAIR:AT3G11800.1); Has 76 Blas /.../ to 75 proteins in 19 species: Archae - 0; Bacteria - 0; Metazoa - 0; Fungi - 0; Plants - 74; Viruses - 0; Other Eukaryotes - 2 (source: NCBI BL…	0.54	0.008581
AT3G49210	O-acyltransferase (WSD1-like) family protein [Source:TAIR;Acc:AT3G49210]	-0.41	0.002239
AT3G53180	glutamate-ammonia ligases;catalytics;glutamate-ammonia ligases [Source:TAIR;Acc:AT3G53180]	-0.42	1.75e-05
AT3G53750	Actin-1 [Source:UniProtKB/Swiss-Prot;Acc:P0CJ46]	0.89	5.69e-11
AT3G53890	40S ribosomal protein S21-1 [Source:UniProtKB/Swiss-Prot;Acc:Q9M337]	0.57	0.0003176
AT3G53980	Bifunctional inhibitor/lipid-transfer protein/seed storage 2S albumin superfamily protein [Source:TAIR;Acc:AT3G53980]	-1.08	0.0001159
AT3G54040	PAR1 protein [Source:TAIR;Acc:AT3G54040]	-1.34	7.7e-10
AT3G54390	sequence-specific DNA binding transcription factors [Source:TAIR;Acc:AT3G54390]	-0.31	0.01698
AT3G58030	RING/U-box superfamily protein [Source:TAIR;Acc:AT3G58030]	0.23	0.02092
AT3G59340	Eukaryotic protein of unknown function (DUF914) [Source:TAIR;Acc:AT3G59340]	-1.39	2.67e-07
AT3G59470	Far-red impaired responsive (FAR1) family protein [Source:TAIR;Acc:AT3G59470]	0.4	0.004999
AT3G62310	RNA helicase family protein [Source:TAIR;Acc:AT3G62310]	0.44	0.0001998
AT3G62460	Putative endonuclease or glycosyl hydrolase [Source:TAIR;Acc:AT3G62460]	0.75	0.0005426
AT3G63290	2-oxoglutarate (2OG) and Fe(II)-dependent oxygenase superfamily protein [Source:TAIR;Acc:AT3G63290]	0.38	0.006579
AT4G00110	UDP-glucuronate 4-epimerase 3 [Source:UniProtKB/Swiss-Prot;Acc:O81312]	0.51	0.01881
AT4G02460	DNA mismatch repair protein PMS1 [Source:UniProtKB/Swiss-Prot;Acc:Q941I6]	0.39	0.004773
AT4G02510	Translocase of chloroplast 159, chloroplastic [Source:UniProtKB/Swiss-Prot;Acc:O81283]	-0.31	0.02115
AT4G02630	Protein kinase superfamily protein [Source:TAIR;Acc:AT4G02630]	-0.48	0.003009
AT4G02860	Phenazine biosynthesis PhzC/PhzF protein [Source:TAIR;Acc:AT4G02860]	-0.31	0.001904
AT4G05590	Mitochondrial pyruvate carrier 3 [Source:UniProtKB/Swiss-Prot;Acc:Q8LD38]	0.53	0.003768
AT4G08520	Coatomer subunit zeta-3 [Source:UniProtKB/Swiss-Prot;Acc:Q8H1F4]	0.38	0.004159
AT4G13780	Probable methionine--tRNA ligase [Source:UniProtKB/Swiss-Prot;Acc:Q9SVN5]	0.22	0.02553
AT4G15800	Protein RALF-like 33 [Source:UniProtKB/Swiss-Prot;Acc:Q8L9P8]	0.72	3.82e-07
AT4G15890	binding [Source:TAIR;Acc:AT4G15890]	0.75	4.4e-08
AT4G16210	enoyl-CoA hydratase/isomerase A [Source:TAIR;Acc:AT4G16210]	0.29	0.02088
AT4G16807	unknown protein; FUNCTIONS IN: molecular_function unknown; INVOLVED IN: biological_process unknown; LOCATED IN: cellular_component unknown; BEST Arabidopsis thaliana protein match is: unknown protein (TAIR:AT3G33528.1); Has 30201 Blast hits to 17322 /.../ins in 780 species: Archae - 12; Bacteria - 1396; Metazoa - 17338; Fungi - 3422; Plants - 5037; Viruses - 0; Other Eukaryotes - 2996 (source: NC…	0.78	0.0004485
AT4G18800	Ras-related protein RABA1d [Source:UniProtKB/Swiss-Prot;Acc:Q9SN35]	0.85	2.07e-10
AT4G18910	Aquaporin NIP1-2 [Source:UniProtKB/Swiss-Prot;Acc:Q8LFP7]	0.55	0.01123
AT4G20380	Protein LSD1 [Source:UniProtKB/Swiss-Prot;Acc:P94077]	0.72	6.12e-07
AT4G24580	Rho GTPase activation protein (RhoGAP) with PH domain [Source:TAIR;Acc:AT4G24580]	3.22	1.59e-46
AT4G27490	3'-5'-exoribonuclease family protein [Source:TAIR;Acc:AT4G27490]	0.56	0.02918
AT4G27860	Membrane protein of ER body 1 [Source:UniProtKB/Swiss-Prot;Acc:Q8W4P8]	-1.56	1.83e-19
AT4G30340	Diacylglycerol kinase 7 [Source:UniProtKB/Swiss-Prot;Acc:F4JQ95]	1.04	6.51e-13
AT4G30480	Tetratricopeptide repeat (TPR)-like superfamily protein [Source:TAIR;Acc:AT4G30480]	0.26	0.03948
AT4G32140	EamA-like transporter family [Source:TAIR;Acc:AT4G32140]	0.54	2.25e-06
AT4G32240	unknown protein; Has 30201 Blast hits to 17322 proteins in 780 species: Archae - 12; Bacteria - 1396; Metazoa - 17338; Fungi - 3422; Plants - 5037; Viruses - 0; Other Eukaryotes - 2996 (source: NCBI BLink). [Source:TAIR;Acc:AT4G32240]	0.34	0.02746
AT4G32340	Tetratricopeptide repeat (TPR)-like superfamily protein [Source:TAIR;Acc:AT4G32340]	-1.17	3.4e-07
AT4G32870	Polyketide cyclase/dehydrase and lipid transport superfamily protein [Source:TAIR;Acc:AT4G32870]	-0.74	0.0002236
AT4G32970	unknown protein; BEST Arabidopsis thaliana protein match is: unknown protein (TAIR:AT4G32960.1); Has 552 Blast hits to 489 proteins in 85 species: Archae - 4; Bacteria - 14; Metazoa - 187; Fungi - 12; Plants - 225; Viruses - 0; Other Eukaryotes - 11 /.../rce: NCBI BLink). [Source:TAIR;Acc:AT4G32970]	0.8	8.78e-11
AT4G35840	NEP1-interacting protein 1 [Source:UniProtKB/Swiss-Prot;Acc:Q8GT75]	-0.46	0.006336
AT4G36740	Homeobox-leucine zipper protein ATHB-40 [Source:UniProtKB/Swiss-Prot;Acc:O23208]	1.41	0.0001004
AT4G38220	Peptidase M20/M25/M40 family protein [Source:TAIR;Acc:AT4G38220]	-0.32	0.006925
AT4G38960	B-box zinc finger protein 19 [Source:UniProtKB/Swiss-Prot;Acc:C0SVM5]	1.04	6.28e-05
AT4G39070	B-box zinc finger protein 20 [Source:UniProtKB/Swiss-Prot;Acc:Q0IGM7]	-3.12	8.44e-36
AT5G02740	Ribosomal protein S24e family protein [Source:TAIR;Acc:AT5G02740]	0.38	0.01819
AT5G03460	unknown protein; FUNCTIONS IN: molecular_function unknown; INVOLVED IN: biological_process unknown; LOCATED IN: endomembrane system; EXPRESSED IN: 24 plant structures; EXPRESSED DURING: 15 growth stages; Has 30201 Blast hits to 17322 proteins in 780 /.../es: Archae - 12; Bacteria - 1396; Metazoa - 17338; Fungi - 3422; Plants - 5037; Viruses - 0; Other Eukaryotes - 2996 (source: NCBI BLink). [Sour…	-0.27	0.0101
AT5G03870	Glutaredoxin family protein [Source:TAIR;Acc:AT5G03870]	-0.37	0.024
AT5G06910	Chaperone protein dnaJ 6 [Source:UniProtKB/Swiss-Prot;Acc:Q9FL54]	0.59	3.57e-06
AT5G09460	Transcription factor bHLH143 [Source:UniProtKB/Swiss-Prot;Acc:Q9FY69]	-0.53	5.33e-08
AT5G09900	26S proteasome non-ATPase regulatory subunit 12 homolog A [Source:UniProtKB/Swiss-Prot;Acc:Q9FIB6]	0.25	0.02337
AT5G10200	ARM-repeat/Tetratricopeptide repeat (TPR)-like protein [Source:TAIR;Acc:AT5G10200]	-0.26	0.01065
AT5G10240	Asparagine synthetase [glutamine-hydrolyzing] 3 [Source:UniProtKB/Swiss-Prot;Acc:Q9LFU1]	0.53	0.0004925
AT5G10320	unknown protein; Has 54 Blast hits to 53 proteins in 19 species: Archae - 0; Bacteria - 4; Metazoa - 0; Fungi - 0; Plants - 50; Viruses - 0; Other Eukaryotes - 0 (source: NCBI BLink). [Source:TAIR;Acc:AT5G10320]	0.44	0.04218
AT5G11090	serine-rich protein-related [Source:TAIR;Acc:AT5G11090]	0.57	2.12e-10
AT5G11200	DEAD-box ATP-dependent RNA helicase 56 [Source:UniProtKB/Swiss-Prot;Acc:Q9LFN6]	0.48	0.008255
AT5G12220	las1-like family protein [Source:TAIR;Acc:AT5G12220]	0.49	0.02993
AT5G15070	Phosphoglycerate mutase-like family protein [Source:TAIR;Acc:AT5G15070]	0.55	9.41e-07
AT5G15090	Mitochondrial outer membrane protein porin 3 [Source:UniProtKB/Swiss-Prot;Acc:Q9SMX3]	0.44	0.02112
AT5G17220	Glutathione S-transferase F12 [Source:UniProtKB/Swiss-Prot;Acc:Q9FE46]	-1.35	0.006723
AT5G19230	Uncharacterized GPI-anchored protein At5g19230 [Source:UniProtKB/Swiss-Prot;Acc:Q8GUL8]	-1.35	7.67e-06
AT5G20885	RING/U-box superfamily protein [Source:TAIR;Acc:AT5G20885]	-0.75	4.75e-15
AT5G23730	WD repeat-containing protein RUP2 [Source:UniProtKB/Swiss-Prot;Acc:Q9FFA7]	-0.99	0.02
AT5G23840	MD-2-related lipid recognition domain-containing protein [Source:TAIR;Acc:AT5G23840]	1.01	0.0001098
AT5G26920	Calmodulin-binding protein 60 G [Source:UniProtKB/Swiss-Prot;Acc:F4K2R6]	-0.89	0.006068
AT5G34850	Bifunctional purple acid phosphatase 26 [Source:UniProtKB/Swiss-Prot;Acc:Q949Y3]	-0.27	0.001777
AT5G40490	RNA-binding (RRM/RBD/RNP motifs) family protein [Source:TAIR;Acc:AT5G40490]	0.36	0.0325
AT5G41685	Mitochondrial import receptor subunit TOM7-1 [Source:UniProtKB/Swiss-Prot;Acc:Q9ASY8]	0.34	0.04949
AT5G43060	Granulin repeat cysteine protease family protein [Source:TAIR;Acc:AT5G43060]	-0.56	3.77e-14
AT5G43850	1,2-dihydroxy-3-keto-5-methylthiopentene dioxygenase 4 [Source:UniProtKB/Swiss-Prot;Acc:Q8H185]	-0.32	0.04437
AT5G47400	unknown protein; FUNCTIONS IN: molecular_function unknown; LOCATED IN: endomembrane system; EXPRESSED IN: 23 plant structures; EXPRESSED DURING: 13 growth stages; Has 1807 Blast hits to 1807 proteins in 277 species: Archae - 0; Bacteria - 0; Metazoa /.../; Fungi - 347; Plants - 385; Viruses - 0; Other Eukaryotes - 339 (source: NCBI BLink). [Source:TAIR;Acc:AT5G47400]	2.22	3.33e-113
AT5G49140	Disease resistance protein (TIR-NBS-LRR class) family [Source:TAIR;Acc:AT5G49140]	-1.46	0.008998
AT5G49760	Leucine-rich repeat protein kinase family protein [Source:TAIR;Acc:AT5G49760]	-0.56	0.0004998
AT5G50375	Cycloeucalenol cycloisomerase [Source:UniProtKB/Swiss-Prot;Acc:Q9M643]	0.41	0.00177
AT5G51740	Peptidase family M48 family protein [Source:TAIR;Acc:AT5G51740]	0.3	0.04573
AT5G52280	Myosin heavy chain-related protein [Source:TAIR;Acc:AT5G52280]	-0.34	0.001629
AT5G57100	Nucleotide/sugar transporter family protein [Source:TAIR;Acc:AT5G57100]	0.93	9.79e-23
AT5G57785	unknown protein; Has 30201 Blast hits to 17322 proteins in 780 species: Archae - 12; Bacteria - 1396; Metazoa - 17338; Fungi - 3422; Plants - 5037; Viruses - 0; Other Eukaryotes - 2996 (source: NCBI BLink). [Source:TAIR;Acc:AT5G57785]	-2.37	5.06e-07
AT5G59790	Domain of unknown function (DUF966) [Source:TAIR;Acc:AT5G59790]	0.64	0.005655
AT5G60720	Protein of unknown function, DUF547 [Source:TAIR;Acc:AT5G60720]	-0.64	0.001146
AT5G60990	DEAD-box ATP-dependent RNA helicase 10 [Source:UniProtKB/Swiss-Prot;Acc:Q8GY84]	0.45	0.01921
AT5G62610	Transcription factor bHLH79 [Source:UniProtKB/Swiss-Prot;Acc:Q9LV17]	0.31	0.02061
AT5G63100	S-adenosyl-L-methionine-dependent methyltransferases superfamily protein [Source:TAIR;Acc:AT5G63100]	0.57	0.03344
AT5G63950	Protein CHROMATIN REMODELING 24 [Source:UniProtKB/Swiss-Prot;Acc:Q8W103]	1.24	3.18e-42
AT5G66440	unknown protein; BEST Arabidopsis thaliana protein match is: unknown protein (TAIR:AT4G34560.1); Has 1807 Blast hits to 1807 proteins in 277 species: Archae - 0; Bacteria - 0; Metazoa - 736; Fungi - 347; Plants - 385; Viruses - 0; Other Eukaryotes - /.../source: NCBI BLink). [Source:TAIR;Acc:AT5G66440]	0.64	0.003011
AT5G66560	BTB/POZ domain-containing protein At5g66560 [Source:UniProtKB/Swiss-Prot;Acc:Q94A73]	0.4	0.006624
AT5G66580	unknown protein; FUNCTIONS IN: molecular_function unknown; INVOLVED IN: N-terminal protein myristoylation; LOCATED IN: cellular_component unknown; BEST Arabidopsis thaliana protein match is: unknown protein (TAIR:AT3G50800.1); Has 1807 Blast hits to /.../proteins in 277 species: Archae - 0; Bacteria - 0; Metazoa - 736; Fungi - 347; Plants - 385; Viruses - 0; Other Eukaryotes - 339 (source: NCBI B…	1.32	0.0004888
AT5G66920	SKU5 similar 17 [Source:TAIR;Acc:AT5G66920]	0.33	0.0004309
AT5G67100	DNA polymerase alpha catalytic subunit [Source:UniProtKB/Swiss-Prot;Acc:Q9FHA3]	0.78	2.69e-14
AT5G67550	unknown protein; FUNCTIONS IN: molecular_function unknown; INVOLVED IN: biological_process unknown; LOCATED IN: endomembrane system; EXPRESSED IN: flower; EXPRESSED DURING: 4 anthesis; BEST Arabidopsis thaliana protein match is: unknown protein (TAI /.../71110.1); Has 161 Blast hits to 154 proteins in 16 species: Archae - 0; Bacteria - 0; Metazoa - 0; Fungi - 0; Plants - 161; Viruses - 0; Other E…	1.96	1.32e-40
AT3G26810	Protein AUXIN SIGNALING F-BOX 2 [Source:UniProtKB/Swiss-Prot;Acc:Q9LW29]	-0.34	0.0001517
AT5G08380	Alpha-galactosidase 1 [Source:UniProtKB/Swiss-Prot;Acc:Q9FT97]	-0.95	4.53e-07
AT4G11880	Agamous-like MADS-box protein AGL14 [Source:UniProtKB/Swiss-Prot;Acc:Q38838]	-0.62	0.002273
AT5G51590	AT-hook motif nuclear-localized protein 4 [Source:UniProtKB/Swiss-Prot;Acc:Q9FHM5]	0.65	4.12e-06
AT1G79430	Myb family transcription factor APL [Source:UniProtKB/Swiss-Prot;Acc:Q9SAK5]	-0.72	1.09e-08
[truncated: 4,674 more rows]

## Sheet: Table S7_DGE_LBD3_E24
AGI	Annotitation	LBD3_E24_log2FoldChange	LBD3_E24_padj
AT4G33360	NAD(P)-binding Rossmann-fold superfamily protein [Source:TAIR;Acc:AT4G33360]	0.41	2.13e-07
AT1G03820	unknown protein; FUNCTIONS IN: molecular_function unknown; INVOLVED IN: biological_process unknown; LOCATED IN: endomembrane system; EXPRESSED IN: 21 plant structures; EXPRESSED DURING: 13 growth stages; Has 1345 Blast hits to 1122 proteins in 102 s /.../: Archae - 2; Bacteria - 28; Metazoa - 28; Fungi - 30; Plants - 109; Viruses - 0; Other Eukaryotes - 1148 (source: NCBI BLink). [Source:TAIR;Acc…	0.49	2.13e-06
AT2G39700	Expansin-A4 [Source:UniProtKB/Swiss-Prot;Acc:O48818]	0.72	9.45e-16
AT2G39220	Patatin-like protein 6 [Source:UniProtKB/Swiss-Prot;Acc:O80959]	-0.48	6.17e-06
AT3G54260	Protein trichome birefringence-like 36 [Source:UniProtKB/Swiss-Prot;Acc:Q940H3]	0.55	4.05e-11
AT1G64390	Endoglucanase 6 [Source:UniProtKB/Swiss-Prot;Acc:Q42059]	-1	2.47e-14
AT3G02885	Gibberellin-regulated protein 5 [Source:UniProtKB/Swiss-Prot;Acc:Q84J95]	0.55	2.47e-09
AT4G18630	Protein of unknown function (DUF688) [Source:TAIR;Acc:AT4G18630]	0.33	0.02095
AT5G66460	Mannan endo-1,4-beta-mannosidase 7 [Source:UniProtKB/Swiss-Prot;Acc:Q9FJZ3]	2.7	8.38e-150
AT4G28250	Expansin-B3 [Source:UniProtKB/Swiss-Prot;Acc:Q9M0I2]	-2.76	4.63e-235
AT2G12462	BEST Arabidopsis thaliana protein match is: Sterile alpha motif (SAM) domain-containing protein (TAIR:AT1G15760.1); Has 35333 Blast hits to 34131 proteins in 2444 species: Archae - 798; Bacteria - 22429; Metazoa - 974; Fungi - 991; Plants - 531; Vir /.../ 0; Other Eukaryotes - 9610 (source: NCBI BLink). [Source:TAIR;Acc:AT2G12462]	0.9	1.74e-09
AT2G40480	WEB family protein At2g40480 [Source:UniProtKB/Swiss-Prot;Acc:Q5XVC7]	0.65	5.61e-08
AT3G07410	Ras-related protein RABA5b [Source:UniProtKB/Swiss-Prot;Acc:Q9SRS5]	0.66	4.39e-12
AT1G69160	unknown protein; BEST Arabidopsis thaliana protein match is: unknown protein (TAIR:AT3G13980.1); Has 173 Blast hits to 172 proteins in 54 species: Archae - 0; Bacteria - 0; Metazoa - 25; Fungi - 33; Plants - 84; Viruses - 2; Other Eukaryotes - 29 (s /.../ NCBI BLink). [Source:TAIR;Acc:AT1G69160]	0.49	8.22e-05
AT1G62770	Plant invertase/pectin methylesterase inhibitor superfamily protein [Source:TAIR;Acc:AT1G62770]	0.9	4.77e-11
AT5G08250	Cytochrome P450 superfamily protein [Source:TAIR;Acc:AT5G08250]	-0.82	0.009789
AT1G18670	Protein kinase superfamily protein [Source:TAIR;Acc:AT1G18670]	0.89	4.26e-35
AT3G08030	Protein of unknown function, DUF642 [Source:TAIR;Acc:AT3G08030]	-0.77	1.14e-20
AT2G33620	AT-hook motif nuclear-localized protein 10 [Source:UniProtKB/Swiss-Prot;Acc:O22812]	0.42	1.1e-07
AT4G35930	F-box protein At4g35930 [Source:UniProtKB/Swiss-Prot;Acc:Q5XF11]	0.88	2.34e-24
AT5G26670	Pectin acetylesterase 10 [Source:UniProtKB/Swiss-Prot;Acc:Q66GM8]	0.43	1.46e-05
AT2G37280	ABC transporter G family member 33 [Source:UniProtKB/Swiss-Prot;Acc:Q9ZUT8]	0.8	1.59e-24
AT1G18870	Isochorismate synthase 2, chloroplastic [Source:UniProtKB/Swiss-Prot;Acc:Q9M9V6]	-6.83	1.65e-131
AT1G61667	Protein of unknown function, DUF538 [Source:TAIR;Acc:AT1G61667]	0.64	2e-19
AT3G32030	Terpenoid synthase 30 [Source:UniProtKB/Swiss-Prot;Acc:Q9LH31]	-3.13	4.23e-06
AT3G25130	unknown protein; FUNCTIONS IN: molecular_function unknown; INVOLVED IN: biological_process unknown; LOCATED IN: plasma membrane; EXPRESSED IN: 17 plant structures; EXPRESSED DURING: 9 growth stages; Has 3885 Blast hits to 2658 proteins in 280 specie /.../hae - 12; Bacteria - 208; Metazoa - 970; Fungi - 222; Plants - 148; Viruses - 11; Other Eukaryotes - 2314 (source: NCBI BLink). [Source:TAIR;Acc…	-1.35	4.97e-39
AT3G61820	Eukaryotic aspartyl protease family protein [Source:TAIR;Acc:AT3G61820]	0.68	3.82e-12
AT5G44400	FAD-binding Berberine family protein [Source:TAIR;Acc:AT5G44400]	-0.23	0.01988
AT2G41170	F-box protein At2g41170 [Source:UniProtKB/Swiss-Prot;Acc:Q6NKN8]	-0.75	0.0001595
AT5G47980	BAHD acyltransferase At5g47980 [Source:UniProtKB/Swiss-Prot;Acc:Q9FI40]	-2.56	3.92e-16
AT1G28400	unknown protein; FUNCTIONS IN: molecular_function unknown; INVOLVED IN: biological_process unknown; LOCATED IN: endomembrane system; EXPRESSED IN: 22 plant structures; EXPRESSED DURING: 13 growth stages; BEST Arabidopsis thaliana protein match is: u /.../ protein (TAIR:AT2G33850.1); Has 45374 Blast hits to 18870 proteins in 668 species: Archae - 72; Bacteria - 1460; Metazoa - 1191; Fungi - 1038; …	0.67	4.64e-29
AT1G16530	LOB domain-containing protein 3 [Source:UniProtKB/Swiss-Prot;Acc:Q9SA51]	5.58	0
AT2G28950	Expansin-A6 [Source:UniProtKB/Swiss-Prot;Acc:Q38865]	-0.46	1.67e-06
AT3G14440	9-cis-epoxycarotenoid dioxygenase NCED3, chloroplastic [Source:UniProtKB/Swiss-Prot;Acc:Q9LRR7]	-3	1.26e-16
AT1G05710	basic helix-loop-helix (bHLH) DNA-binding superfamily protein [Source:TAIR;Acc:AT1G05710]	-0.89	1.6e-11
AT1G24620	Probable calcium-binding protein CML25 [Source:UniProtKB/Swiss-Prot;Acc:Q9FYK2]	1.37	4.7e-13
AT3G07340	Transcription factor bHLH62 [Source:UniProtKB/Swiss-Prot;Acc:Q9SRT2]	0.39	6.31e-05
AT4G34160	Cyclin-D3-1 [Source:UniProtKB/Swiss-Prot;Acc:P42753]	-0.22	0.0136
AT1G69530	Expansin-A1 [Source:UniProtKB/Swiss-Prot;Acc:Q9C554]	-0.61	0.00422
AT2G02120	Defensin-like protein 4 [Source:UniProtKB/Swiss-Prot;Acc:Q41914]	-2.08	0.0001743
AT2G27060	Leucine-rich repeat protein kinase family protein [Source:TAIR;Acc:AT2G27060]	0.63	5.61e-26
AT4G04750	Sugar transporter ERD6-like 14 [Source:UniProtKB/Swiss-Prot;Acc:Q8GXK5]	-1.06	5.53e-10
AT4G15480	UDP-glycosyltransferase 84A1 [Source:UniProtKB/Swiss-Prot;Acc:Q5XF20]	-2.63	4.89e-05
AT1G14960	Polyketide cyclase/dehydrase and lipid transport superfamily protein [Source:TAIR;Acc:AT1G14960]	-5.37	1.85e-22
AT1G70260	WAT1-related protein At1g70260 [Source:UniProtKB/Swiss-Prot;Acc:F4I5D5]	-1.27	0.00377
AT5G38020	S-adenosyl-L-methionine-dependent methyltransferases superfamily protein [Source:TAIR;Acc:AT5G38020]	-2.74	4.22e-131
AT5G47530	Cytochrome b561 and DOMON domain-containing protein At5g47530 [Source:UniProtKB/Swiss-Prot;Acc:Q9FGK4]	-1.58	3.9e-10
AT5G48010	Thalianol synthase [Source:UniProtKB/Swiss-Prot;Acc:Q9FI37]	-2.56	3.05e-54
AT3G55090	ABC transporter G family member 16 [Source:UniProtKB/Swiss-Prot;Acc:Q9M2V7]	1.68	3.14e-24
AT2G41380	S-adenosyl-L-methionine-dependent methyltransferases superfamily protein [Source:TAIR;Acc:AT2G41380]	-0.96	1.58e-15
AT5G51890	Peroxidase 66 [Source:UniProtKB/Swiss-Prot;Acc:Q9LT91]	-0.89	0.001855
AT2G43390	unknown protein; Has 7 Blast hits to 7 proteins in 3 species: Archae - 0; Bacteria - 0; Metazoa - 0; Fungi - 0; Plants - 7; Viruses - 0; Other Eukaryotes - 0 (source: NCBI BLink). [Source:TAIR;Acc:AT2G43390]	-1.19	0.0007628
AT4G39320	microtubule-associated protein-related [Source:TAIR;Acc:AT4G39320]	0.69	1.9e-06
AT5G45810	CBL-interacting serine/threonine-protein kinase 19 [Source:UniProtKB/Swiss-Prot;Acc:Q9FJ55]	-0.6	0.033
AT1G75280	Isoflavone reductase homolog P3 [Source:UniProtKB/Swiss-Prot;Acc:P52577]	-0.68	6.62e-10
AT2G30210	Laccase-3 [Source:UniProtKB/Swiss-Prot;Acc:Q56YT0]	-0.66	8.38e-05
AT2G38600	HAD superfamily, subfamily IIIB acid phosphatase [Source:TAIR;Acc:AT2G38600]	-4.19	1.66e-08
AT4G37295	unknown protein; FUNCTIONS IN: molecular_function unknown; INVOLVED IN: biological_process unknown; LOCATED IN: endomembrane system; EXPRESSED IN: stem, root, leaf; EXPRESSED DURING: LP.06 six leaves visible, LP.04 four leaves visible; Has 30201 Bla /.../s to 17322 proteins in 780 species: Archae - 12; Bacteria - 1396; Metazoa - 17338; Fungi - 3422; Plants - 5037; Viruses - 0; Other Eukaryotes - …	2.95	2.39e-39
AT5G61430	NAC domain-containing protein 100 [Source:UniProtKB/Swiss-Prot;Acc:Q9FLJ2]	-0.61	0.00498
AT3G13380	Receptor-like protein kinase BRI1-like 3 [Source:UniProtKB/Swiss-Prot;Acc:Q9LJF3]	1.73	1.28e-188
AT4G03540	CASP-like protein 1C1 [Source:UniProtKB/Swiss-Prot;Acc:Q9ZT81]	-1.35	7.71e-08
AT5G01170	Protein of unknown function (DUF740) [Source:TAIR;Acc:AT5G01170]	1.27	1.72e-51
AT5G07130	Laccase-13 [Source:UniProtKB/Swiss-Prot;Acc:Q9LYQ2]	-1.52	4.61e-40
AT5G10230	Annexin D7 [Source:UniProtKB/Swiss-Prot;Acc:Q9LX07]	-1.57	4.09e-16
AT5G24310	Protein ABIL3 [Source:UniProtKB/Swiss-Prot;Acc:Q6NMC6]	1.01	5.96e-28
AT2G18470	Proline-rich receptor-like protein kinase PERK4 [Source:UniProtKB/Swiss-Prot;Acc:Q9ZNQ8]	-2.99	1.77e-44
AT1G53920	GDSL esterase/lipase 5 [Source:UniProtKB/Swiss-Prot;Acc:Q9SSA7]	2.81	5.52e-54
AT1G74720	Protein QUIRKY [Source:UniProtKB/Swiss-Prot;Acc:B8XCH5]	-0.36	0.001582
AT1G77760	Nitrate reductase [NADH] 1 [Source:UniProtKB/Swiss-Prot;Acc:P11832]	1.07	1.51e-14
AT2G32990	Endoglucanase 11 [Source:UniProtKB/Swiss-Prot;Acc:O48766]	-0.38	0.007629
AT2G35770	Serine carboxypeptidase-like 28 [Source:UniProtKB/Swiss-Prot;Acc:Q8S8K6]	-0.79	4.47e-05
AT5G48000	Cytochrome P450 708A2 [Source:UniProtKB/Swiss-Prot;Acc:Q8L7D5]	-2.7	1.56e-45
AT5G24380	Metal-nicotianamine transporter YSL2 [Source:UniProtKB/Swiss-Prot;Acc:Q6R3K9]	-0.77	1.9e-12
AT1G01225	NC domain-containing protein-related [Source:TAIR;Acc:AT1G01225]	0.61	2.11e-07
AT1G15760	Sterile alpha motif (SAM) domain-containing protein [Source:TAIR;Acc:AT1G15760]	-2.03	7.08e-25
AT1G48800	Terpenoid synthase 28 [Source:UniProtKB/Swiss-Prot;Acc:Q9C748]	-4.11	1.77e-14
AT4G35720	Arabidopsis protein of unknown function (DUF241) [Source:TAIR;Acc:AT4G35720]	-2.06	5.35e-18
AT5G26220	ChaC-like family protein [Source:TAIR;Acc:AT5G26220]	2.47	2.33e-48
AT4G36880	cysteine proteinase1 [Source:TAIR;Acc:AT4G36880]	4.82	5.59e-32
AT1G27200	UPF0392 protein At1g27200 [Source:UniProtKB/Swiss-Prot;Acc:Q94K98]	0.25	0.03076
AT1G56600	Galactinol synthase 2 [Source:UniProtKB/Swiss-Prot;Acc:Q9FXB2]	-3.11	3.95e-14
AT2G46130	Probable WRKY transcription factor 43 [Source:UniProtKB/Swiss-Prot;Acc:Q8GY11]	-1.35	0.002695
AT4G33730	0	-1.76	0.04745
AT5G67200	Probable inactive receptor kinase At5g67200 [Source:UniProtKB/Swiss-Prot;Acc:Q93Y06]	0.49	0.0004157
AT4G27950	Ethylene-responsive transcription factor CRF4 [Source:UniProtKB/Swiss-Prot;Acc:Q9SUE3]	-0.32	0.02961
AT5G47990	Cytochrome P450 705A5 [Source:UniProtKB/Swiss-Prot;Acc:Q9FI39]	-6.08	3.67e-80
AT2G39430	Dirigent protein 9 [Source:UniProtKB/Swiss-Prot;Acc:O80630]	0.54	0.004932
AT3G49580	response to low sulfur 1 [Source:TAIR;Acc:AT3G49580]	-0.84	0.0001839
AT2G16430	Purple acid phosphatase 10 [Source:UniProtKB/Swiss-Prot;Acc:Q9SIV9]	-1.78	3.59e-22
AT2G39010	Probable aquaporin PIP2-6 [Source:UniProtKB/Swiss-Prot;Acc:Q9ZV07]	-1.87	3.75e-06
AT4G00430	Probable aquaporin PIP1-4 [Source:UniProtKB/Swiss-Prot;Acc:Q39196]	-0.67	1.55e-17
AT5G03260	Laccase-11 [Source:UniProtKB/Swiss-Prot;Acc:Q8VZA1]	-0.99	1.4e-07
AT2G17500	Auxin efflux carrier family protein [Source:TAIR;Acc:AT2G17500]	-0.97	5.72e-14
AT4G11190	Dirigent protein 13 [Source:UniProtKB/Swiss-Prot;Acc:Q9T017]	-6.78	1.23e-208
AT4G22230	Defensin-like protein 96 [Source:UniProtKB/Swiss-Prot;Acc:Q8L7G7]	-0.92	2.9e-10
AT5G11110	Probable sucrose-phosphate synthase 2 [Source:UniProtKB/Swiss-Prot;Acc:Q9FY54]	0.59	0.0003201
AT1G20030	Pathogenesis-related thaumatin superfamily protein [Source:TAIR;Acc:AT1G20030]	-0.61	0.001204
AT1G80520	Sterile alpha motif (SAM) domain-containing protein [Source:TAIR;Acc:AT1G80520]	-1.85	9.95e-22
AT2G21100	Dirigent protein 23 [Source:UniProtKB/Swiss-Prot;Acc:Q84TH6]	-0.84	2.96e-05
AT2G34490	Cytochrome P450 710A2 [Source:UniProtKB/Swiss-Prot;Acc:O64698]	-3.97	5.05e-113
AT2G40540	Potassium transporter 2 [Source:UniProtKB/Swiss-Prot;Acc:O22881]	0.9	1.53e-41
AT3G29630	UDP-glycosyltransferase 79B4 [Source:UniProtKB/Swiss-Prot;Acc:Q9LJA6]	-1.89	9.78e-43
AT3G46270	receptor protein kinase-related [Source:TAIR;Acc:AT3G46270]	-1.41	0.008209
AT3G50400	GDSL esterase/lipase At3g50400 [Source:UniProtKB/Swiss-Prot;Acc:Q9M2R9]	-0.82	0.001274
AT5G17050	UDP-glycosyltransferase 78D2 [Source:UniProtKB/Swiss-Prot;Acc:Q9LFJ8]	-0.51	0.03497
AT2G36090	Probable F-box protein At1g60180 [Source:UniProtKB/Swiss-Prot;Acc:Q9SIH5]	-1.25	7.42e-07
AT2G29450	Glutathione S-transferase U5 [Source:UniProtKB/Swiss-Prot;Acc:P46421]	-1.34	5.11e-08
AT5G56080	Nicotianamine synthase 2 [Source:UniProtKB/Swiss-Prot;Acc:Q9FKT9]	-2.87	2.1e-30
AT3G27400	Putative pectate lyase 11 [Source:UniProtKB/Swiss-Prot;Acc:Q9LTZ0]	3.25	2.62e-96
AT2G41820	Leucine-rich repeat receptor-like tyrosine-protein kinase PXC3 [Source:UniProtKB/Swiss-Prot;Acc:O22938]	-0.71	1e-15
AT1G65370	TRAF-like family protein [Source:TAIR;Acc:AT1G65370]	0.28	0.0003881
AT1G66540	Cytochrome P450 superfamily protein [Source:TAIR;Acc:AT1G66540]	-1.61	6.67e-08
AT1G71880	Sucrose transport protein SUC1 [Source:UniProtKB/Swiss-Prot;Acc:Q39232]	-0.45	8.62e-05
AT2G31360	Delta-9 acyl-lipid desaturase 2 [Source:UniProtKB/Swiss-Prot;Acc:Q9SID2]	1.2	3.51e-25
AT2G36295	unknown protein; Has 35333 Blast hits to 34131 proteins in 2444 species: Archae - 798; Bacteria - 22429; Metazoa - 974; Fungi - 991; Plants - 531; Viruses - 0; Other Eukaryotes - 9610 (source: NCBI BLink). [Source:TAIR;Acc:AT2G36295]	-0.86	0.005805
AT5G02230	Haloacid dehalogenase-like hydrolase (HAD) superfamily protein [Source:TAIR;Acc:AT5G02230]	0.86	5.72e-06
AT5G26340	Sugar transport protein 13 [Source:UniProtKB/Swiss-Prot;Acc:Q94AZ2]	-0.51	4.25e-07
AT1G64590	NAD(P)-binding Rossmann-fold superfamily protein [Source:TAIR;Acc:AT1G64590]	2.66	4.34e-96
AT2G46535	unknown protein; CONTAINS InterPro DOMAIN/s: Protein of unknown function DUF688 (InterPro:IPR007789); BEST Arabidopsis thaliana protein match is: Protein of unknown function (DUF688) (TAIR:AT3G61840.1); Has 48 Blast hits to 48 proteins in 8 species: /.../e - 0; Bacteria - 0; Metazoa - 0; Fungi - 0; Plants - 48; Viruses - 0; Other Eukaryotes - 0 (source: NCBI BLink). [Source:TAIR;Acc:AT2G46535]	-1.17	2.94e-24
AT3G14595	Ribosomal protein L18ae family [Source:TAIR;Acc:AT3G14595]	0.64	3.67e-11
AT4G23190	Cysteine-rich receptor-like protein kinase 11 [Source:UniProtKB/Swiss-Prot;Acc:Q9ZP16]	1.56	3.49e-25
AT4G30975	other RNA [Source:TAIR;Acc:AT4G30975]	0.46	0.005641
AT5G16770	myb domain protein 9 [Source:TAIR;Acc:AT5G16770]	-0.74	0.001218
AT5G37990	S-adenosyl-L-methionine-dependent methyltransferases superfamily protein [Source:TAIR;Acc:AT5G37990]	-3.81	3.82e-112
AT5G40020	Pathogenesis-related thaumatin superfamily protein [Source:TAIR;Acc:AT5G40020]	-0.55	0.01111
AT5G01100	O-fucosyltransferase family protein [Source:TAIR;Acc:AT5G01100]	-0.47	0.009411
AT1G21810	Plant protein of unknown function (DUF869) [Source:TAIR;Acc:AT1G21810]	-1	1.59e-14
AT1G49450	Transducin/WD40 repeat-like superfamily protein [Source:TAIR;Acc:AT1G49450]	-2.08	5.09e-22
AT2G46330	Arabinogalactan peptide 16 [Source:UniProtKB/Swiss-Prot;Acc:O82337]	-0.38	6.6e-07
AT3G13650	Dirigent protein 7 [Source:UniProtKB/Swiss-Prot;Acc:Q9LID5]	1.56	2.78e-29
AT3G21690	MATE efflux family protein [Source:TAIR;Acc:AT3G21690]	0.4	0.0003963
AT4G17280	Cytochrome b561 and DOMON domain-containing protein At4g17280 [Source:UniProtKB/Swiss-Prot;Acc:Q8VYH6]	-0.95	2.98e-05
AT4G34710	Arginine decarboxylase 2 [Source:UniProtKB/Swiss-Prot;Acc:O23141]	-0.42	3.73e-05
AT5G17000	Zinc-binding dehydrogenase family protein [Source:TAIR;Acc:AT5G17000]	0.41	4.73e-07
AT5G18980	ARM repeat superfamily protein [Source:TAIR;Acc:AT5G18980]	0.43	0.0001568
AT4G35420	Tetraketide alpha-pyrone reductase 1 [Source:UniProtKB/Swiss-Prot;Acc:Q500U8]	-0.61	9.06e-05
AT4G15500	UDP-glycosyltransferase 84A4 [Source:UniProtKB/Swiss-Prot;Acc:O23402]	0.47	3.95e-07
AT1G20850	Xylem cysteine proteinase 2 [Source:UniProtKB/Swiss-Prot;Acc:Q9LM66]	-0.94	3.46e-09
AT1G56320	BEST Arabidopsis thaliana protein match is: Glycine-rich protein family (TAIR:AT5G49350.2); Has 60 Blast hits to 60 proteins in 12 species: Archae - 0; Bacteria - 0; Metazoa - 0; Fungi - 0; Plants - 60; Viruses - 0; Other Eukaryotes - 0 (source: NCB /.../k). [Source:TAIR;Acc:AT1G56320]	-0.88	0.000386
AT1G69480	Phosphate transporter PHO1 homolog 10 [Source:UniProtKB/Swiss-Prot;Acc:Q6R8G0]	0.51	1.28e-05
AT2G29510	Protein of unknown function (DUF3527) [Source:TAIR;Acc:AT2G29510]	-0.16	0.005971
AT2G34355	Major facilitator superfamily protein [Source:TAIR;Acc:AT2G34355]	-1.29	1.08e-13
AT3G25290	Cytochrome b561 and DOMON domain-containing protein At3g25290 [Source:UniProtKB/Swiss-Prot;Acc:Q9LSE7]	2.35	1.22e-300
AT3G27150	F-box/kelch-repeat protein At3g27150 [Source:UniProtKB/Swiss-Prot;Acc:Q9LI89]	1.39	1.24e-20
AT3G50530	CDPK-related kinase 5 [Source:UniProtKB/Swiss-Prot;Acc:Q9SCS2]	0.63	1.98e-13
AT3G60160	ABC transporter C family member 9 [Source:UniProtKB/Swiss-Prot;Acc:Q9M1C7]	-6.21	1.37e-41
AT4G00230	Subtilisin-like protease SBT4.14 [Source:UniProtKB/Swiss-Prot;Acc:Q9LLL8]	-0.88	3.78e-10
AT4G24430	Rhamnogalacturonate lyase family protein [Source:TAIR;Acc:AT4G24430]	-0.72	0.0002312
AT4G26790	GDSL esterase/lipase At4g26790 [Source:UniProtKB/Swiss-Prot;Acc:Q8VY93]	-1.13	6.61e-06
AT5G02170	Transmembrane amino acid transporter family protein [Source:TAIR;Acc:AT5G02170]	-2.52	4.13e-06
AT5G13930	Chalcone synthase [Source:UniProtKB/Swiss-Prot;Acc:P13114]	-1	3.41e-08
AT5G19110	Eukaryotic aspartyl protease family protein [Source:TAIR;Acc:AT5G19110]	-4.38	1.81e-13
AT5G37600	Glutamine synthetase cytosolic isozyme 1-1 [Source:UniProtKB/Swiss-Prot;Acc:Q56WN1]	0.2	0.01212
AT5G38000	Zinc-binding dehydrogenase family protein [Source:TAIR;Acc:AT5G38000]	-0.49	0.009969
AT5G50800	Bidirectional sugar transporter SWEET13 [Source:UniProtKB/Swiss-Prot;Acc:Q9FGQ2]	3.36	7.09e-63
AT5G54230	myb domain protein 49 [Source:TAIR;Acc:AT5G54230]	0.46	0.0009949
AT5G55590	Pectinesterase QRT1 [Source:UniProtKB/Swiss-Prot;Acc:Q9FM79]	-1.37	1.05e-07
AT5G58150	Probably inactive leucine-rich repeat receptor-like protein kinase At5g58150 [Source:UniProtKB/Swiss-Prot;Acc:Q9LVN2]	-0.44	0.00941
AT5G63940	Protein kinase protein with adenine nucleotide alpha hydrolases-like domain [Source:TAIR;Acc:AT5G63940]	-0.65	3.9e-09
AT2G41480	Peroxidase superfamily protein [Source:TAIR;Acc:AT2G41480]	-1.46	0.0001644
AT3G55230	Dirigent protein 24 [Source:UniProtKB/Swiss-Prot;Acc:Q9M3C8]	-5.24	2.6e-16
AT2G26290	root-specific kinase 1 [Source:TAIR;Acc:AT2G26290]	1.13	1.28e-17
AT3G18830	Polyol transporter 5 [Source:UniProtKB/Swiss-Prot;Acc:Q8VZ80]	-0.69	6.22e-05
AT5G38010	UDP-glycosyltransferase 76E9 [Source:UniProtKB/Swiss-Prot;Acc:Q9LS21]	-1.33	7.82e-10
AT1G05310	Probable pectinesterase 8 [Source:UniProtKB/Swiss-Prot;Acc:O23038]	-1.04	1.25e-05
AT1G17030	unknown protein; FUNCTIONS IN: molecular_function unknown; INVOLVED IN: biological_process unknown; LOCATED IN: endomembrane system; BEST Arabidopsis thaliana protein match is: unknown protein (TAIR:AT2G47010.2); Has 70 Blast hits to 70 proteins in /.../cies: Archae - 0; Bacteria - 0; Metazoa - 0; Fungi - 0; Plants - 69; Viruses - 0; Other Eukaryotes - 1 (source: NCBI BLink). [Source:TAIR;Acc:AT1…	0.6	5.59e-05
AT1G28390	Serine/threonine-protein kinase-like protein At1g28390 [Source:UniProtKB/Swiss-Prot;Acc:Q9SGN7]	1.36	2.24e-45
AT1G67030	Zinc finger protein 6 [Source:UniProtKB/Swiss-Prot;Acc:Q39265]	-1.07	8.74e-12
AT1G71740	unknown protein; Has 82 Blast hits to 82 proteins in 12 species: Archae - 0; Bacteria - 0; Metazoa - 0; Fungi - 0; Plants - 82; Viruses - 0; Other Eukaryotes - 0 (source: NCBI BLink). [Source:TAIR;Acc:AT1G71740]	-1.18	0.02562
AT1G78990	HXXXD-type acyl-transferase family protein [Source:TAIR;Acc:AT1G78990]	-2.43	7.79e-15
AT1G80120	Protein LURP-one-related 5 [Source:UniProtKB/Swiss-Prot;Acc:Q9SSC7]	-0.83	0.0112
AT3G20860	NIMA-related kinase 5 [Source:TAIR;Acc:AT3G20860]	-1.97	1.16e-51
AT4G29270	HAD superfamily, subfamily IIIB acid phosphatase [Source:TAIR;Acc:AT4G29270]	-1.55	1.34e-43
AT5G20270	Heptahelical transmembrane protein 1 [Source:UniProtKB/Swiss-Prot;Acc:Q93ZH9]	-0.79	0.009695
AT5G23750	Remorin family protein [Source:TAIR;Acc:AT5G23750]	-0.69	1.14e-07
AT5G38700	unknown protein; FUNCTIONS IN: molecular_function unknown; INVOLVED IN: biological_process unknown; LOCATED IN: mitochondrion; EXPRESSED IN: 10 plant structures; EXPRESSED DURING: LP.04 four leaves visible, LP.10 ten leaves visible, petal differenti /.../and expansion stage, LP.08 eight leaves visible, LP.12 twelve leaves visible; BEST Arabidopsis thaliana protein match is: unknown protein (TAIR:…	1.09	2.99e-07
AT5G42580	cytochrome P450, family 705, subfamily A, polypeptide 12 [Source:TAIR;Acc:AT5G42580]	1.09	1.03e-07
AT5G48800	BTB/POZ domain-containing protein At5g48800 [Source:UniProtKB/Swiss-Prot;Acc:Q9FKB6]	0.26	0.006031
AT5G58780	Dehydrodolichyl diphosphate synthase 3 [Source:UniProtKB/Swiss-Prot;Acc:Q8RX73]	-2.78	1.97e-35
AT1G06430	ATP-dependent zinc metalloprotease FTSH 8, chloroplastic [Source:UniProtKB/Swiss-Prot;Acc:Q8W585]	-0.38	0.03548
AT5G06090	Glycerol-3-phosphate acyltransferase 7 [Source:UniProtKB/Swiss-Prot;Acc:Q9LHS7]	-0.52	0.01005
AT2G05620	Protein PROTON GRADIENT REGULATION 5, chloroplastic [Source:UniProtKB/Swiss-Prot;Acc:Q9SL05]	-1.52	2.26e-15
AT4G13660	Pinoresinol reductase 2 [Source:UniProtKB/Swiss-Prot;Acc:Q9SVP6]	-0.61	5.09e-05
AT1G32940	Subtilisin-like protease SBT3.5 [Source:UniProtKB/Swiss-Prot;Acc:Q9MAP7]	-0.42	0.0004194
AT4G35350	Xylem cysteine proteinase 1 [Source:UniProtKB/Swiss-Prot;Acc:O65493]	-0.88	4.1e-07
AT1G01610	Glycerol-3-phosphate 2-O-acyltransferase 4 [Source:UniProtKB/Swiss-Prot;Acc:Q9LMM0]	-1.22	1.13e-11
AT1G02360	Chitinase family protein [Source:TAIR;Acc:AT1G02360]	2.14	1.13e-33
AT1G22650	Probable alkaline/neutral invertase D [Source:UniProtKB/Swiss-Prot;Acc:F4I2X9]	-1.04	1.01e-13
AT1G30515	unknown protein; FUNCTIONS IN: molecular_function unknown; INVOLVED IN: biological_process unknown; LOCATED IN: endomembrane system; EXPRESSED IN: 16 plant structures; EXPRESSED DURING: 6 growth stages; BEST Arabidopsis thaliana protein match is: un /.../protein (TAIR:AT4G21740.1); Has 20 Blast hits to 20 proteins in 4 species: Archae - 0; Bacteria - 0; Metazoa - 0; Fungi - 0; Plants - 20; Viruse…	-1.25	7.47e-23
AT1G33100	MATE efflux family protein [Source:TAIR;Acc:AT1G33100]	-0.69	0.02373
AT1G64405	unknown protein; Has 13 Blast hits to 13 proteins in 7 species: Archae - 0; Bacteria - 0; Metazoa - 0; Fungi - 0; Plants - 13; Viruses - 0; Other Eukaryotes - 0 (source: NCBI BLink). [Source:TAIR;Acc:AT1G64405]	-0.73	7.18e-05
AT1G74460	GDSL esterase/lipase At1g74460 [Source:UniProtKB/Swiss-Prot;Acc:Q9CA68]	-1.24	4.12e-08
AT2G17480	MLO-like protein 8 [Source:UniProtKB/Swiss-Prot;Acc:O22757]	1.4	2.77e-64
AT2G30080	Zinc transporter 6, chloroplastic [Source:UniProtKB/Swiss-Prot;Acc:O64738]	-1.75	7.69e-06
AT3G06210	ARM repeat superfamily protein [Source:TAIR;Acc:AT3G06210]	1.85	1.05e-58
AT3G22570	Bifunctional inhibitor/lipid-transfer protein/seed storage 2S albumin superfamily protein [Source:TAIR;Acc:AT3G22570]	-2.36	1.39e-14
AT3G25795	other RNA [Source:TAIR;Acc:AT3G25795]	-2.99	2.05e-06
AT3G45070	Cytosolic sulfotransferase 5 [Source:UniProtKB/Swiss-Prot;Acc:Q9M1V2]	-1.61	1.77e-56
AT4G12910	Serine carboxypeptidase-like 20 [Source:UniProtKB/Swiss-Prot;Acc:Q8L7B2]	1.4	7.34e-58
AT4G18050	ABC transporter B family member 9 [Source:UniProtKB/Swiss-Prot;Acc:Q9M0M2]	-2.64	1.15e-91
AT4G24130	Protein of unknown function, DUF538 [Source:TAIR;Acc:AT4G24130]	-1.8	7.94e-10
AT5G01820	CBL-interacting serine/threonine-protein kinase 14 [Source:UniProtKB/Swiss-Prot;Acc:Q9LZW4]	0.51	7.96e-06
AT5G42210	Major facilitator superfamily protein [Source:TAIR;Acc:AT5G42210]	-0.45	0.001617
AT5G42510	Dirigent protein 1 [Source:UniProtKB/Swiss-Prot;Acc:Q9FIG6]	-2.11	0.004185
AT5G51460	Trehalose-phosphate phosphatase A [Source:UniProtKB/Swiss-Prot;Acc:O64896]	2.54	2.1e-82
AT5G63450	Cytochrome P450 94B1 [Source:UniProtKB/Swiss-Prot;Acc:Q9FMV7]	-2.21	6.08e-21
AT1G08430	Aluminum-activated malate transporter 1 [Source:UniProtKB/Swiss-Prot;Acc:Q9SJE9]	1.96	3.5e-36
AT5G58160	actin binding [Source:TAIR;Acc:AT5G58160]	0.5	1.78e-06
AT1G70410	Beta carbonic anhydrase 4 [Source:UniProtKB/Swiss-Prot;Acc:Q94CE4]	0.65	1.88e-05
AT5G67210	Protein IRX15-LIKE [Source:UniProtKB/Swiss-Prot;Acc:Q9FH92]	-1.61	6.64e-36
AT1G22550	Protein NRT1/ PTR FAMILY 5.16 [Source:UniProtKB/Swiss-Prot;Acc:Q9SK96]	-0.26	0.006369
AT5G39050	Phenolic glucoside malonyltransferase 1 [Source:UniProtKB/Swiss-Prot;Acc:Q940Z5]	1.22	4.04e-05
AT1G02310	Mannan endo-1,4-beta-mannosidase 1 [Source:UniProtKB/Swiss-Prot;Acc:Q9FZ29]	-2.15	3.41e-25
AT1G08290	Zinc finger protein WIP3 [Source:UniProtKB/Swiss-Prot;Acc:Q9SGD1]	1.11	1.14e-49
AT1G09932	Phosphoglycerate mutase family protein [Source:TAIR;Acc:AT1G09932]	0.83	0.0096
AT1G12110	Protein NRT1/ PTR FAMILY 6.3 [Source:UniProtKB/Swiss-Prot;Acc:Q05085]	0.86	2.98e-21
AT1G12850	Phosphoglycerate mutase family protein [Source:TAIR;Acc:AT1G12850]	0.19	0.01893
AT1G25422	unknown protein; FUNCTIONS IN: molecular_function unknown; INVOLVED IN: biological_process unknown; LOCATED IN: cellular_component unknown; BEST Arabidopsis thaliana protein match is: unknown protein (TAIR:AT1G68500.1); Has 16 Blast hits to 16 prote /.../ 6 species: Archae - 0; Bacteria - 0; Metazoa - 0; Fungi - 0; Plants - 16; Viruses - 0; Other Eukaryotes - 0 (source: NCBI BLink). [Source:TAIR;…	-2.23	0.0001746
AT1G51840	protein kinase-related [Source:TAIR;Acc:AT1G51840]	-2.98	6.08e-19
AT1G63295	Remorin family protein [Source:TAIR;Acc:AT1G63295]	-0.74	7.21e-06
AT1G66020	Terpenoid synthase 26 [Source:UniProtKB/Swiss-Prot;Acc:Q9C8E3]	-1.19	2.39e-09
AT1G74360	Probable LRR receptor-like serine/threonine-protein kinase At1g74360 [Source:UniProtKB/Swiss-Prot;Acc:C0LGJ1]	-0.43	0.005974
AT1G78610	Mechanosensitive ion channel protein 6 [Source:UniProtKB/Swiss-Prot;Acc:Q9SYM1]	0.47	4.34e-09
AT2G36590	Proline transporter 3 [Source:UniProtKB/Swiss-Prot;Acc:Q9SJP9]	-5.03	2.88e-15
AT2G47800	ABC transporter C family member 4 [Source:UniProtKB/Swiss-Prot;Acc:Q7DM58]	-1.86	2.05e-96
AT2G48080	oxidoreductase, 2OG-Fe(II) oxygenase family protein [Source:TAIR;Acc:AT2G48080]	-1.2	0.003776
AT3G29575	Ninja-family protein AFP3 [Source:UniProtKB/Swiss-Prot;Acc:Q94F39]	-2.1	2.52e-18
AT3G53510	ABC transporter G family member 20 [Source:UniProtKB/Swiss-Prot;Acc:Q9LFG8]	-0.47	0.02227
AT4G00500	alpha/beta-Hydrolases superfamily protein [Source:TAIR;Acc:AT4G00500]	0.4	0.003575
AT4G03500	Ankyrin repeat family protein [Source:TAIR;Acc:AT4G03500]	-1.92	1.24e-08
AT4G17340	Probable aquaporin TIP2-2 [Source:UniProtKB/Swiss-Prot;Acc:Q41975]	-1.39	2.04e-13
AT4G30020	PA-domain containing subtilase family protein [Source:TAIR;Acc:AT4G30020]	0.35	8.94e-05
AT4G30460	glycine-rich protein [Source:TAIR;Acc:AT4G30460]	-3.23	5.68e-05
AT5G08640	Flavonol synthase/flavanone 3-hydroxylase [Source:UniProtKB/Swiss-Prot;Acc:Q96330]	-1.24	2.61e-08
AT5G23190	Cytochrome P450 86B1 [Source:UniProtKB/Swiss-Prot;Acc:Q9FMY1]	-1.08	1.56e-08
AT5G36180	Serine carboxypeptidase-like 1 [Source:UniProtKB/Swiss-Prot;Acc:Q8RWJ6]	-2.22	3.39e-13
AT1G10680	ABC transporter B family member 10 [Source:UniProtKB/Swiss-Prot;Acc:Q9SGY1]	-3.26	1.49e-05
AT5G65790	myb domain protein 68 [Source:TAIR;Acc:AT5G65790]	-0.24	0.008891
AT5G25120	Cytochrome P450 71B11 [Source:UniProtKB/Swiss-Prot;Acc:P58049]	-0.8	0.0002849
AT1G07880	Mitogen-activated protein kinase 13 [Source:UniProtKB/Swiss-Prot;Acc:Q9LQQ9]	1.59	1.25e-70
AT1G78050	phosphoglycerate/bisphosphoglycerate mutase [Source:TAIR;Acc:AT1G78050]	0.49	1.6e-07
AT5G01990	Auxin efflux carrier family protein [Source:TAIR;Acc:AT5G01990]	-0.43	0.003048
AT1G73290	serine carboxypeptidase-like 5 [Source:TAIR;Acc:AT1G73290]	-3.8	8.03e-11
AT3G57020	Protein STRICTOSIDINE SYNTHASE-LIKE 9 [Source:UniProtKB/Swiss-Prot;Acc:Q9M1J6]	-2.85	6.84e-60
AT5G66690	UDP-glycosyltransferase 72E2 [Source:UniProtKB/Swiss-Prot;Acc:Q9LVR1]	-0.48	0.0001621
AT1G75500	Protein WALLS ARE THIN 1 [Source:UniProtKB/Swiss-Prot;Acc:Q94AP3]	-1.14	2.8e-30
AT1G01600	Cytochrome P450 86A4 [Source:UniProtKB/Swiss-Prot;Acc:Q9LMM1]	-0.73	0.03405
AT1G04490	Protein of unknown function (DUF3527) [Source:TAIR;Acc:AT1G04490]	1.93	3.71e-26
AT1G14120	2-oxoglutarate (2OG) and Fe(II)-dependent oxygenase superfamily protein [Source:TAIR;Acc:AT1G14120]	-5.9	6.03e-38
AT1G16120	Wall-associated receptor kinase-like 1 [Source:UniProtKB/Swiss-Prot;Acc:Q9S9M5]	-0.72	0.001348
AT1G19230	Riboflavin synthase-like superfamily protein [Source:TAIR;Acc:AT1G19230]	0.43	0.002149
AT1G25570	Di-glucose binding protein with Leucine-rich repeat domain [Source:TAIR;Acc:AT1G25570]	1.29	1.23e-70
AT1G41830	SKU5-similar 6 [Source:TAIR;Acc:AT1G41830]	-0.31	1.98e-08
AT1G51830	Leucine-rich repeat protein kinase family protein [Source:TAIR;Acc:AT1G51830]	-3.36	8.14e-39
AT1G62570	Flavin-containing monooxygenase FMO GS-OX4 [Source:UniProtKB/Swiss-Prot;Acc:Q93Y23]	0.45	5.57e-08
AT1G71015	unknown protein; BEST Arabidopsis thaliana protein match is: unknown protein (TAIR:AT2G01340.1); Has 85 Blast hits to 85 proteins in 12 species: Archae - 0; Bacteria - 0; Metazoa - 0; Fungi - 0; Plants - 85; Viruses - 0; Other Eukaryotes - 0 (source /.../ BLink). [Source:TAIR;Acc:AT1G71015]	1.82	6.38e-35
AT1G72230	Cupredoxin superfamily protein [Source:TAIR;Acc:AT1G72230]	-1.08	6.7e-33
AT2G25160	cytochrome P450, family 82, subfamily F, polypeptide 1 [Source:TAIR;Acc:AT2G25160]	-4.13	1.29e-65
AT2G28470	Beta-galactosidase 8 [Source:UniProtKB/Swiss-Prot;Acc:Q9SCV4]	-0.74	0.0001332
AT2G32800	Receptor like protein kinase S.2 [Source:UniProtKB/Swiss-Prot;Acc:O48837]	1.84	1.25e-80
AT2G41312	other RNA [Source:TAIR;Acc:AT2G41312]	-2.39	3.02e-19
AT3G18710	U-box domain-containing protein 29 [Source:UniProtKB/Swiss-Prot;Acc:Q9LSA6]	0.53	2.7e-05
AT3G28345	ABC transporter B family member 15 [Source:UniProtKB/Swiss-Prot;Acc:Q9LHD1]	-0.93	1.26e-13
AT3G51240	Naringenin,2-oxoglutarate 3-dioxygenase [Source:UniProtKB/Swiss-Prot;Acc:Q9S818]	-2.01	5.13e-22
AT4G19975	0	-2.07	1.82e-09
AT4G24960	HVA22-like protein d [Source:UniProtKB/Swiss-Prot;Acc:Q9S760]	-0.82	2.19e-07
AT4G27435	Protein of unknown function (DUF1218) [Source:TAIR;Acc:AT4G27435]	-0.44	0.002313
AT4G35730	Regulator of Vps4 activity in the MVB pathway protein [Source:TAIR;Acc:AT4G35730]	0.4	0.0001489
AT4G37310	cytochrome P450, family 81, subfamily H, polypeptide 1 [Source:TAIR;Acc:AT4G37310]	-2.12	1.61e-46
AT5G12270	2-oxoglutarate (2OG) and Fe(II)-dependent oxygenase superfamily protein [Source:TAIR;Acc:AT5G12270]	-5.57	2.8e-32
AT5G17980	C2 calcium/lipid-binding plant phosphoribosyltransferase family protein [Source:TAIR;Acc:AT5G17980]	1.44	1.14e-60
AT5G19970	unknown protein; Has 1807 Blast hits to 1807 proteins in 277 species: Archae - 0; Bacteria - 0; Metazoa - 736; Fungi - 347; Plants - 385; Viruses - 0; Other Eukaryotes - 339 (source: NCBI BLink). [Source:TAIR;Acc:AT5G19970]	-2.74	9.55e-25
AT5G24780	Vegetative storage protein 1 [Source:UniProtKB/Swiss-Prot;Acc:O49195]	-2.23	7.96e-46
AT5G25460	Protein of unknown function, DUF642 [Source:TAIR;Acc:AT5G25460]	5.28	1.82e-301
AT5G49350	Glycine-rich protein family [Source:TAIR;Acc:AT5G49350]	-0.82	0.007871
AT5G52450	MATE efflux family protein [Source:TAIR;Acc:AT5G52450]	1.02	7.26e-11
AT5G53990	UDP-glycosyltransferase 79B9 [Source:UniProtKB/Swiss-Prot;Acc:Q9FN28]	-1.05	1.27e-08
AT2G46590	Dof zinc finger protein DOF2.5 [Source:UniProtKB/Swiss-Prot;Acc:Q9ZPY0]	-1.2	7.03e-13
AT2G34080	Cysteine proteinases superfamily protein [Source:TAIR;Acc:AT2G34080]	0.98	7.3e-06
AT3G18660	UDP-glucuronate:xylan alpha-glucuronosyltransferase 1 [Source:UniProtKB/Swiss-Prot;Acc:Q9LSB1]	-0.57	0.003886
AT1G12370	Deoxyribodipyrimidine photo-lyase [Source:UniProtKB/Swiss-Prot;Acc:Q9SB00]	-0.77	5.63e-08
AT2G01820	Leucine-rich repeat protein kinase family protein [Source:TAIR;Acc:AT2G01820]	0.8	2.02e-35
AT5G65140	Probable trehalose-phosphate phosphatase J [Source:UniProtKB/Swiss-Prot;Acc:Q5HZ05]	-2.79	7.55e-25
AT1G07610	Metallothionein-like protein 1C [Source:UniProtKB/Swiss-Prot;Acc:Q38804]	-1.41	9.91e-37
AT1G21110	O-methyltransferase family protein [Source:TAIR;Acc:AT1G21110]	-0.84	0.001179
AT1G33440	Protein NRT1/ PTR FAMILY 4.4 [Source:UniProtKB/Swiss-Prot;Acc:Q56XQ6]	2.08	9.51e-61
AT1G49430	Long chain acyl-CoA synthetase 2 [Source:UniProtKB/Swiss-Prot;Acc:Q9XIA9]	-1.5	6.29e-09
AT1G51870	protein kinase family protein [Source:TAIR;Acc:AT1G51870]	-2.72	0.000646
AT1G53670	Peptide methionine sulfoxide reductase B1, chloroplastic [Source:UniProtKB/Swiss-Prot;Acc:Q9C8M2]	-0.45	0.0006417
AT1G58270	TRAF-like family protein [Source:TAIR;Acc:AT1G58270]	-2.63	2.82e-83
AT1G65560	Zinc-binding dehydrogenase family protein [Source:TAIR;Acc:AT1G65560]	-0.97	7.7e-18
AT1G66880	Protein kinase superfamily protein [Source:TAIR;Acc:AT1G66880]	0.28	0.01296
AT1G69440	Protein argonaute 7 [Source:UniProtKB/Swiss-Prot;Acc:Q9C793]	1.03	2.73e-11
AT1G70000	myb-like transcription factor family protein [Source:TAIR;Acc:AT1G70000]	0.67	0.0001586
AT1G77450	NAC domain containing protein 32 [Source:TAIR;Acc:AT1G77450]	-0.46	0.02772
AT2G15760	Protein of unknown function (DUF1645) [Source:TAIR;Acc:AT2G15760]	-0.94	0.0002815
AT2G20310	RPM1 interacting protein 13 [Source:TAIR;Acc:AT2G20310]	0.24	0.02239
AT2G23700	Protein of unknown function, DUF547 [Source:TAIR;Acc:AT2G23700]	-0.63	2.06e-08
AT2G38750	Annexin D4 [Source:UniProtKB/Swiss-Prot;Acc:Q9ZVJ6]	-2.79	1.76e-36
AT2G43800	Formin-like protein 2 [Source:UniProtKB/Swiss-Prot;Acc:O22824]	-1.35	4.07e-28
AT3G05320	O-fucosyltransferase family protein [Source:TAIR;Acc:AT3G05320]	0.41	0.02112
AT3G44610	Protein kinase superfamily protein [Source:TAIR;Acc:AT3G44610]	1.2	1.95e-15
AT3G47780	ABC transporter A family member 7 [Source:UniProtKB/Swiss-Prot;Acc:Q9STT5]	-0.57	7.89e-08
AT3G60330	ATPase 7, plasma membrane-type [Source:UniProtKB/Swiss-Prot;Acc:Q9LY32]	-0.92	0.006311
AT4G17480	alpha/beta-Hydrolases superfamily protein [Source:TAIR;Acc:AT4G17480]	-1.28	1.22e-08
AT4G29800	Patatin-like protein 8 [Source:UniProtKB/Swiss-Prot;Acc:Q8H133]	-0.98	0.0008332
AT5G12420	O-acyltransferase (WSD1-like) family protein [Source:TAIR;Acc:AT5G12420]	-0.54	0.02141
AT5G18120	5'-adenylylsulfate reductase-like 7 [Source:UniProtKB/Swiss-Prot;Acc:Q84JN1]	1.13	4.92e-30
AT5G20540	Protein Brevis radix-like 4 [Source:UniProtKB/Swiss-Prot;Acc:Q8GZ92]	0.37	2.83e-07
AT5G23950	Calcium-dependent lipid-binding (CaLB domain) family protein [Source:TAIR;Acc:AT5G23950]	-1.39	5.66e-08
AT5G38310	unknown protein; Has 1807 Blast hits to 1807 proteins in 277 species: Archae - 0; Bacteria - 0; Metazoa - 736; Fungi - 347; Plants - 385; Viruses - 0; Other Eukaryotes - 339 (source: NCBI BLink). [Source:TAIR;Acc:AT5G38310]	-1.03	3.66e-05
AT5G50760	SAUR-like auxin-responsive protein family [Source:TAIR;Acc:AT5G50760]	-2.63	3.57e-30
AT5G57010	calmodulin-binding family protein [Source:TAIR;Acc:AT5G57010]	1.93	2.78e-42
AT5G67620	unknown protein; FUNCTIONS IN: molecular_function unknown; INVOLVED IN: N-terminal protein myristoylation; LOCATED IN: microtubule; BEST Arabidopsis thaliana protein match is: unknown protein (TAIR:AT5G62900.1); Has 1807 Blast hits to 1807 proteins /.../ species: Archae - 0; Bacteria - 0; Metazoa - 736; Fungi - 347; Plants - 385; Viruses - 0; Other Eukaryotes - 339 (source: NCBI BLink). [Source:T…	-0.92	0.02338
AT3G56200	Transmembrane amino acid transporter family protein [Source:TAIR;Acc:AT3G56200]	-0.67	7.18e-08
AT2G30490	Trans-cinnamate 4-monooxygenase [Source:UniProtKB/Swiss-Prot;Acc:P92994]	-0.47	2.84e-06
AT5G21482	Cytokinin dehydrogenase 7 [Source:UniProtKB/Swiss-Prot;Acc:Q9FUJ1]	-0.6	3.77e-08
AT5G42500	Dirigent protein 2 [Source:UniProtKB/Swiss-Prot;Acc:Q9FIG7]	-2.5	9.93e-17
AT2G03090	Expansin-A15 [Source:UniProtKB/Swiss-Prot;Acc:O80622]	-1.4	2.34e-33
AT5G63595	Probable flavonol synthase 4 [Source:UniProtKB/Swiss-Prot;Acc:F4KAS1]	-1.62	7.65e-14
AT4G14550	Auxin-responsive protein IAA14 [Source:UniProtKB/Swiss-Prot;Acc:Q38832]	3.06	2.47e-44
AT2G43000	Transcription factor JUNGBRUNNEN 1 [Source:UniProtKB/Swiss-Prot;Acc:Q9SK55]	-2.47	0.0003125
AT2G37040	Phenylalanine ammonia-lyase 1 [Source:UniProtKB/Swiss-Prot;Acc:P35510]	-1.36	5.66e-37
AT1G55180	Phospholipase D epsilon [Source:UniProtKB/Swiss-Prot;Acc:Q9C888]	-0.99	1.04e-05
AT1G47128	Cysteine proteinase RD21a [Source:UniProtKB/Swiss-Prot;Acc:P43297]	-0.49	2.82e-15
AT5G24140	Squalene epoxidase 4 [Source:UniProtKB/Swiss-Prot;Acc:O65403]	-1.43	3.97e-05
AT3G56400	Probable WRKY transcription factor 70 [Source:UniProtKB/Swiss-Prot;Acc:Q9LY00]	-1.87	2.9e-09
AT1G02170	Metacaspase-1 [Source:UniProtKB/Swiss-Prot;Acc:Q7XJE6]	0.28	0.005768
AT1G02335	Germin-like protein subfamily 2 member 2 [Source:UniProtKB/Swiss-Prot;Acc:Q9FZ27]	-0.66	5.09e-05
AT1G03700	CASP-like protein 1C2 [Source:UniProtKB/Swiss-Prot;Acc:Q9LR57]	-1.45	0.000128
AT1G08470	Protein STRICTOSIDINE SYNTHASE-LIKE 3 [Source:UniProtKB/Swiss-Prot;Acc:Q8VWF6]	-0.39	0.0001673
AT1G13950	Eukaryotic translation initiation factor 5A-1 [Source:UniProtKB/Swiss-Prot;Acc:Q9XI91]	1.37	1.45e-39
AT1G20450	Dehydrin ERD10 [Source:UniProtKB/Swiss-Prot;Acc:P42759]	-0.58	0.0005485
AT1G36160	Acetyl-CoA carboxylase 1 [Source:UniProtKB/Swiss-Prot;Acc:Q38970]	-0.55	1.17e-11
AT1G47530	MATE efflux family protein [Source:TAIR;Acc:AT1G47530]	-0.36	5.56e-05
AT1G50630	Protein of unknown function (DUF3537) [Source:TAIR;Acc:AT1G50630]	0.27	0.007673
AT1G64400	Long chain acyl-CoA synthetase 3 [Source:UniProtKB/Swiss-Prot;Acc:Q9C7W4]	0.58	2.82e-05
AT1G64500	Glutaredoxin family protein [Source:TAIR;Acc:AT1G64500]	-1.19	0.02049
AT2G01340	Encodes a protein whose expression is responsive to nematode infection. [Source:TAIR;Acc:AT2G01340]	-0.59	0.001076
AT2G31410	unknown protein; Has 1719 Blast hits to 1091 proteins in 184 species: Archae - 5; Bacteria - 24; Metazoa - 559; Fungi - 169; Plants - 192; Viruses - 1; Other Eukaryotes - 769 (source: NCBI BLink). [Source:TAIR;Acc:AT2G31410]	0.35	0.001672
AT2G34810	FAD-binding Berberine family protein [Source:TAIR;Acc:AT2G34810]	1.79	2.43e-36
AT2G38180	GDSL esterase/lipase At2g38180 [Source:UniProtKB/Swiss-Prot;Acc:O80443]	-1.01	0.005128
AT2G38760	Annexin D3 [Source:UniProtKB/Swiss-Prot;Acc:Q9SE45]	-1.24	3.49e-11
AT2G41830	Uncharacterized protein [Source:TAIR;Acc:AT2G41830]	1.21	3.39e-32
AT2G43500	Protein NLP8 [Source:UniProtKB/Swiss-Prot;Acc:O22864]	-0.4	0.008081
AT3G12020	P-loop containing nucleoside triphosphate hydrolases superfamily protein [Source:TAIR;Acc:AT3G12020]	0.29	0.001185
AT3G25870	unknown protein; BEST Arabidopsis thaliana protein match is: unknown protein (TAIR:AT1G13360.1); Has 50 Blast hits to 50 proteins in 12 species: Archae - 0; Bacteria - 0; Metazoa - 0; Fungi - 0; Plants - 50; Viruses - 0; Other Eukaryotes - 0 (source /.../ BLink). [Source:TAIR;Acc:AT3G25870]	-1.45	8.56e-15
AT3G45710	Protein NRT1/ PTR FAMILY 2.5 [Source:UniProtKB/Swiss-Prot;Acc:Q9M172]	-3.69	2.63e-88
AT3G55430	O-Glycosyl hydrolases family 17 protein [Source:TAIR;Acc:AT3G55430]	1.31	5.35e-63
AT4G11350	Protein of unknown function (DUF604) [Source:TAIR;Acc:AT4G11350]	1.41	1.63e-13
AT4G14440	Enoyl-CoA delta isomerase 3 [Source:UniProtKB/Swiss-Prot;Acc:O23300]	-0.84	0.0004603
AT4G20390	CASP-like protein 1B2 [Source:UniProtKB/Swiss-Prot;Acc:Q9SUP0]	-0.91	2.56e-05
AT4G34730	Probable ribosome-binding factor A, chloroplastic [Source:UniProtKB/Swiss-Prot;Acc:O65693]	0.81	1.63e-09
AT4G36640	Sec14p-like phosphatidylinositol transfer family protein [Source:TAIR;Acc:AT4G36640]	0.29	0.009434
AT4G38062	0	0.39	0.000275
AT4G38080	hydroxyproline-rich glycoprotein family protein [Source:TAIR;Acc:AT4G38080]	-0.8	0.002384
AT5G04870	Calcium-dependent protein kinase 1 [Source:UniProtKB/Swiss-Prot;Acc:Q06850]	0.7	9.91e-14
AT5G07995	0	-2.98	0.0001508
AT5G18270	Arabidopsis NAC domain containing protein 87 [Source:TAIR;Acc:AT5G18270]	0.74	1.09e-08
AT5G25940	early nodulin-related [Source:TAIR;Acc:AT5G25940]	0.26	0.01262
AT5G42840	Cysteine/Histidine-rich C1 domain family protein [Source:TAIR;Acc:AT5G42840]	-2.22	4.68e-23
AT5G48320	Cysteine/Histidine-rich C1 domain family protein [Source:TAIR;Acc:AT5G48320]	-1.93	2.99e-11
AT5G50350	unknown protein; FUNCTIONS IN: molecular_function unknown; INVOLVED IN: response to oxidative stress; LOCATED IN: chloroplast; EXPRESSED IN: 22 plant structures; EXPRESSED DURING: 13 growth stages; Has 1807 Blast hits to 1807 proteins in 277 species /.../ae - 0; Bacteria - 0; Metazoa - 736; Fungi - 347; Plants - 385; Viruses - 0; Other Eukaryotes - 339 (source: NCBI BLink). [Source:TAIR;Acc:AT5G5…	0.46	0.007198
AT5G57790	unknown protein; Has 13 Blast hits to 11 proteins in 5 species: Archae - 0; Bacteria - 0; Metazoa - 0; Fungi - 0; Plants - 13; Viruses - 0; Other Eukaryotes - 0 (source: NCBI BLink). [Source:TAIR;Acc:AT5G57790]	-0.61	0.002616
AT4G35160	O-methyltransferase family protein [Source:TAIR;Acc:AT4G35160]	-3.14	5.18e-187
AT5G58580	RING-H2 finger protein ATL63 [Source:UniProtKB/Swiss-Prot;Acc:Q9LUZ9]	2.4	4.46e-12
AT5G66390	Peroxidase 72 [Source:UniProtKB/Swiss-Prot;Acc:Q9FJZ9]	-3.55	7.28e-38
AT1G75450	Cytokinin dehydrogenase 5 [Source:UniProtKB/Swiss-Prot;Acc:Q67YU0]	-4.34	2.54e-46
AT1G21390	embryo defective 2170 [Source:TAIR;Acc:AT1G21390]	0.93	3.63e-17
AT1G70330	Equilibrative nucleotide transporter 1 [Source:UniProtKB/Swiss-Prot;Acc:Q8VXY7]	0.27	0.0003477
AT1G08280	Glycosyltransferase family 29 (sialyltransferase) family protein [Source:TAIR;Acc:AT1G08280]	0.23	0.0147
AT3G58790	Probable galacturonosyltransferase 15 [Source:UniProtKB/Swiss-Prot;Acc:Q8L4B0]	0.54	2.3e-10
AT1G76790	O-methyltransferase family protein [Source:TAIR;Acc:AT1G76790]	-0.71	4.96e-08
AT4G02330	Probable pectinesterase/pectinesterase inhibitor 41 [Source:UniProtKB/Swiss-Prot;Acc:Q8RXK7]	0.38	0.03609
AT2G37970	SOUL heme-binding family protein [Source:TAIR;Acc:AT2G37970]	-1.3	7.38e-11
AT5G11100	Synaptotagmin-4 [Source:UniProtKB/Swiss-Prot;Acc:A0JJX5]	0.77	1.16e-11
AT1G69310	Probable WRKY transcription factor 57 [Source:UniProtKB/Swiss-Prot;Acc:Q9C983]	-0.62	1.25e-06
AT1G01570	Protein of unknown function (DUF604) [Source:TAIR;Acc:AT1G01570]	0.78	0.0001404
AT1G19700	BEL1-like homeodomain protein 10 [Source:UniProtKB/Swiss-Prot;Acc:Q9FXG8]	-0.8	1.65e-21
AT1G23330	alpha/beta-Hydrolases superfamily protein [Source:TAIR;Acc:AT1G23330]	-1.24	1.1e-15
AT1G32690	unknown protein; FUNCTIONS IN: molecular_function unknown; INVOLVED IN: biological_process unknown; LOCATED IN: plasma membrane; EXPRESSED IN: 21 plant structures; EXPRESSED DURING: 11 growth stages; BEST Arabidopsis thaliana protein match is: unkno /.../tein (TAIR:AT2G35200.1); Has 45 Blast hits to 45 proteins in 8 species: Archae - 0; Bacteria - 0; Metazoa - 0; Fungi - 0; Plants - 45; Viruses -…	1.22	5.84e-12
AT1G34420	leucine-rich repeat transmembrane protein kinase family protein [Source:TAIR;Acc:AT1G34420]	0.32	0.01303
AT1G51860	Probable LRR receptor-like serine/threonine-protein kinase At1g51860 [Source:UniProtKB/Swiss-Prot;Acc:C0LGG4]	-2.74	9.8e-67
AT1G68360	C2H2 and C2HC zinc fingers superfamily protein [Source:TAIR;Acc:AT1G68360]	0.2	0.04193
AT1G68400	Probable leucine-rich repeat receptor-like protein kinase At1g68400 [Source:UniProtKB/Swiss-Prot;Acc:Q9M9C5]	1.57	5.88e-46
AT1G68730	Zim17-type zinc finger protein [Source:TAIR;Acc:AT1G68730]	0.79	9.03e-07
AT1G72140	Protein NRT1/ PTR FAMILY 5.12 [Source:UniProtKB/Swiss-Prot;Acc:Q9C7U1]	-2.85	3.42e-34
AT1G74020	Protein STRICTOSIDINE SYNTHASE-LIKE 12 [Source:UniProtKB/Swiss-Prot;Acc:P94111]	0.34	1.71e-05
AT2G15620	Ferredoxin--nitrite reductase, chloroplastic [Source:UniProtKB/Swiss-Prot;Acc:Q39161]	-0.35	0.003172
AT2G23910	NAD(P)-binding Rossmann-fold superfamily protein [Source:TAIR;Acc:AT2G23910]	-2.27	1.2e-21
AT2G26420	Phosphatidylinositol 4-phosphate 5-kinase 3 [Source:UniProtKB/Swiss-Prot;Acc:O48709]	3.79	3.46e-32
AT2G34930	disease resistance family protein / LRR family protein [Source:TAIR;Acc:AT2G34930]	-0.63	0.0001015
AT2G35380	Peroxidase 20 [Source:UniProtKB/Swiss-Prot;Acc:Q9SLH7]	-1.39	3.62e-07
AT2G39420	alpha/beta-Hydrolases superfamily protein [Source:TAIR;Acc:AT2G39420]	-0.29	0.002016
AT2G43590	Chitinase family protein [Source:TAIR;Acc:AT2G43590]	-0.8	0.0006839
AT3G05165	Sugar transporter ERD6-like 11 [Source:UniProtKB/Swiss-Prot;Acc:Q94AF9]	0.76	4.1e-14
AT3G06450	Probable boron transporter 3 [Source:UniProtKB/Swiss-Prot;Acc:Q93Z13]	0.95	3.99e-36
AT3G26125	cytochrome P450, family 86, subfamily C, polypeptide 2 [Source:TAIR;Acc:AT3G26125]	-0.57	0.002782
AT3G26450	Polyketide cyclase/dehydrase and lipid transport superfamily protein [Source:TAIR;Acc:AT3G26450]	-1.35	2.64e-42
AT3G29250	Short-chain dehydrogenase reductase 4 [Source:UniProtKB/Swiss-Prot;Acc:F4J2Z7]	-1.78	9.12e-13
AT3G44735	Putative phytosulfokines 6 [Source:UniProtKB/Swiss-Prot;Acc:Q8LA14]	0.45	0.0004623
AT3G45010	Serine carboxypeptidase-like 48 [Source:UniProtKB/Swiss-Prot;Acc:Q56WF8]	2.05	1.54e-82
AT3G51720	WEB family protein At3g51720 [Source:UniProtKB/Swiss-Prot;Acc:Q9SCT6]	0.81	5.27e-27
AT3G56620	WAT1-related protein At3g56620 [Source:UniProtKB/Swiss-Prot;Acc:Q9LXX8]	-4.87	1.76e-20
AT4G02280	Sucrose synthase 3 [Source:UniProtKB/Swiss-Prot;Acc:Q9M111]	-0.69	0.0001588
AT4G08620	Sulfate transporter 1.1 [Source:UniProtKB/Swiss-Prot;Acc:Q9SAY1]	-4.37	3.61e-60
AT4G10770	Oligopeptide transporter 7 [Source:UniProtKB/Swiss-Prot;Acc:O82485]	-1.95	9.87e-22
AT4G20235	cytochrome P450, family 71, subfamily A, polypeptide 28 [Source:TAIR;Acc:AT4G20235]	-0.75	7.37e-05
AT4G21760	Beta-glucosidase 47 [Source:UniProtKB/Swiss-Prot;Acc:Q9SVS1]	-6.47	4.58e-206
AT4G37330	cytochrome P450, family 81, subfamily D, polypeptide 4 [Source:TAIR;Acc:AT4G37330]	-0.36	6.53e-05
AT5G05270	Probable chalcone--flavonone isomerase 3 [Source:UniProtKB/Swiss-Prot;Acc:Q8VZW3]	-0.79	3.14e-06
AT5G12010	unknown protein; INVOLVED IN: response to salt stress; LOCATED IN: chloroplast, plasma membrane, membrane; EXPRESSED IN: 23 plant structures; EXPRESSED DURING: 13 growth stages; BEST Arabidopsis thaliana protein match is: unknown protein (TAIR:AT4G2 /.../); Has 1807 Blast hits to 1807 proteins in 277 species: Archae - 0; Bacteria - 0; Metazoa - 736; Fungi - 347; Plants - 385; Viruses - 0; Other E…	0.65	2.23e-09
AT5G12900	unknown protein; FUNCTIONS IN: molecular_function unknown; INVOLVED IN: biological_process unknown; LOCATED IN: chloroplast; EXPRESSED IN: 21 plant structures; EXPRESSED DURING: 13 growth stages; BEST Arabidopsis thaliana protein match is: unknown p /.../ (TAIR:AT1G12330.1); Has 1807 Blast hits to 1807 proteins in 277 species: Archae - 0; Bacteria - 0; Metazoa - 736; Fungi - 347; Plants - 385; Vi…	0.39	4.38e-07
AT5G19240	Uncharacterized GPI-anchored protein At5g19240 [Source:UniProtKB/Swiss-Prot;Acc:Q84VZ5]	-1.61	2.11e-14
AT5G23400	Leucine-rich repeat (LRR) family protein [Source:TAIR;Acc:AT5G23400]	0.3	0.006198
AT5G23820	MD-2-related lipid recognition domain-containing protein [Source:TAIR;Acc:AT5G23820]	-2.67	2.09e-73
AT5G37820	Probable aquaporin NIP4-2 [Source:UniProtKB/Swiss-Prot;Acc:Q8W036]	-1.4	2.22e-06
AT5G40850	urophorphyrin methylase 1 [Source:TAIR;Acc:AT5G40850]	-0.74	3.6e-08
AT5G41570	Probable WRKY transcription factor 24 [Source:UniProtKB/Swiss-Prot;Acc:Q9FFS3]	-0.99	0.0001836
AT5G47950	HXXXD-type acyl-transferase family protein [Source:TAIR;Acc:AT5G47950]	-2.24	9.78e-23
AT5G57625	CAP (Cysteine-rich secretory proteins, Antigen 5, and Pathogenesis-related 1 protein) superfamily protein [Source:TAIR;Acc:AT5G57625]	-4.92	1.67e-12
AT5G64660	U-box domain-containing protein 27 [Source:UniProtKB/Swiss-Prot;Acc:Q9FLF4]	0.73	4.95e-09
AT5G64690	neurofilament triplet H protein-related [Source:TAIR;Acc:AT5G64690]	0.82	2.33e-05
AT1G08250	Arogenate dehydratase/prephenate dehydratase 6, chloroplastic [Source:UniProtKB/Swiss-Prot;Acc:Q9SGD6]	-0.57	2.71e-06
AT3G60640	Autophagy-related protein 8g [Source:UniProtKB/Swiss-Prot;Acc:Q9LZZ9]	0.65	3.15e-10
AT4G34230	Cinnamyl alcohol dehydrogenase 5 [Source:UniProtKB/Swiss-Prot;Acc:O49482]	0.3	0.002946
AT1G58170	Dirigent protein 19 [Source:UniProtKB/Swiss-Prot;Acc:Q9C523]	-3.06	1.49e-52
AT2G47000	ABC transporter B family member 4 [Source:UniProtKB/Swiss-Prot;Acc:O80725]	0.37	3.16e-08
AT5G67230	Probable beta-1,4-xylosyltransferase IRX14H [Source:UniProtKB/Swiss-Prot;Acc:Q9FH90]	0.7	0.005134
AT5G54690	Probable galacturonosyltransferase 12 [Source:UniProtKB/Swiss-Prot;Acc:Q9FH36]	-0.51	0.00188
AT1G17950	myb domain protein 52 [Source:TAIR;Acc:AT1G17950]	-0.47	0.01009
AT3G10340	Phenylalanine ammonia-lyase 4 [Source:UniProtKB/Swiss-Prot;Acc:Q9SS45]	-0.42	0.00061
AT1G24030	Protein kinase superfamily protein [Source:TAIR;Acc:AT1G24030]	-0.39	0.01396
AT5G04960	Probable pectinesterase/pectinesterase inhibitor 46 [Source:UniProtKB/Swiss-Prot;Acc:Q9FF78]	-4.28	4.91e-09
AT5G20860	Probable pectinesterase/pectinesterase inhibitor 54 [Source:UniProtKB/Swiss-Prot;Acc:Q3E989]	-0.63	0.003784
AT5G50750	Probable UDP-arabinopyranose mutase 4 [Source:UniProtKB/Swiss-Prot;Acc:Q9LUE6]	-4.47	3.24e-16
AT5G08260	Serine carboxypeptidase-like 35 [Source:UniProtKB/Swiss-Prot;Acc:Q9LEY1]	0.23	0.009588
AT3G45080	Cytosolic sulfotransferase 6 [Source:UniProtKB/Swiss-Prot;Acc:Q9M1V1]	-2.56	3.61e-15
AT3G26520	Aquaporin TIP1-2 [Source:UniProtKB/Swiss-Prot;Acc:Q41963]	-0.4	3.12e-07
AT5G33290	Xylogalacturonan beta-1,3-xylosyltransferase [Source:UniProtKB/Swiss-Prot;Acc:Q94AA9]	0.36	0.00445
AT1G11310	MLO-like protein 2 [Source:UniProtKB/Swiss-Prot;Acc:Q9SXB6]	-0.37	1.8e-05
AT1G16420	Metacaspase-8 [Source:UniProtKB/Swiss-Prot;Acc:Q9SA41]	-1.67	0.0009421
AT1G26520	Cobalamin biosynthesis CobW-like protein [Source:TAIR;Acc:AT1G26520]	0.47	0.0125
AT1G32070	Acetyltransferase NSI [Source:UniProtKB/Swiss-Prot;Acc:Q7X9V3]	0.48	5.32e-06
AT1G51850	Leucine-rich repeat protein kinase family protein [Source:TAIR;Acc:AT1G51850]	-1.42	5.93e-14
AT1G60470	Galactinol synthase 4 [Source:UniProtKB/Swiss-Prot;Acc:O22693]	-1.62	6.19e-29
AT1G62540	Flavin-containing monooxygenase FMO GS-OX2 [Source:UniProtKB/Swiss-Prot;Acc:Q94K43]	-0.49	9.92e-05
AT1G64210	Putative inactive receptor-like protein kinase At1g64210 [Source:UniProtKB/Swiss-Prot;Acc:Q9SH71]	-2.45	1.3e-13
AT1G64490	DEK, chromatin associated protein [Source:TAIR;Acc:AT1G64490]	0.3	0.007475
AT1G65060	4-coumarate--CoA ligase 3 [Source:UniProtKB/Swiss-Prot;Acc:Q9S777]	-1.14	2.01e-14
AT2G23530	Zinc-finger domain of monoamine-oxidase A repressor R1 [Source:TAIR;Acc:AT2G23530]	0.36	5.65e-05
AT2G25530	AFG1-like ATPase family protein [Source:TAIR;Acc:AT2G25530]	-0.43	0.0005881
AT2G27590	S-adenosyl-L-methionine-dependent methyltransferases superfamily protein [Source:TAIR;Acc:AT2G27590]	0.9	1.72e-15
AT2G34910	BEST Arabidopsis thaliana protein match is: root hair specific 4 (TAIR:AT1G30850.1); Has 43 Blast hits to 43 proteins in 9 species: Archae - 0; Bacteria - 0; Metazoa - 0; Fungi - 0; Plants - 43; Viruses - 0; Other Eukaryotes - 0 (source: NCBI BLink). [Source:TAIR;Acc:AT2G34910]	-1.95	0.01227
AT2G36100	Casparian strip membrane protein 1 [Source:UniProtKB/Swiss-Prot;Acc:Q9SIH4]	-3	5.99e-16
AT2G38230	Pyridoxal 5'-phosphate synthase subunit PDX1.1 [Source:UniProtKB/Swiss-Prot;Acc:O80448]	-3.07	3.05e-05
AT2G40750	Probable WRKY transcription factor 54 [Source:UniProtKB/Swiss-Prot;Acc:Q93WU8]	2.79	2.18e-45
AT2G42350	RING-H2 finger protein ATL40 [Source:UniProtKB/Swiss-Prot;Acc:Q9SLC4]	-0.62	0.001441
AT2G43670	Carbohydrate-binding X8 domain superfamily protein [Source:TAIR;Acc:AT2G43670]	-1.32	1.51e-08
AT2G46270	G-box-binding factor 3 [Source:UniProtKB/Swiss-Prot;Acc:P42776]	-1.27	9.23e-16
AT2G47370	Calcium-dependent phosphotriesterase superfamily protein [Source:TAIR;Acc:AT2G47370]	-0.79	7.2e-05
AT3G01420	Alpha-dioxygenase 1 [Source:UniProtKB/Swiss-Prot;Acc:Q9SGH6]	-1.36	1.26e-26
AT3G01510	Phosphoglucan phosphatase LSF1, chloroplastic [Source:UniProtKB/Swiss-Prot;Acc:F4J117]	1.37	7.42e-30
AT3G02190	60S ribosomal protein L39-2 [Source:UniProtKB/Swiss-Prot;Acc:Q8L8W6]	0.37	0.004258
AT3G49960	Peroxidase 35 [Source:UniProtKB/Swiss-Prot;Acc:Q96510]	-3.86	4.61e-07
AT3G50300	HXXXD-type acyl-transferase family protein [Source:TAIR;Acc:AT3G50300]	-1.36	2.56e-13
AT3G51530	F-box/FBD/LRR-repeat protein At3g51530 [Source:UniProtKB/Swiss-Prot;Acc:Q501E9]	0.3	0.006655
AT3G52790	peptidoglycan-binding LysM domain-containing protein [Source:TAIR;Acc:AT3G52790]	-0.91	0.000246
AT3G61160	Shaggy-related protein kinase beta [Source:UniProtKB/Swiss-Prot;Acc:O23145]	1.19	2.13e-19
AT4G03820	Protein of unknown function (DUF3537) [Source:TAIR;Acc:AT4G03820]	0.8	6.58e-13
AT4G13180	NAD(P)-binding Rossmann-fold superfamily protein [Source:TAIR;Acc:AT4G13180]	-0.31	0.02828
AT4G15490	UDP-glycosyltransferase 84A3 [Source:UniProtKB/Swiss-Prot;Acc:O23401]	-0.5	0.03447
AT4G16146	cAMP-regulated phosphoprotein 19-related protein [Source:TAIR;Acc:AT4G16146]	-1.25	1.21e-09
AT4G22758	Uncharacterized protein At4g22758 [Source:UniProtKB/Swiss-Prot;Acc:Q56XJ7]	-0.52	0.0323
AT4G22850	SNARE associated Golgi protein family [Source:TAIR;Acc:AT4G22850]	0.31	0.007836
AT4G30670	Putative membrane lipoprotein [Source:TAIR;Acc:AT4G30670]	0.48	0.00941
AT4G32920	glycine-rich protein [Source:TAIR;Acc:AT4G32920]	-0.35	0.004633
AT4G33880	Transcription factor bHLH85 [Source:UniProtKB/Swiss-Prot;Acc:Q84WK0]	-3.1	0.0001342
AT4G35790	Phospholipase D delta [Source:UniProtKB/Swiss-Prot;Acc:Q9C5Y0]	0.25	2.84e-05
AT4G35860	Ras-related protein RABB1b [Source:UniProtKB/Swiss-Prot;Acc:Q38922]	-0.22	0.04483
AT5G06610	Protein of unknown function (DUF620) [Source:TAIR;Acc:AT5G06610]	-1.02	6.3e-13
AT5G07680	NAC domain containing protein 80 [Source:TAIR;Acc:AT5G07680]	-0.56	4.36e-07
AT5G10870	Chorismate mutase 2 [Source:UniProtKB/Swiss-Prot;Acc:Q9S7H4]	0.28	0.00993
AT5G15970	Stress-induced protein KIN2 [Source:UniProtKB/Swiss-Prot;Acc:P31169]	-1.21	0.001636
AT5G40960	Protein of unknown function (DUF 3339) [Source:TAIR;Acc:AT5G40960]	0.81	1.07e-06
AT5G55180	O-Glycosyl hydrolases family 17 protein [Source:TAIR;Acc:AT5G55180]	-0.23	0.01691
AT5G58910	laccase 16 [Source:TAIR;Acc:AT5G58910]	-1.33	3.77e-08
AT5G62480	Glutathione S-transferase U9 [Source:UniProtKB/Swiss-Prot;Acc:Q9FUT0]	0.8	1.41e-06
AT5G66870	LOB domain-containing protein 36 [Source:UniProtKB/Swiss-Prot;Acc:Q9FKZ3]	-1.67	1.05e-36
AT2G01430	Homeobox-leucine zipper protein ATHB-17 [Source:UniProtKB/Swiss-Prot;Acc:Q8S9N6]	-1.39	5.26e-08
AT1G72310	RING-H2 finger protein ATL3 [Source:UniProtKB/Swiss-Prot;Acc:Q9XF63]	-0.28	0.01558
AT3G48920	myb domain protein 45 [Source:TAIR;Acc:AT3G48920]	-1.23	1.61e-07
AT4G35090	Catalase-2 [Source:UniProtKB/Swiss-Prot;Acc:P25819]	0.55	3.23e-09
AT3G27925	Protease Do-like 1, chloroplastic [Source:UniProtKB/Swiss-Prot;Acc:O22609]	0.65	2.56e-08
AT2G02010	Glutamate decarboxylase 4 [Source:UniProtKB/Swiss-Prot;Acc:Q9ZPS3]	-0.66	0.03413
AT5G62620	Probable beta-1,3-galactosyltransferase 19 [Source:UniProtKB/Swiss-Prot;Acc:Q9LV16]	-0.83	4.31e-09
AT1G17180	Glutathione S-transferase U25 [Source:UniProtKB/Swiss-Prot;Acc:Q9SHH7]	-1.19	9.25e-05
AT2G29460	Glutathione S-transferase U4 [Source:UniProtKB/Swiss-Prot;Acc:Q9ZW27]	-1.05	1.17e-05
AT3G01470	Homeobox-leucine zipper protein HAT5 [Source:UniProtKB/Swiss-Prot;Acc:Q02283]	-1.23	1.68e-44
AT5G02560	Probable histone H2A.4 [Source:UniProtKB/Swiss-Prot;Acc:Q9LZ46]	-0.67	4.87e-07
AT1G17480	IQ-domain 7 [Source:TAIR;Acc:AT1G17480]	-0.36	0.0003278
AT1G77590	Long chain acyl-CoA synthetase 9, chloroplastic [Source:UniProtKB/Swiss-Prot;Acc:Q9CAP8]	1.13	4.57e-88
AT1G67195	MIR414 (MICRORNA 414) [Source:TAIR;Acc:AT1G67195]	-1.29	1.22e-09
AT3G05360	receptor like protein 30 [Source:TAIR;Acc:AT3G05360]	0.47	5.38e-07
AT5G07000	Cytosolic sulfotransferase 14 [Source:UniProtKB/Swiss-Prot;Acc:Q8GZ53]	-4.31	4.84e-52
AT1G02740	Protein MRG2 [Source:UniProtKB/Swiss-Prot;Acc:Q4V3E2]	0.36	0.00128
AT1G02880	Thiamine pyrophosphokinase 1 [Source:UniProtKB/Swiss-Prot;Acc:B9DGU7]	0.37	1.57e-05
AT1G10300	Nucleolar GTP-binding protein [Source:TAIR;Acc:AT1G10300]	1.37	6.7e-07
AT1G14240	Probable apyrase 3 [Source:UniProtKB/Swiss-Prot;Acc:Q9XI62]	-3.05	4.48e-90
AT1G16850	unknown protein; FUNCTIONS IN: molecular_function unknown; INVOLVED IN: response to salt stress; LOCATED IN: endomembrane system; EXPRESSED IN: leaf apex, leaf whorl, male gametophyte, flower, leaf; EXPRESSED DURING: LP.06 six leaves visible, LP.04 /.../eaves visible, LP.10 ten leaves visible, petal differentiation and expansion stage, LP.08 eight leaves visible; BEST Arabidopsis thaliana protein…	-1.64	3.63e-05
AT1G19020	unknown protein; BEST Arabidopsis thaliana protein match is: unknown protein (TAIR:AT3G48180.1); Has 88 Blast hits to 88 proteins in 15 species: Archae - 0; Bacteria - 0; Metazoa - 0; Fungi - 0; Plants - 88; Viruses - 0; Other Eukaryotes - 0 (source /.../ BLink). [Source:TAIR;Acc:AT1G19020]	0.57	0.01525
AT1G22170	Phosphoglycerate mutase family protein [Source:TAIR;Acc:AT1G22170]	0.8	1.13e-28
AT1G28680	HXXXD-type acyl-transferase family protein [Source:TAIR;Acc:AT1G28680]	-0.75	5.53e-09
AT1G31490	HXXXD-type acyl-transferase family protein [Source:TAIR;Acc:AT1G31490]	-1.81	1.31e-13
AT1G45145	Thioredoxin H5 [Source:UniProtKB/Swiss-Prot;Acc:Q39241]	-0.17	0.03905
AT1G45249	ABSCISIC ACID-INSENSITIVE 5-like protein 5 [Source:UniProtKB/Swiss-Prot;Acc:Q9M7Q4]	-0.45	0.0002165
AT1G66480	Uncharacterized protein At1g66480 [Source:UniProtKB/Swiss-Prot;Acc:Q6NLC8]	0.32	0.001949
AT1G70500	Pectin lyase-like superfamily protein [Source:TAIR;Acc:AT1G70500]	-0.93	2.31e-05
AT1G73810	Core-2/I-branching beta-1,6-N-acetylglucosaminyltransferase family protein [Source:TAIR;Acc:AT1G73810]	1.49	1.03e-13
AT2G17060	Disease resistance protein (TIR-NBS-LRR class) family [Source:TAIR;Acc:AT2G17060]	-1.52	3.05e-12
AT2G22920	Serine carboxypeptidase-like 12 [Source:UniProtKB/Swiss-Prot;Acc:O81009]	-1.23	1.02e-50
AT2G25680	Molybdate transporter 1 [Source:UniProtKB/Swiss-Prot;Acc:Q9SL95]	-1.77	0.01553
AT2G31570	Probable glutathione peroxidase 2 [Source:UniProtKB/Swiss-Prot;Acc:O04922]	-0.45	6.1e-09
AT2G31990	Exostosin family protein [Source:TAIR;Acc:AT2G31990]	-0.31	0.02969
AT2G32560	F-box protein At2g32560 [Source:UniProtKB/Swiss-Prot;Acc:Q8RY82]	0.65	4.44e-09
AT2G36830	Aquaporin TIP1-1 [Source:UniProtKB/Swiss-Prot;Acc:P25818]	-4.6	6.28e-289
AT2G39435	Phosphatidylinositol N-acetyglucosaminlytransferase subunit P-related [Source:TAIR;Acc:AT2G39435]	-0.26	0.02251
AT2G48140	Bifunctional inhibitor/lipid-transfer protein/seed storage 2S albumin superfamily protein [Source:TAIR;Acc:AT2G48140]	-0.68	0.001939
AT3G05330	Probable microtubule-binding protein TANGLED [Source:UniProtKB/Swiss-Prot;Acc:Q84M91]	0.26	0.01816
AT3G05670	RING/U-box protein [Source:TAIR;Acc:AT3G05670]	0.22	0.01325
AT3G13560	Glucan endo-1,3-beta-glucosidase 4 [Source:UniProtKB/Swiss-Prot;Acc:Q94CD8]	0.69	9.62e-14
AT3G17120	unknown protein; BEST Arabidopsis thaliana protein match is: unknown protein (TAIR:AT1G02380.1); Has 67 Blast hits to 67 proteins in 11 species: Archae - 0; Bacteria - 0; Metazoa - 0; Fungi - 0; Plants - 67; Viruses - 0; Other Eukaryotes - 0 (source /.../ BLink). [Source:TAIR;Acc:AT3G17120]	1.12	1.03e-17
AT3G18490	Protein ASPARTIC PROTEASE IN GUARD CELL 1 [Source:UniProtKB/Swiss-Prot;Acc:Q9LS40]	1.34	9.64e-33
AT3G18900	unknown protein; CONTAINS InterPro DOMAIN/s: Protein of unknown function DUF547 (InterPro:IPR006869); BEST Arabidopsis thaliana protein match is: Protein of unknown function, DUF547 (TAIR:AT5G66600.3); Has 1466 Blast hits to 1426 proteins in 93 spec /.../rchae - 0; Bacteria - 91; Metazoa - 23; Fungi - 0; Plants - 1310; Viruses - 0; Other Eukaryotes - 42 (source: NCBI BLink). [Source:TAIR;Acc:AT3G…	-1.47	5.42e-22
AT3G24360	3-hydroxyisobutyryl-CoA hydrolase-like protein 4, mitochondrial [Source:UniProtKB/Swiss-Prot;Acc:Q9LK08]	-0.33	0.008191
AT3G25400	CONTAINS InterPro DOMAIN/s: NTP Pyrophosphohydrolase MazG-related, RS21-C6 (InterPro:IPR011394), EAR (InterPro:IPR009039), NTP pyrophosphohydrolase MazG, putative catalytic core (InterPro:IPR004518); Has 1123 Blast hits to 1121 proteins in 452 speci /.../chae - 22; Bacteria - 753; Metazoa - 81; Fungi - 3; Plants - 83; Viruses - 0; Other Eukaryotes - 181 (source: NCBI BLink). [Source:TAIR;Acc:AT3G…	0.47	0.004903
AT3G27880	Protein of unknown function (DUF1645) [Source:TAIR;Acc:AT3G27880]	0.31	0.001306
AT3G28960	Transmembrane amino acid transporter family protein [Source:TAIR;Acc:AT3G28960]	-1.08	0.02217
AT3G46720	UDP-glycosyltransferase 76E5 [Source:UniProtKB/Swiss-Prot;Acc:Q9STE6]	1.82	2.08e-47
AT3G51680	Short-chain dehydrogenase reductase 2a [Source:UniProtKB/Swiss-Prot;Acc:Q9SCU0]	1.52	0.001715
AT3G52280	Transcription factor GTE6 [Source:UniProtKB/Swiss-Prot;Acc:Q9FT54]	-0.34	0.01095
AT3G55120	Chalcone--flavonone isomerase 1 [Source:UniProtKB/Swiss-Prot;Acc:P41088]	-1.9	1.58e-25
AT3G55150	exocyst subunit exo70 family protein H1 [Source:TAIR;Acc:AT3G55150]	-0.75	0.0002572
AT4G00900	Calcium-transporting ATPase 2, endoplasmic reticulum-type [Source:UniProtKB/Swiss-Prot;Acc:O23087]	0.96	6.98e-24
AT4G02810	Protein FANTASTIC FOUR 1 [Source:UniProtKB/Swiss-Prot;Acc:Q9SY06]	-2.24	0.000106
AT4G09300	LisH and RanBPM domains containing protein [Source:TAIR;Acc:AT4G09300]	-0.84	0.007204
AT4G10500	2-oxoglutarate (2OG) and Fe(II)-dependent oxygenase superfamily protein [Source:TAIR;Acc:AT4G10500]	-1.72	1.36e-30
AT4G17740	Carboxyl-terminal-processing peptidase 2, chloroplastic [Source:UniProtKB/Swiss-Prot;Acc:O23614]	0.31	0.04829
AT4G18640	Probable LRR receptor-like serine/threonine-protein kinase MRH1 [Source:UniProtKB/Swiss-Prot;Acc:C0LGQ4]	-1.02	3.23e-34
AT4G24805	S-adenosyl-L-methionine-dependent methyltransferases superfamily protein [Source:TAIR;Acc:AT4G24805]	0.47	1.23e-07
AT4G30850	Heptahelical transmembrane protein 2 [Source:UniProtKB/Swiss-Prot;Acc:Q84N34]	0.61	1.25e-19
AT5G01610	Uncharacterized protein At5g01610 [Source:UniProtKB/Swiss-Prot;Acc:Q9M015]	-0.95	2.18e-06
AT5G03110	FUNCTIONS IN: molecular_function unknown; INVOLVED IN: biological_process unknown; LOCATED IN: plasma membrane; BEST Arabidopsis thaliana protein match is: protamine P1 family protein (TAIR:AT2G37100.1); Has 81 Blast hits to 73 proteins in 9 species /.../ae - 0; Bacteria - 0; Metazoa - 0; Fungi - 0; Plants - 81; Viruses - 0; Other Eukaryotes - 0 (source: NCBI BLink). [Source:TAIR;Acc:AT5G03110]	-0.83	1.36e-06
AT5G03555	Purine-uracil permease NCS1 [Source:UniProtKB/Swiss-Prot;Acc:Q9LZD0]	-0.36	0.001832
AT5G08050	Protein of unknown function (DUF1118) [Source:TAIR;Acc:AT5G08050]	-2.26	2.19e-20
AT5G19420	Regulator of chromosome condensation (RCC1) family with FYVE zinc finger domain [Source:TAIR;Acc:AT5G19420]	0.19	0.02551
AT5G22690	Disease resistance protein (TIR-NBS-LRR class) family [Source:TAIR;Acc:AT5G22690]	0.87	5.19e-07
AT5G40060	Disease resistance protein (NBS-LRR class) family [Source:TAIR;Acc:AT5G40060]	-1.32	5.72e-10
AT5G47240	Nudix hydrolase 8 [Source:UniProtKB/Swiss-Prot;Acc:Q8L7W2]	-3.52	1.1e-34
AT5G48290	Heavy metal transport/detoxification superfamily protein [Source:TAIR;Acc:AT5G48290]	-2.19	1.04e-14
AT5G52020	Ethylene-responsive transcription factor ERF025 [Source:UniProtKB/Swiss-Prot;Acc:Q9FJ90]	-0.87	0.0004067
AT5G52390	PAR1 protein [Source:TAIR;Acc:AT5G52390]	6.9	2.56e-39
AT5G57345	unknown protein; Has 30201 Blast hits to 17322 proteins in 780 species: Archae - 12; Bacteria - 1396; Metazoa - 17338; Fungi - 3422; Plants - 5037; Viruses - 0; Other Eukaryotes - 2996 (source: NCBI BLink). [Source:TAIR;Acc:AT5G57345]	-2.23	2.81e-11
AT5G61820	FUNCTIONS IN: molecular_function unknown; INVOLVED IN: biological_process unknown; LOCATED IN: vacuole; EXPRESSED IN: 24 plant structures; EXPRESSED DURING: 15 growth stages; CONTAINS InterPro DOMAIN/s: Stress up-regulated Nod 19 (InterPro:IPR011692 /.../ 30201 Blast hits to 17322 proteins in 780 species: Archae - 12; Bacteria - 1396; Metazoa - 17338; Fungi - 3422; Plants - 5037; Viruses - 0; Oth…	0.4	6.7e-06
AT5G66170	Thiosulfate sulfurtransferase 18 [Source:UniProtKB/Swiss-Prot;Acc:Q9FKW8]	1.69	5.22e-45
AT4G30860	Histone-lysine N-methyltransferase ASHR3 [Source:UniProtKB/Swiss-Prot;Acc:Q949T8]	-0.48	0.002599
AT1G08370	mRNA-decapping enzyme-like protein [Source:UniProtKB/Swiss-Prot;Acc:Q9SJF3]	0.34	2.38e-05
AT3G21550	DUF679 domain membrane protein 2 [Source:TAIR;Acc:AT3G21550]	-0.42	0.01793
AT1G17170	Glutathione S-transferase U24 [Source:UniProtKB/Swiss-Prot;Acc:Q9SHH6]	-0.57	0.0311
AT5G11540	L-gulonolactone oxidase 3 [Source:UniProtKB/Swiss-Prot;Acc:Q9LYD8]	1.8	1.83e-54
AT3G50630	Cyclin-dependent kinase inhibitor 2 [Source:UniProtKB/Swiss-Prot;Acc:Q9SCR2]	-0.45	0.002851
AT1G18140	Laccase-1 [Source:UniProtKB/Swiss-Prot;Acc:Q9LMS3]	-3.68	1.89e-151
AT2G20960	Arabidopsis phospholipase-like protein (PEARLI 4) family [Source:TAIR;Acc:AT2G20960]	-0.59	0.0004482
AT5G67400	Peroxidase 73 [Source:UniProtKB/Swiss-Prot;Acc:Q43873]	-4.55	2.42e-15
AT4G22920	Protein STAY-GREEN 1, chloroplastic [Source:UniProtKB/Swiss-Prot;Acc:O82741]	1	3.03e-31
AT3G04090	Aquaporin SIP1-1 [Source:UniProtKB/Swiss-Prot;Acc:Q9M8W5]	0.43	2.32e-09
AT5G20280	Sucrose-phosphate synthase 1 [Source:UniProtKB/Swiss-Prot;Acc:Q94BT0]	1.89	5.59e-70
AT5G06230	Protein trichome birefringence-like 9 [Source:UniProtKB/Swiss-Prot;Acc:Q9FFZ4]	-0.37	0.03303
AT1G59730	Thioredoxin H7 [Source:UniProtKB/Swiss-Prot;Acc:Q9XIF4]	0.68	0.03484
AT4G09500	UDP-glycosyltransferase 79B7 [Source:UniProtKB/Swiss-Prot;Acc:Q9M0P3]	-4.09	9.91e-22
AT1G09170	P-loop nucleoside triphosphate hydrolases superfamily protein with CH (Calponin Homology) domain [Source:TAIR;Acc:AT1G09170]	-1.91	2.07e-05
AT1G09350	Galactinol synthase 3 [Source:UniProtKB/Swiss-Prot;Acc:O80518]	-4.87	1.04e-18
AT1G12430	Armadillo repeat-containing kinesin-like protein 3 [Source:UniProtKB/Swiss-Prot;Acc:Q9FZ06]	0.18	0.009281
AT1G13510	Protein of unknown function (DUF1262) [Source:TAIR;Acc:AT1G13510]	-2.35	6.94e-09
AT1G13830	Carbohydrate-binding X8 domain superfamily protein [Source:TAIR;Acc:AT1G13830]	-1.87	2.13e-16
AT1G15270	Translation machinery associated TMA7 [Source:TAIR;Acc:AT1G15270]	0.2	0.01758
AT1G15640	unknown protein; BEST Arabidopsis thaliana protein match is: unknown protein (TAIR:AT1G15620.1); Has 154 Blast hits to 146 proteins in 13 species: Archae - 0; Bacteria - 0; Metazoa - 0; Fungi - 0; Plants - 154; Viruses - 0; Other Eukaryotes - 0 (sou /.../CBI BLink). [Source:TAIR;Acc:AT1G15640]	-2.09	1.92e-06
AT1G18560	BED zinc finger ;hAT family dimerisation domain [Source:TAIR;Acc:AT1G18560]	0.34	0.003657
AT1G20440	Dehydrin COR47 [Source:UniProtKB/Swiss-Prot;Acc:P31168]	-0.82	2.27e-05
AT1G26210	SOB five-like 1 [Source:TAIR;Acc:AT1G26210]	2.08	8.25e-08
AT1G26450	Carbohydrate-binding X8 domain-containing protein [Source:UniProtKB/Swiss-Prot;Acc:Q9FZD0]	-1.02	3.65e-10
AT1G26840	Origin of replication complex subunit 6 [Source:UniProtKB/Swiss-Prot;Acc:Q9ZVH3]	0.65	0.0001528
AT1G30750	unknown protein; FUNCTIONS IN: molecular_function unknown; INVOLVED IN: biological_process unknown; LOCATED IN: endomembrane system; EXPRESSED IN: hypocotyl, root, pollen tube; Has 1177 Blast hits to 607 proteins in 189 species: Archae - 0; Bacteria /.../; Metazoa - 195; Fungi - 185; Plants - 27; Viruses - 16; Other Eukaryotes - 442 (source: NCBI BLink). [Source:TAIR;Acc:AT1G30750]	-2.28	2.68e-07
AT1G34380	5'-3' exonuclease family protein [Source:TAIR;Acc:AT1G34380]	0.75	2.48e-08
AT1G43910	P-loop containing nucleoside triphosphate hydrolases superfamily protein [Source:TAIR;Acc:AT1G43910]	-0.82	0.003097
AT1G55240	Family of unknown function (DUF716) [Source:TAIR;Acc:AT1G55240]	-2.55	8.03e-28
AT1G60610	SBP (S-ribonuclease binding protein) family protein [Source:TAIR;Acc:AT1G60610]	0.9	2.73e-16
AT1G64780	Ammonium transporter 1 member 2 [Source:UniProtKB/Swiss-Prot;Acc:Q9ZPJ8]	-4.57	7.21e-91
AT1G71200	basic helix-loop-helix (bHLH) DNA-binding superfamily protein [Source:TAIR;Acc:AT1G71200]	1.32	0.002683
AT1G75000	GNS1/SUR4 membrane protein family [Source:TAIR;Acc:AT1G75000]	-0.65	0.02644
AT2G04350	Long chain acyl-CoA synthetase 8 [Source:UniProtKB/Swiss-Prot;Acc:Q9SJD4]	0.39	3.37e-05
AT2G13540	Nuclear cap-binding protein subunit 1 [Source:UniProtKB/Swiss-Prot;Acc:Q9SIU2]	0.32	1.45e-05
AT2G16280	3-ketoacyl-CoA synthase 9 [Source:UniProtKB/Swiss-Prot;Acc:Q9SIX1]	0.45	8.86e-10
AT2G19860	Hexokinase-2 [Source:UniProtKB/Swiss-Prot;Acc:P93834]	0.37	0.005479
AT2G23000	Serine carboxypeptidase-like 10 [Source:UniProtKB/Swiss-Prot;Acc:O64810]	0.88	6.78e-06
AT2G23540	GDSL esterase/lipase At2g23540 [Source:UniProtKB/Swiss-Prot;Acc:O80470]	-0.88	0.0001496
AT2G34160	Uncharacterized protein At2g34160 [Source:UniProtKB/Swiss-Prot;Acc:O22969]	0.49	4.29e-05
AT2G37870	Bifunctional inhibitor/lipid-transfer protein/seed storage 2S albumin superfamily protein [Source:TAIR;Acc:AT2G37870]	-4.06	1.13e-56
AT2G38700	mevalonate diphosphate decarboxylase 1 [Source:TAIR;Acc:AT2G38700]	-0.28	6.48e-05
AT2G38860	DJ-1 protein homolog E [Source:UniProtKB/Swiss-Prot;Acc:Q9ZV19]	-1.63	1.09e-16
AT2G41410	Probable calcium-binding protein CML35 [Source:UniProtKB/Swiss-Prot;Acc:P30188]	1.08	3.78e-28
AT2G42760	unknown protein; CONTAINS InterPro DOMAIN/s: Protein of unknown function DUF1685 (InterPro:IPR012881); Has 170 Blast hits to 164 proteins in 34 species: Archae - 0; Bacteria - 1; Metazoa - 26; Fungi - 10; Plants - 107; Viruses - 0; Other Eukaryotes /.../source: NCBI BLink). [Source:TAIR;Acc:AT2G42760]	-1.69	0.0002539
AT2G43290	Calmodulin-like protein 5 [Source:UniProtKB/Swiss-Prot;Acc:O22845]	1.67	6.02e-49
AT3G01590	Galactose mutarotase-like superfamily protein [Source:TAIR;Acc:AT3G01590]	0.54	7.77e-14
AT3G03610	ELMO/CED-12 family protein [Source:TAIR;Acc:AT3G03610]	0.25	0.01683
AT3G09220	Laccase-7 [Source:UniProtKB/Swiss-Prot;Acc:Q9SR40]	-4.56	1.94e-32
AT3G11430	Glycerol-3-phosphate acyltransferase 5 [Source:UniProtKB/Swiss-Prot;Acc:Q9CAY3]	-0.73	0.0002595
AT3G15830	Phosphatidylcholine:diacylglycerol cholinephosphotransferase 2 [Source:UniProtKB/Swiss-Prot;Acc:Q9LVZ6]	1.49	1.84e-05
AT3G17420	Probable receptor-like protein kinase At3g17420 [Source:UniProtKB/Swiss-Prot;Acc:Q9LRP3]	-1.08	2.66e-40
AT3G23100	DNA repair protein XRCC4 [Source:UniProtKB/Swiss-Prot;Acc:Q682V0]	0.31	0.01454
AT3G25190	Vacuolar iron transporter homolog 2.1 [Source:UniProtKB/Swiss-Prot;Acc:Q9LSF6]	-5.46	1.22e-48
AT3G25655	Protein IDA-LIKE 1 [Source:UniProtKB/Swiss-Prot;Acc:Q29PV4]	2.27	6.98e-18
AT3G27170	Chloride channel protein CLC-b [Source:UniProtKB/Swiss-Prot;Acc:P92942]	-1.87	3.27e-41
AT3G27820	Probable monodehydroascorbate reductase, cytoplasmic isoform 2 [Source:UniProtKB/Swiss-Prot;Acc:Q9LK94]	-0.27	0.0006837
AT3G27884	other RNA [Source:TAIR;Acc:AT3G27884]	-1.31	3.11e-07
AT3G51360	Eukaryotic aspartyl protease family protein [Source:TAIR;Acc:AT3G51360]	-1.13	1.59e-06
AT3G53830	Regulator of chromosome condensation (RCC1) family protein [Source:TAIR;Acc:AT3G53830]	0.99	0.0003804
AT3G57630	exostosin family protein [Source:TAIR;Acc:AT3G57630]	0.72	4.52e-18
AT3G61270	Arabidopsis thaliana protein of unknown function (DUF821) [Source:TAIR;Acc:AT3G61270]	-0.65	4.1e-06
AT4G01883	Polyketide cyclase / dehydrase and lipid transport protein [Source:TAIR;Acc:AT4G01883]	1.52	3.58e-27
AT4G02100	Heat shock protein DnaJ with tetratricopeptide repeat [Source:TAIR;Acc:AT4G02100]	0.49	8.98e-06
AT4G08160	glycosyl hydrolase family 10 protein / carbohydrate-binding domain-containing protein [Source:TAIR;Acc:AT4G08160]	-0.5	0.01069
AT4G12000	SNARE associated Golgi protein family [Source:TAIR;Acc:AT4G12000]	-0.64	0.01155
AT4G13950	Protein RALF-like 31 [Source:UniProtKB/Swiss-Prot;Acc:Q2HIM9]	-0.44	7.87e-05
AT4G13990	Exostosin family protein [Source:TAIR;Acc:AT4G13990]	-1.75	1.22e-35
AT4G14746	CONTAINS InterPro DOMAIN/s: EGF-like (InterPro:IPR006210); Has 259 Blast hits to 234 proteins in 55 species: Archae - 0; Bacteria - 0; Metazoa - 184; Fungi - 0; Plants - 69; Viruses - 0; Other Eukaryotes - 6 (source: NCBI BLink). [Source:TAIR;Acc:AT4G14746]	0.89	9.65e-17
AT4G17240	unknown protein; FUNCTIONS IN: molecular_function unknown; INVOLVED IN: biological_process unknown; LOCATED IN: chloroplast; EXPRESSED IN: 16 plant structures; EXPRESSED DURING: 8 growth stages; Has 1142 Blast hits to 1055 proteins in 252 species: A /.../- 22; Bacteria - 318; Metazoa - 248; Fungi - 96; Plants - 59; Viruses - 3; Other Eukaryotes - 396 (source: NCBI BLink). [Source:TAIR;Acc:AT4G172…	1.21	1.77e-32
AT4G20010	Protein OSB2, chloroplastic [Source:UniProtKB/Swiss-Prot;Acc:Q8GXH3]	0.37	0.0009417
AT4G20230	Terpenoid cyclases/Protein prenyltransferases superfamily protein [Source:TAIR;Acc:AT4G20230]	-0.67	1.23e-10
AT4G26550	Got1/Sft2-like vescicle transport protein family [Source:TAIR;Acc:AT4G26550]	0.32	0.002764
AT4G26850	GDP-L-galactose phosphorylase 1 [Source:UniProtKB/Swiss-Prot;Acc:Q8RWE8]	-0.2	0.04619
AT4G27520	Early nodulin-like protein 2 [Source:UniProtKB/Swiss-Prot;Acc:Q9T076]	-0.44	0.0001902
AT4G30400	RING-H2 finger protein ATL13 [Source:UniProtKB/Swiss-Prot;Acc:Q940Q4]	0.95	3.18e-13
AT4G30650	UPF0057 membrane protein At4g30650 [Source:UniProtKB/Swiss-Prot;Acc:Q9M095]	-2.64	1.18e-48
AT4G32830	Serine/threonine-protein kinase Aurora-1 [Source:UniProtKB/Swiss-Prot;Acc:Q9M077]	0.61	2.85e-09
AT4G37240	unknown protein; FUNCTIONS IN: molecular_function unknown; INVOLVED IN: N-terminal protein myristoylation; LOCATED IN: cellular_component unknown; EXPRESSED IN: 22 plant structures; EXPRESSED DURING: 13 growth stages; BEST Arabidopsis thaliana prote /.../ch is: unknown protein (TAIR:AT2G23690.1); Has 30201 Blast hits to 17322 proteins in 780 species: Archae - 12; Bacteria - 1396; Metazoa - 17338;…	2.24	4.41e-15
AT5G01200	Duplicated homeodomain-like superfamily protein [Source:TAIR;Acc:AT5G01200]	-2.07	9e-15
AT5G03510	C2H2-type zinc finger family protein [Source:TAIR;Acc:AT5G03510]	1.49	9.91e-29
AT5G05620	Tubulin gamma-2 chain [Source:UniProtKB/Swiss-Prot;Acc:P38558]	0.32	0.00117
AT5G08480	VQ motif-containing protein 31 [Source:UniProtKB/Swiss-Prot;Acc:Q9FNP0]	1.8	1.04e-20
AT5G10470	Kinesin-like protein KCA1 [Source:UniProtKB/Swiss-Prot;Acc:Q9LX99]	-0.44	1.15e-05
AT5G11700	LOCATED IN: vacuole; EXPRESSED IN: 24 plant structures; EXPRESSED DURING: 13 growth stages; BEST Arabidopsis thaliana protein match is: glycine-rich protein (TAIR:AT4G32920.3); Has 1807 Blast hits to 1807 proteins in 277 species: Archae - 0; Bacteri /.../ Metazoa - 736; Fungi - 347; Plants - 385; Viruses - 0; Other Eukaryotes - 339 (source: NCBI BLink). [Source:TAIR;Acc:AT5G11700]	-0.29	6.16e-06
AT5G14330	unknown protein; Has 8 Blast hits to 8 proteins in 2 species: Archae - 0; Bacteria - 0; Metazoa - 0; Fungi - 0; Plants - 8; Viruses - 0; Other Eukaryotes - 0 (source: NCBI BLink). [Source:TAIR;Acc:AT5G14330]	-3.56	1.18e-25
AT5G17670	alpha/beta-Hydrolases superfamily protein [Source:TAIR;Acc:AT5G17670]	-0.39	0.01224
AT5G19870	Family of unknown function (DUF716) [Source:TAIR;Acc:AT5G19870]	-1.17	2.46e-10
AT5G20000	26S protease regulatory subunit 8 homolog B [Source:UniProtKB/Swiss-Prot;Acc:Q94BQ2]	0.37	7.82e-05
AT5G23980	Ferric reduction oxidase 4 [Source:UniProtKB/Swiss-Prot;Acc:Q8W110]	0.74	0.04325
AT5G24000	Protein of unknown function (DUF819) [Source:TAIR;Acc:AT5G24000]	-0.44	0.00497
AT5G24530	2-oxoglutarate (2OG) and Fe(II)-dependent oxygenase superfamily protein [Source:TAIR;Acc:AT5G24530]	-0.66	5.92e-06
AT5G24850	cryptochrome 3 [Source:TAIR;Acc:AT5G24850]	0.86	0.000215
AT5G40640	unknown protein; LOCATED IN: plasma membrane; EXPRESSED IN: 19 plant structures; EXPRESSED DURING: 7 growth stages; BEST Arabidopsis thaliana protein match is: unknown protein (TAIR:AT3G27390.1); Has 104 Blast hits to 102 proteins in 14 species: Arc /.../0; Bacteria - 0; Metazoa - 2; Fungi - 0; Plants - 101; Viruses - 0; Other Eukaryotes - 1 (source: NCBI BLink). [Source:TAIR;Acc:AT5G40640]	-0.37	0.006196
AT5G42030	Protein ABIL4 [Source:UniProtKB/Swiss-Prot;Acc:Q9FHY1]	-2.63	4.59e-68
AT5G42270	ATP-dependent zinc metalloprotease FTSH 5, chloroplastic [Source:UniProtKB/Swiss-Prot;Acc:Q9FH02]	-0.49	0.0006231
AT5G42830	HXXXD-type acyl-transferase family protein [Source:TAIR;Acc:AT5G42830]	0.82	3.16e-07
AT5G59050	unknown protein; BEST Arabidopsis thaliana protein match is: unknown protein (TAIR:AT3G54000.1); Has 35333 Blast hits to 34131 proteins in 2444 species: Archae - 798; Bacteria - 22429; Metazoa - 974; Fungi - 991; Plants - 531; Viruses - 0; Other Euk /.../s - 9610 (source: NCBI BLink). [Source:TAIR;Acc:AT5G59050]	-1.32	5.96e-14
AT5G61750	Germin-like protein subfamily 3 member 4 [Source:UniProtKB/Swiss-Prot;Acc:Q9FLT3]	-1.51	2e-06
AT5G62350	Plant invertase/pectin methylesterase inhibitor superfamily protein [Source:TAIR;Acc:AT5G62350]	0.73	2.3e-07
AT2G17760	Eukaryotic aspartyl protease family protein [Source:TAIR;Acc:AT2G17760]	0.42	3.73e-09
AT5G14640	Shaggy-related protein kinase epsilon [Source:UniProtKB/Swiss-Prot;Acc:Q8VZD5]	-0.89	5.38e-17
AT2G15680	Calmodulin-like protein 1 [Source:UniProtKB/Swiss-Prot;Acc:Q9ZQE6]	-1.41	0.01461
AT3G16860	COBRA-like protein 8 [Source:UniProtKB/Swiss-Prot;Acc:Q9LIB6]	-0.76	0.001442
AT5G62180	Probable carboxylesterase 120 [Source:UniProtKB/Swiss-Prot;Acc:Q9LVB8]	0.47	0.01332
AT4G30190	ATPase 2, plasma membrane-type [Source:UniProtKB/Swiss-Prot;Acc:P19456]	-1.49	9.06e-74
AT2G37090	Probable beta-1,4-xylosyltransferase IRX9 [Source:UniProtKB/Swiss-Prot;Acc:Q9ZQC6]	-0.39	0.0268
AT4G38950	ATP binding microtubule motor family protein [Source:TAIR;Acc:AT4G38950]	-0.31	0.004553
AT5G20090	Mitochondrial pyruvate carrier 1 [Source:UniProtKB/Swiss-Prot;Acc:Q949R9]	0.24	0.0006166
AT5G19730	Probable pectinesterase 53 [Source:UniProtKB/Swiss-Prot;Acc:Q8VYZ3]	-6.14	1.05e-32
AT3G27380	Succinate dehydrogenase [ubiquinone] iron-sulfur subunit 1, mitochondrial [Source:UniProtKB/Swiss-Prot;Acc:Q8LBZ7]	0.53	2.16e-11
AT3G05400	Sugar transporter ERD6-like 12 [Source:UniProtKB/Swiss-Prot;Acc:Q8VZT3]	-0.69	3.76e-05
AT1G06410	Probable alpha,alpha-trehalose-phosphate synthase [UDP-forming] 7 [Source:UniProtKB/Swiss-Prot;Acc:Q9LMI0]	0.48	2.79e-11
AT1G04280	P-loop containing nucleoside triphosphate hydrolases superfamily protein [Source:TAIR;Acc:AT1G04280]	-0.66	2.88e-18
AT1G04310	Ethylene response sensor 2 [Source:UniProtKB/Swiss-Prot;Acc:P93825]	0.94	2.04e-10
AT1G05000	Probable tyrosine-protein phosphatase At1g05000 [Source:UniProtKB/Swiss-Prot;Acc:Q9ZVN4]	0.36	0.03795
AT1G06000	UDP-glycosyltransferase 89C1 [Source:UniProtKB/Swiss-Prot;Acc:Q9LNE6]	-0.73	1.47e-05
AT1G06463	0	0.33	0.03394
AT1G12420	ACT domain-containing protein ACR8 [Source:UniProtKB/Swiss-Prot;Acc:Q9LNA5]	-1.34	2.81e-18
AT1G15110	CDP-diacylglycerol--serine O-phosphatidyltransferase 1 [Source:UniProtKB/Swiss-Prot;Acc:F4HXY7]	-0.47	5.41e-06
AT1G23010	Multicopper oxidase LPR1 [Source:UniProtKB/Swiss-Prot;Acc:F4I4K5]	-3.18	3.52e-37
AT1G29020	Calcium-binding EF-hand family protein [Source:TAIR;Acc:AT1G29020]	-1.08	0.001463
AT1G35340	ATP-dependent protease La (LON) domain protein [Source:TAIR;Acc:AT1G35340]	-0.42	0.0008689
AT1G36370	Serine hydroxymethyltransferase 7 [Source:UniProtKB/Swiss-Prot;Acc:Q84WV0]	-0.37	1.45e-06
AT1G49740	PLC-like phosphodiesterases superfamily protein [Source:TAIR;Acc:AT1G49740]	0.51	2.61e-10
AT1G50250	ATP-dependent zinc metalloprotease FTSH 1, chloroplastic [Source:UniProtKB/Swiss-Prot;Acc:Q39102]	-0.52	1.61e-07
AT1G51880	root hair specific 6 [Source:TAIR;Acc:AT1G51880]	-4.09	3.44e-08
AT1G57560	myb domain protein 50 [Source:TAIR;Acc:AT1G57560]	-3.93	2.79e-19
AT1G61560	MLO-like protein 6 [Source:UniProtKB/Swiss-Prot;Acc:Q94KB7]	-1.05	1.29e-11
AT1G61840	Cysteine/Histidine-rich C1 domain family protein [Source:TAIR;Acc:AT1G61840]	2.26	2.56e-69
AT1G73040	Jacalin-related lectin 19 [Source:UniProtKB/Swiss-Prot;Acc:Q9SSM3]	1.55	3.37e-18
AT1G73650	Protein of unknown function (DUF1295) [Source:TAIR;Acc:AT1G73650]	-0.9	9.8e-09
[truncated: 10,544 more rows]

## Sheet: Table S7_DGE_LBD4_E8
AGI	Annotitation	LBD4_E8_log2FoldChange	LBD4_E8_padj
[truncated: 2,237 more rows]

[truncated: 11 more sheets: Table S7_DGE_LBD4_E24, Table S7_DGE_LBD11_E8, Table S7_DGE_LBD11_E24, Table S7_DGE_lbd3,4 vs. WT_5d, Table S7_DGE_lbd3,4 vs. WT_6d, Table S7_DGE_lbd3,4 vs. WT_9d, Table S7_lbd3,4,11 vs. WT_5d, Table S7_lbd3,4,11 vs. WT_6d, Table S7_lbd3,4,11 vs. WT_9d, Table S8, Table S9]
