# Supplementary material for: Cambium LBDs promote radial growth by regulating PLL-mediated pectin metabolism
Source: Nat Plants. 2025 Nov 14;11(12):2565–80. doi: 10.1038/s41477-025-02151-1 (PMC12711582; doi:10.1038/s41477-025-02151-1)
Supplement: Supplementary file 4 — Source data for Supplementary Fig. 2. [file 41477_2025_2151_MOESM4_ESM.xlsx]

## Sheet: Suppl Data
Supplementary Data: The source data of Supplementary Figure 2.

## Sheet: Fig. S2a-Source data
sample	Young's modulus (KPa)	region
WT	226.1	xylem
WT	171.4	xylem
WT	91.35	xylem
WT	123.9	xylem
WT	158.6	xylem
WT	86.71	xylem
WT	57.57	xylem
WT	159.5	xylem
WT	239.3	xylem
WT	144.9	xylem
WT	79.18	xylem
WT	81.04	xylem
WT	65.56	xylem
WT	105.3	xylem
WT	141.1	xylem
WT	101.9	xylem
WT	63.58	xylem
WT	100.2	xylem
WT	216	xylem
WT	66	xylem
WT	156.6	xylem
WT	150.5	xylem
WT	127.7	xylem
WT	54.14	xylem
WT	102.7	xylem
WT	42.28	xylem
WT	73.05	xylem
WT	103.6	xylem
WT	87.3	xylem
WT	177.7	xylem
WT	244.8	xylem
WT	169.1	xylem
WT	151.2	xylem
WT	57.77	xylem
WT	65.91	xylem
WT	121	xylem
WT	91.5	xylem
WT	76.3	xylem
WT	192	xylem
WT	175.9	xylem
WT	112	xylem
WT	125	xylem
WT	163.6	xylem
WT	124.3	xylem
WT	261	xylem
WT	108	xylem
WT	88.44	xylem
WT	90.38	xylem
WT	80.16	xylem
WT	32.82	xylem
WT	11.7	xylem
WT	75.48	xylem
WT	87.23	xylem
WT	155.9	xylem
WT	159.2	xylem
WT	174.9	xylem
WT	143.5	xylem
WT	135.1	xylem
WT	225.9	xylem
WT	76.5	xylem
WT	116	xylem
WT	227.6	xylem
WT	134.6	xylem
WT	37.44	xylem
WT	130	xylem
WT	85	xylem
WT	74.37	xylem
WT	189.3	xylem
WT	80.22	xylem
WT	359.7	xylem
WT	177.9	xylem
WT	392.7	xylem
WT	261.2	xylem
WT	83.2	xylem
WT	122.3	xylem
WT	199.7	xylem
WT	111.8	xylem
WT	57.1	xylem
WT	326	xylem
WT	216.7	xylem
WT	98.59	xylem
WT	189.7	xylem
WT	104.5	xylem
WT	35.56	xylem
WT	112.2	xylem
WT	170	xylem
WT	150.1	xylem
WT	120	xylem
WT	106.7	xylem
lbd3;4;11	144.1	xylem
lbd3;4;11	162.9	xylem
lbd3;4;11	127	xylem
lbd3;4;11	254.8	xylem
lbd3;4;11	204.2	xylem
lbd3;4;11	132.5	xylem
lbd3;4;11	190.2	xylem
lbd3;4;11	234.6	xylem
lbd3;4;11	111.8	xylem
lbd3;4;11	90.47	xylem
lbd3;4;11	100.2	xylem
lbd3;4;11	121	xylem
lbd3;4;11	85.58	xylem
lbd3;4;11	211	xylem
lbd3;4;11	205.5	xylem
lbd3;4;11	128.8	xylem
lbd3;4;11	293.8	xylem
lbd3;4;11	269.9	xylem
lbd3;4;11	182.7	xylem
lbd3;4;11	152.3	xylem
lbd3;4;11	125.6	xylem
lbd3;4;11	316.3	xylem
lbd3;4;11	284.8	xylem
lbd3;4;11	157.4	xylem
lbd3;4;11	85.61	xylem
lbd3;4;11	148	xylem
lbd3;4;11	316.6	xylem
lbd3;4;11	264.9	xylem
lbd3;4;11	155.6	xylem
lbd3;4;11	135.6	xylem
lbd3;4;11	288	xylem
lbd3;4;11	96	xylem
lbd3;4;11	217	xylem
lbd3;4;11	221	xylem
lbd3;4;11	185	xylem
lbd3;4;11	125	xylem
lbd3;4;11	181.5	xylem
lbd3;4;11	84.25	xylem
pll19;22;26	196.5	xylem
pll19;22;26	84.57	xylem
pll19;22;26	119.5	xylem
pll19;22;26	109.2	xylem
pll19;22;26	240.6	xylem
pll19;22;26	152.3	xylem
pll19;22;26	203	xylem
pll19;22;26	180.6	xylem
pll19;22;26	282.1	xylem
pll19;22;26	212.3	xylem
pll19;22;26	315.2	xylem
pll19;22;26	252.1	xylem
pll19;22;26	110.4	xylem
pll19;22;26	151.8	xylem
pll19;22;26	147.7	xylem
pll19;22;26	67.75	xylem
pll19;22;26	228.3	xylem
pll19;22;26	111.1	xylem
pll19;22;26	234.4	xylem
pll19;22;26	149.3	xylem
pll19;22;26	94.15	xylem
pll19;22;26	97.16	xylem
pll19;22;26	164.4	xylem
pll19;22;26	69.05	xylem
pll19;22;26	178.1	xylem
pll19;22;26	77.8	xylem
pll19;22;26	212.4	xylem
pll19;22;26	225.7	xylem
pll19;22;26	123.8	xylem
pll19;22;26	264.8	xylem
pll19;22;26	118.1	xylem
pll19;22;26	196.8	xylem
pll19;22;26	202.9	xylem
pll19;22;26	53.7	xylem
pll19;22;26	177.6	xylem
pll19;22;26	55.13	xylem
pll19;22;26	150.4	xylem
pll19;22;26	235.4	xylem
pll19;22;26	90.83	xylem
pll19;22;26	62.44	xylem
pll19;22;26	175.4	xylem
WT	11	cambium
WT	8	cambium
WT	7	cambium
WT	7.8	cambium
WT	6.5	cambium
WT	3.6	cambium
WT	8.5	cambium
WT	9.3	cambium
WT	7.2	cambium
WT	10.3	cambium
WT	9.35	cambium
WT	9.6	cambium
WT	10.8	cambium
WT	5.2	cambium
WT	5.97	cambium
WT	7.86	cambium
WT	5.337	cambium
WT	5.879	cambium
WT	7.67	cambium
WT	9.46	cambium
WT	5.76	cambium
WT	10.29	cambium
WT	5.65	cambium
WT	6.33	cambium
WT	8	cambium
WT	8.3	cambium
WT	12.69	cambium
WT	10.42	cambium
WT	11.12	cambium
WT	9.417	cambium
WT	10.52	cambium
WT	8.6	cambium
WT	9.2	cambium
WT	5.3	cambium
WT	6.1	cambium
WT	5.29	cambium
WT	8.04	cambium
WT	4.9	cambium
WT	7.75	cambium
WT	6.7	cambium
WT	4.6	cambium
WT	8.2	cambium
WT	4.15	cambium
WT	8.15	cambium
WT	6.22	cambium
WT	9.41	cambium
WT	7.57	cambium
WT	12.07	cambium
WT	10.35	cambium
WT	13.17	cambium
WT	7.04	cambium
WT	8.87	cambium
WT	5.95	cambium
WT	9.72	cambium
WT	6.9	cambium
WT	6.08	cambium
WT	8.25	cambium
WT	9.07	cambium
WT	5.16	cambium
WT	11.078	cambium
WT	9.72	cambium
WT	10.68	cambium
WT	8	cambium
WT	7.96	cambium
WT	9.8	cambium
WT	6.54	cambium
WT	7.4	cambium
WT	7.51	cambium
WT	7.57	cambium
WT	12.68	cambium
WT	6.7	cambium
WT	11.25	cambium
WT	12.27	cambium
WT	13.37	cambium
WT	3.7	cambium
WT	5.12	cambium
WT	4.1	cambium
WT	5.8	cambium
WT	6.26	cambium
WT	5.88	cambium
WT	4.43	cambium
WT	8.28	cambium
WT	2.91	cambium
WT	9.6	cambium
WT	5.77	cambium
WT	8.55	cambium
WT	11.16	cambium
WT	7.235	cambium
WT	8.09	cambium
WT	8.338	cambium
WT	10.38	cambium
WT	4.884	cambium
WT	9.27	cambium
WT	6.5	cambium
WT	9.7	cambium
WT	9.28	cambium
lbd3;4;11	23.59	cambium
lbd3;4;11	23.35	cambium
lbd3;4;11	20.94	cambium
lbd3;4;11	29.73	cambium
lbd3;4;11	21.25	cambium
lbd3;4;11	30.32	cambium
lbd3;4;11	24.39	cambium
lbd3;4;11	27.51	cambium
lbd3;4;11	16.24	cambium
lbd3;4;11	11.77	cambium
lbd3;4;11	13.58	cambium
lbd3;4;11	14.88	cambium
lbd3;4;11	8.06	cambium
lbd3;4;11	10	cambium
lbd3;4;11	11.41	cambium
lbd3;4;11	19.58	cambium
lbd3;4;11	15.08	cambium
lbd3;4;11	5.355	cambium
lbd3;4;11	8.02	cambium
lbd3;4;11	10.01	cambium
lbd3;4;11	6.46	cambium
lbd3;4;11	8.78	cambium
lbd3;4;11	7.78	cambium
lbd3;4;11	13.44	cambium
lbd3;4;11	14.99	cambium
lbd3;4;11	12.9	cambium
lbd3;4;11	11.17	cambium
lbd3;4;11	8.5	cambium
lbd3;4;11	13.59	cambium
lbd3;4;11	14.47	cambium
lbd3;4;11	16.47	cambium
pll19;22;26	20.05	cambium
pll19;22;26	16.33	cambium
pll19;22;26	12.65	cambium
pll19;22;26	13.74	cambium
pll19;22;26	15.14	cambium
pll19;22;26	23.61	cambium
pll19;22;26	15.04	cambium
pll19;22;26	15.82	cambium
pll19;22;26	27.09	cambium
pll19;22;26	19.06	cambium
pll19;22;26	22.68	cambium
pll19;22;26	11.64	cambium
pll19;22;26	16.95	cambium
pll19;22;26	11.7	cambium
pll19;22;26	13.85	cambium
pll19;22;26	18.58	cambium
pll19;22;26	22.73	cambium
pll19;22;26	17.88	cambium
pll19;22;26	17.05	cambium
pll19;22;26	10.39	cambium
pll19;22;26	15.57	cambium
pll19;22;26	14.25	cambium
pll19;22;26	10.94	cambium
pll19;22;26	9.95	cambium
pll19;22;26	9.16	cambium
pll19;22;26	8.12	cambium
pll19;22;26	12.04	cambium
pll19;22;26	19.47	cambium
pll19;22;26	21.03	cambium
pll19;22;26	13.42	cambium
pll19;22;26	8.68	cambium
pll19;22;26	8.26	cambium
pll19;22;26	9.67	cambium
pll19;22;26	14.26	cambium
WT	32.86	phloem
WT	18.8	phloem
WT	28.6	phloem
WT	20.8	phloem
WT	22.6	phloem
WT	16.9	phloem
WT	18.1	phloem
WT	17.16	phloem
WT	11.5	phloem
WT	21.5	phloem
WT	11.28	phloem
WT	19.66	phloem
WT	11.55	phloem
WT	24.26	phloem
WT	13.61	phloem
WT	25.12	phloem
WT	17.1	phloem
WT	14	phloem
WT	11	phloem
WT	17	phloem
WT	13.68	phloem
WT	10.2	phloem
WT	11.74	phloem
WT	12.74	phloem
WT	13.89	phloem
WT	21.8	phloem
WT	18	phloem
WT	16.8	phloem
WT	20.4	phloem
WT	23	phloem
WT	19.5	phloem
WT	19	phloem
WT	20.4	phloem
WT	13.5	phloem
WT	16.65	phloem
WT	19.33	phloem
WT	14.36	phloem
WT	11.77	phloem
WT	21.1	phloem
WT	21.71	phloem
WT	30.9	phloem
WT	22.46	phloem
WT	20.5	phloem
WT	27.46	phloem
WT	24.33	phloem
WT	33.32	phloem
WT	29.44	phloem
WT	12.95	phloem
WT	31.11	phloem
WT	16.35	phloem
WT	18.52	phloem
WT	16.99	phloem
WT	10.97	phloem
WT	11.52	phloem
WT	17.83	phloem
WT	12.06	phloem
WT	12.08	phloem
WT	11.07	phloem
WT	19.43	phloem
WT	15.19	phloem
WT	20.8	phloem
WT	17.51	phloem
WT	12.55	phloem
WT	18.44	phloem
WT	21.99	phloem
WT	17.8	phloem
WT	17.09	phloem
WT	16.04	phloem
WT	17.68	phloem
WT	19.74	phloem
WT	11.48	phloem
WT	14.34	phloem
WT	25.31	phloem
WT	16.06	phloem
WT	16.18	phloem
WT	11.55	phloem
WT	18.17	phloem
WT	16.86	phloem
WT	21.09	phloem
WT	16.1	phloem
WT	19.26	phloem
WT	15.73	phloem
WT	12.3	phloem
WT	9	phloem
WT	8	phloem
WT	9	phloem
WT	14.4	phloem
WT	19.55	phloem
WT	17.62	phloem
WT	22.83	phloem
WT	10.37	phloem
WT	17.8	phloem
WT	21.9	phloem
WT	13.16	phloem
WT	13.22	phloem
WT	22.9	phloem
WT	28.7	phloem
WT	19.6	phloem
WT	21.88	phloem
WT	10.72	phloem
WT	14.76	phloem
WT	20.62	phloem
WT	20.84	phloem
WT	23.8	phloem
WT	14.75	phloem
WT	9.6	phloem
WT	19.62	phloem
WT	17.82	phloem
WT	13	phloem
WT	14.63	phloem
WT	25.42	phloem
WT	14.08	phloem
WT	21.29	phloem
WT	18.7	phloem
WT	23.78	phloem
WT	19.46	phloem
WT	17.4	phloem
WT	22.39	phloem
WT	16.17	phloem
WT	24.21	phloem
WT	15.12	phloem
WT	18.14	phloem
WT	19.26	phloem
WT	16.81	phloem
WT	17.41	phloem
WT	23.32	phloem
WT	21.35	phloem
WT	22.09	phloem
lbd3;4;11	27.74	phloem
lbd3;4;11	28.63	phloem
lbd3;4;11	28.2	phloem
lbd3;4;11	37.73	phloem
lbd3;4;11	25.08	phloem
lbd3;4;11	25.01	phloem
lbd3;4;11	22.82	phloem
lbd3;4;11	20.44	phloem
lbd3;4;11	22.44	phloem
lbd3;4;11	25.82	phloem
lbd3;4;11	27.27	phloem
lbd3;4;11	45.41	phloem
lbd3;4;11	38.79	phloem
lbd3;4;11	28.11	phloem
lbd3;4;11	42.6	phloem
lbd3;4;11	30.16	phloem
lbd3;4;11	29.76	phloem
lbd3;4;11	25.02	phloem
lbd3;4;11	19.36	phloem
lbd3;4;11	16.97	phloem
lbd3;4;11	15.78	phloem
lbd3;4;11	12.82	phloem
lbd3;4;11	10.05	phloem
lbd3;4;11	14.12	phloem
lbd3;4;11	21.43	phloem
lbd3;4;11	31.38	phloem
lbd3;4;11	27.4	phloem
lbd3;4;11	23.85	phloem
lbd3;4;11	26.66	phloem
lbd3;4;11	22.87	phloem
lbd3;4;11	21.09	phloem
lbd3;4;11	18.15	phloem
lbd3;4;11	12.22	phloem
lbd3;4;11	20.22	phloem
lbd3;4;11	20.12	phloem
lbd3;4;11	20.14	phloem
lbd3;4;11	20.83	phloem
lbd3;4;11	23.86	phloem
lbd3;4;11	17.86	phloem
lbd3;4;11	19.09	phloem
lbd3;4;11	16.33	phloem
lbd3;4;11	16.51	phloem
lbd3;4;11	18.98	phloem
lbd3;4;11	14.52	phloem
lbd3;4;11	17.97	phloem
lbd3;4;11	19.62	phloem
lbd3;4;11	20.75	phloem
lbd3;4;11	21.82	phloem
lbd3;4;11	28.06	phloem
lbd3;4;11	27.39	phloem
lbd3;4;11	20.9	phloem
lbd3;4;11	17.4	phloem
pll19;22;26	25.8	phloem
pll19;22;26	27.2	phloem
pll19;22;26	22.28	phloem
pll19;22;26	19.37	phloem
pll19;22;26	32.73	phloem
pll19;22;26	27.22	phloem
pll19;22;26	34.66	phloem
pll19;22;26	29.45	phloem
pll19;22;26	22.06	phloem
pll19;22;26	25.73	phloem
pll19;22;26	22.23	phloem
pll19;22;26	18.72	phloem
pll19;22;26	15.19	phloem
pll19;22;26	19.17	phloem
pll19;22;26	19.83	phloem
pll19;22;26	29.08	phloem
pll19;22;26	20.6	phloem
pll19;22;26	18	phloem
pll19;22;26	27.47	phloem
pll19;22;26	22.79	phloem
pll19;22;26	26.8	phloem
pll19;22;26	16.25	phloem
pll19;22;26	16.57	phloem
pll19;22;26	15.6	phloem
pll19;22;26	13.6	phloem
pll19;22;26	12.3	phloem
pll19;22;26	19.9	phloem
pll19;22;26	21.42	phloem
pll19;22;26	20.32	phloem
pll19;22;26	20.33	phloem
pll19;22;26	15.1	phloem
pll19;22;26	18.98	phloem
pll19;22;26	21.88	phloem
pll19;22;26	14.2	phloem
pll19;22;26	22.53	phloem
pll19;22;26	19.66	phloem
pll19;22;26	16.17	phloem
pll19;22;26	15.85	phloem
pll19;22;26	21.53	phloem
pll19;22;26	23.05	phloem
pll19;22;26	28.44	phloem
pll19;22;26	24.1	phloem
pll19;22;26	19.94	phloem
pll19;22;26	23.82	phloem
pll19;22;26	23.63	phloem
pll19;22;26	19.96	phloem
pll19;22;26	17.28	phloem
pll19;22;26	14.44	phloem
pll19;22;26	14.01	phloem
pll19;22;26	16.13	phloem
pll19;22;26	16.4	phloem
pll19;22;26	16.31	phloem
pll19;22;26	20.6	phloem

## Sheet: Fig. S2c-Source data
Sample	tissues	Young's modulus (KPa)
EST	xylem	11.07
EST	xylem	19.25
EST	xylem	47.78
EST	xylem	48.73
EST	xylem	54.17
EST	xylem	71.11
EST	xylem	38.52
EST	xylem	79.41
EST	xylem	29.9
EST	xylem	42.3
EST	xylem	63.3
EST	xylem	47.3
EST	xylem	80.86
EST	xylem	50.22
EST	xylem	38.19
EST	xylem	25.1
EST	cambium	5.123
EST	cambium	4.713
EST	cambium	4.363
EST	cambium	3.282
EST	cambium	3.125
EST	cambium	3.091
EST	cambium	4.321
EST	cambium	3.002
EST	cambium	3.62
EST	cambium	3.73
EST	cambium	4.73
EST	cambium	2.78
EST	cambium	4.1
EST	cambium	2
EST	cambium	6.26
EST	cambium	1.8
EST	cambium	6.7
EST	cambium	7.68
EST	cambium	4.6
EST	cambium	6.5
EST	phloem	6.6
EST	phloem	12.13
EST	phloem	12.48
EST	phloem	10
EST	phloem	6
EST	phloem	5
EST	phloem	6.5
EST	phloem	8.79
EST	phloem	12.3
EST	phloem	13.5
EST	phloem	8.8
EST	phloem	20.3
EST	phloem	16.09
EST	phloem	8.9
EST	phloem	12.07
EST	phloem	9.1
EST	phloem	7.9
EST	phloem	13.8
EST	phloem	28.24
EST	phloem	22.83
EST	phloem	11.72
EST	phloem	21.92
EST	phloem	14.08
EST	phloem	17.55
EST	phloem	6.5
DMSO	xylem	58.1
DMSO	xylem	86.5
DMSO	xylem	103.7
DMSO	xylem	73.43
DMSO	xylem	98.4
DMSO	xylem	143.5
DMSO	xylem	83.4
DMSO	xylem	121
DMSO	xylem	57.6
DMSO	xylem	53.8
DMSO	xylem	53
DMSO	xylem	55.88
DMSO	xylem	79.3
DMSO	xylem	67.33
DMSO	xylem	77.78
DMSO	xylem	134.6
DMSO	cambium	13.25
DMSO	cambium	14.37
DMSO	cambium	10
DMSO	cambium	11.55
DMSO	cambium	11.26
DMSO	cambium	8.57
DMSO	cambium	9.53
DMSO	cambium	11.81
DMSO	cambium	8.2
DMSO	cambium	12.63
DMSO	cambium	16.55
DMSO	cambium	13.75
DMSO	cambium	14.81
DMSO	phloem	30
DMSO	phloem	21
DMSO	phloem	23
DMSO	phloem	26
DMSO	phloem	23
DMSO	phloem	26
DMSO	phloem	24
DMSO	phloem	16
DMSO	phloem	20.5
DMSO	phloem	24.7
DMSO	phloem	23.5
DMSO	phloem	22.4
DMSO	phloem	16.7
DMSO	phloem	23
DMSO	phloem	23.5
DMSO	phloem	31.3
DMSO	phloem	37
DMSO	phloem	16.5
DMSO	phloem	16.7
DMSO	phloem	12
DMSO	phloem	24

## Sheet: ANOVA-Fig. S2a-WT
sample no.	genotype
1	WT
2	pll19;22;26
3	lbd3;4;11
Tests of Homogeneity of Variances
		Levene Statistic	df1	df2	Sig.
VAR00002	Based on Mean	139.318	2	310	6.83522e-44
	Based on Median	114.837	2	310	4.79303e-38
	Based on Median and with adjusted df	114.837	2	89.2951	2.05779e-25
	Based on trimmed mean	127.829	2	310	3.27577e-41
Multiple Comparisons
Dependent Variable:	VAR00002
(I) VAR00004			Mean Difference (I-J)	Std. Error	Sig.	95% Confidence Interval
						Lower Bound	Upper Bound
Tamhane	1.00	2.00	124.62856*	7.44792	0	106.501	142.756
		3.00	114.57013*	7.4583	0	96.4191	132.721
	2.00	1.00	-124.62856*	7.44792	0	-142.756	-106.501
		3.00	-10.05843*	0.518284	0	-11.3072	-8.80969
	3.00	1.00	-114.57013*	7.4583	0	-132.721	-96.4191
		2.00	10.05843*	0.518284	0	8.80969	11.3072
*. The mean difference is significant at the 0.05 level.

## Sheet: ANOVA-Fig. S2b-xylem
sample no.	genotype
1	WT
2	pll19;22;26
3	lbd3;4;11
Multiple Comparisons
Dependent Variable:	xylem
(I) sample			Mean Difference (I-J)	Std. Error	Sig.	95% Confidence Interval
						Lower Bound	Upper Bound
Tukey HSD	1	2	-27.759	13.1246	0.0898893	-58.7994	3.28132
		3	-46.12249*	13.4746	0.00224367	-77.9906	-14.2543
	2	1	27.759	13.1246	0.0898893	-3.28132	58.7994
		3	-18.3635	15.6578	0.471086	-55.395	18.6681
	3	1	46.12249*	13.4746	0.00224367	14.2543	77.9906
		2	18.3635	15.6578	0.471086	-18.6681	55.395
*. The mean difference is significant at the 0.05 level.

## Sheet: ANOVA-Fig. S2b-cambium
sample no.	genotype
1	WT
2	pll19;22;26
3	lbd3;4;11
Tests of Homogeneity of Variances
		Levene Statistic	df1	df2	Sig.
	Based on Mean	28.8228	2	158	2.1301e-11
	Based on Median	22.7882	2	158	2.01584e-09
	Based on Median and with adjusted df	22.7882	2	73.0937	2.03382e-08
	Based on trimmed mean	26.7337	2	158	9.99254e-11
Multiple Comparisons
Dependent Variable:	VAR00002
			Mean Difference (I-J)	Std. Error	Sig.	95% Confidence Interval
						Lower Bound	Upper Bound
Tamhane	1.00	2.00	-7.22710*	0.861772	9.43687e-10	-9.37787	-5.07634
		3.00	-7.30501*	1.26338	5.96097e-06	-10.4864	-4.1236
	2.00	1.00	7.22710*	0.861772	9.43687e-10	5.07634	9.37787
		3.00	-0.0779032	1.4916	0.999929	-3.75527	3.59946
	3.00	1.00	7.30501*	1.26338	5.96097e-06	4.1236	10.4864
		2.00	0.0779032	1.4916	0.999929	-3.59946	3.75527
*. The mean difference is significant at the 0.05 level.

## Sheet: ANOVA-Fig. S2b-phloem
sample no.	genotype
1	WT
2	pll19;22;26
3	lbd3;4;11
Multiple Comparisons
Dependent Variable:	phloem
(I) sample			Mean Difference (I-J)	Std. Error	Sig.	95% Confidence Interval
						Lower Bound	Upper Bound
Tamhane	1	2	-2.84943*	0.831993	0.00267857	-4.86984	-0.829011
		3	-5.19079*	1.10405	3.54235e-05	-7.88848	-2.4931
	2	1	2.84943*	0.831993	0.00267857	0.829011	4.86984
		3	-2.34136	1.21976	0.164243	-5.30843	0.625706
	3	1	5.19079*	1.10405	3.54235e-05	2.4931	7.88848
		2	2.34136	1.21976	0.164243	-0.625706	5.30843
*. The mean difference is significant at the 0.05 level.
