# Supplementary material for: Cambium LBDs promote radial growth by regulating PLL-mediated pectin metabolism
Source: Nat Plants. 2025 Nov 14;11(12):2565–80. doi: 10.1038/s41477-025-02151-1 (PMC12711582; doi:10.1038/s41477-025-02151-1)
Supplement: Supplementary file 5 — Statistical source data. [file 41477_2025_2151_MOESM5_ESM.xlsx]

## Sheet: Source Data Fig. 1
Source Data Fig. 1: The source data of Figure 1.

## Sheet: Fig. 1b-Source data
sample	Cross-sectional area (µm2)	cell number in cross section	Average cross-sectional cell area (µm2)
lbd3;4;11	1286.43	72	17.8672
lbd3;4;11	1372.3	73	18.7986
lbd3;4;11	1443.55	70	20.6221
lbd3;4;11	1584.28	80	19.8035
lbd3;4;11	1322.51	74	17.8717
lbd3;4;11	1515.43	74	20.4787
lbd3;4;11	1821.77	72	25.3023
lbd3;4;11	1239.97	71	17.4644
lbd3;4;11	1763.59	87	20.2712
lbd3;4;11	1564.13	69	22.6686
lbd3;4;11	3867.14	131	29.5201
lbd3;4;11	972.079	63	15.4298
lbd3;4;11	1365.07	68	20.0746
lbd3;4;11	4283.48	133	32.2066
lbd3;4;11	1378.64	79	17.4511
lbd3;4;11	1672.6	79	21.1722
WT	8826.89	208	42.437
WT	13077.8	287	45.5672
WT	7800.39	196	39.7979
WT	8250.98	188	43.8882
WT	12932	273	47.3701
WT	7755.32	196	39.568
WT	9814.49	227	43.2356
WT	9614.58	209	46.0028
WT	7926.68	176	45.0379
WT	12596.2	254	49.5913
WT	16316.9	318	51.311
WT	14800.7	294	50.3424
WT	11307.8	255	44.3441
WT	10152.5	180	56.4028
WT	13051.4	286	45.6343
WT	15399.5	265	58.1114

## Sheet: Fig. 1d-Source data
sample	Cross-sectional area (µm2)	cell number in cross section	Average cross-sectional cell area (µm2)
7+1 D	2762.89	127	21.755
7+1 D	3958.61	130	30.4508
7+1 D	4357.16	163	26.7311
7+1 D	4124.97	159	25.9432
7+1 D	3460.32	139	24.8944
7+1 D	3775.95	153	24.6794
7+1 D	3200.58	133	24.0645
7+1 D	5806.56	180	32.2587
7+1 D	4309.34	154	27.9827
7+1 D	5064.09	177	28.6107
7+1 D	2857.68	112	25.515
7+1 D	4077.91	159	25.6472
7+1 D	4420.37	154	28.7037
7+1 D	3967.93	140	28.3423
7+1 D	3605.24	143	25.2115
7+1 D	3696.1	132	28.0008
7+1 D	4137.55	152	27.2207
7+1 D	4479.09	141	31.7666
7+1 D	3675.94	138	26.6373
7+1 D	3405.53	120	28.3794
7+1 D	5771.91	175	32.9824
7+1 D	3791.24	119	31.8592
7+1 D	5434.24	194	28.0116
7+1 D	5324.34	167	31.8823
7+1 D	2875.28	101	28.4681
7+1 E	7444.69	172	43.2831
7+1 E	4216.87	99	42.5947
7+1 E	5778.25	145	39.85
7+1 E	5576.03	141	39.5463
7+1 E	5284.01	128	41.2814
7+1 E	6310.77	132	47.8088
7+1 E	6791.15	155	43.8138
7+1 E	5151.95	128	40.2496
7+1 E	8260.28	144	57.3631
7+1 E	7187.7	196	36.6719
7+1 E	6383.3	157	40.658
7+1 E	6086.06	156	39.0132
7+1 E	7488.43	175	42.791
7+1 E	7382.54	178	41.4749
7+1 E	6975.74	153	45.5931
7+1 E	6767.28	170	39.8075
7+1 E	7236.83	147	49.2302
7+1 E	6686.38	153	43.7018
7+1 E	6211.71	149	41.6893
7+1 E	6279.15	141	44.533
7+1 E	7153.21	158	45.2735
7+1 E	6554.14	144	45.5148
7+1 E	5855.62	143	40.9484
7+1 E	5221.59	128	40.7937
7+1 E	6013.75	141	42.6507
7+1 E	4847.13	187	25.9205
7+2 D	3439.28	138	24.9223
7+2 D	5780.94	212	27.2686
7+2 D	4074.56	158	25.7884
7+2 D	5410.73	183	29.5668
7+2 D	5491.13	200	27.4556
7+2 D	5039.95	185	27.243
7+2 D	4061.67	151	26.8985
7+2 D	5743.88	181	31.7341
7+2 D	5004.78	180	27.8043
7+2 D	6297.48	210	29.988
7+2 D	7052.66	233	30.2689
7+2 D	5046.55	181	27.8815
7+2 D	6019.16	219	27.4847
7+2 D	7189.75	237	30.3365
7+2 D	5706.01	174	32.7931
7+2 D	5666.15	205	27.6398
7+2 D	5015.39	175	28.6594
7+2 D	5514.94	204	27.034
7+2 D	4192.85	149	28.1399
7+2 D	3876.84	164	23.6393
7+2 D	5166.69	189	27.337
7+2 D	5836.8	199	29.3306
7+2 E	13768.6	204	67.4932
7+2 E	14924.7	275	54.2716
7+2 E	8295.43	172	48.2292
7+2 E	9340.38	184	50.7629
7+2 E	12598.2	260	48.4546
7+2 E	11198	260	43.0694
7+2 E	12339.5	237	52.0653
7+2 E	15315.9	286	53.5522
7+2 E	12838.2	275	46.6844
7+2 E	10374.6	217	47.8091
7+2 E	14063.5	301	46.7224
7+2 E	9624.2	185	52.0227
7+2 E	12643.9	250	50.5758
7+2 E	10492.2	208	50.4432
7+2 E	9539.24	184	51.8437
7+2 E	11407.3	234	48.7491
7+2 E	10626.4	213	49.8893
7+2 E	11156.5	176	63.3893
7+2 E	11504.8	241	47.7379
7+2 E	16158.1	299	54.0404
7+2 E	10933.2	201	54.3939
7+2 E	14898.8	273	54.5743
7+2 E	10808	241	44.8463
7+2 E	10075	191	52.7484
7+ 12h E	2902.46	97	29.9222
7+ 12h E	3635.13	127	28.623
7+ 12h E	2901.94	117	24.8029
7+ 12h E	3575.49	145	24.6586
7+ 12h E	1517.84	88	17.2481
7+ 12h E	3539.87	121	29.2551
7+ 12h E	3471.08	109	31.8448
7+ 12h E	3327.9	108	30.8139
7+ 12h E	2486.25	101	24.6163
7+ 12h E	3467.26	115	30.1501
7+ 12h E	2974.49	111	26.7972
7+ 12h E	2564.01	106	24.1888
7+ 12h E	4290.31	134	32.0172
7+ 12h E	2844.52	122	23.3158
7+ 12h E	4154.54	136	30.5481
7+ 12h E	3058.03	121	25.2729
7+ 12h E	3484.59	123	28.33
7+ 12h E	3942.16	130	30.3243
7+ 12h E	2183.87	102	21.4105
7+ 12h E	5005.65	162	30.8991
7+ 12h E	2991.57	116	25.7894
7+ 12h E	4925.88	144	34.2075
7+ 12h E	1638.53	82	19.982
7+ 12h E	3708.55	157	23.6213
7+ 12h D	2922.64	135	21.6492
7+ 12h D	3037.42	125	24.2993
7+ 12h D	1726.56	96	17.985
7+ 12h D	3075.43	138	22.2857
7+ 12h D	2516.94	115	21.8864
7+ 12h D	2838.16	119	23.8501
7+ 12h D	3279.72	151	21.72
7+ 12h D	2214.02	109	20.3121
7+ 12h D	1992.13	104	19.1551
7+ 12h D	2713.83	132	20.5593
7+ 12h D	2827.99	128	22.0937
7+ 12h D	2056.77	94	21.8805
7+ 12h D	2468.86	116	21.2833
7+ 12h D	2661.25	108	24.6412
7+ 12h D	2508.44	115	21.8125
7+ 12h D	2582.31	113	22.8523
7+ 8h E	3152.53	130	24.2502
7+ 8h E	3128.01	125	25.0241
7+ 8h E	2345.55	91	25.7753
7+ 8h E	2686.36	113	23.7731
7+ 8h E	2129.3	91	23.3989
7+ 8h E	2556.66	105	24.3491
7+ 8h E	3109.93	116	26.8098
7+ 8h E	3332.76	121	27.5435
7+ 8h E	3586.92	131	27.3811
7+ 8h E	2256.97	94	24.0103
7+ 8h E	2481.11	101	24.5654
7+ 8h E	2573.38	100	25.7338
7+ 8h E	2346.18	85	27.6021
7+ 8h D	1945.18	95	20.4756
7+ 8h D	3206.79	140	22.9057
7+ 8h D	2479.56	117	21.1928
7+ 8h D	2039.86	98	20.8149
7+ 8h D	2087.86	96	21.7485
7+ 8h D	2345.55	117	20.0475
7+ 8h D	1674.51	93	18.0055
7+ 8h D	3405.97	110	30.9634
7+ 8h D	2067.33	103	20.0711
7+ 8h D	2054.21	99	20.7496
7+ 8h D	1935.7	95	20.3758
7+ 8h D	2257.56	114	19.8032
7+ 8h D	2907.2	144	20.1889
7+ 8h D	2357.25	110	21.4296
7+ 8h D	2491.31	119	20.9354
7+ 8h D	1779.68	96	18.5383
7+ 8h D	2561.32	116	22.0803
7+ 8h D	2498.38	116	21.5378
