# Supplementary material for: Cambium LBDs promote radial growth by regulating PLL-mediated pectin metabolism
Source: Nat Plants. 2025 Nov 14;11(12):2565–80. doi: 10.1038/s41477-025-02151-1 (PMC12711582; doi:10.1038/s41477-025-02151-1)
Supplement: Supplementary file 6 — Statistical source data. [file 41477_2025_2151_MOESM6_ESM.xlsx]

## Sheet: Source Data Fig. 2
Source Data Fig. 2: The source data of Figure 2.

## Sheet: Fig. 2a-Source data
Genotype	Normalized cross-sectional area
at1g03820	0.888517
at1g03820	1.2245
at1g03820	1.18724
at1g03820	1.26115
at1g03820	0.979537
at1g03820	1.19023
at1g03820	0.946709
at1g03820	0.976783
at1g03820	0.881411
at1g03820	1.07842
at1g03820	1.07485
at1g03820	0.917573
at1g03820	1.08011
at1g03820	0.713671
at1g03820	0.703615
at1g03820	1.01724
at1g03820	1.14102
at1g03820	1.01411
at1g03820	1.2799
at1g03820	1.04725
at1g03820	0.771564
at1g03820	1.09589
at1g03820	1.08539
at1g03820 ; tbl36 ;at5g52390	0.866626
at1g03820 ; tbl36 ;at5g52390	1.3046
at1g03820 ; tbl36 ;at5g52390	1.13571
at1g03820 ; tbl36 ;at5g52390	1.13134
at1g03820 ; tbl36 ;at5g52390	0.954234
at1g03820 ; tbl36 ;at5g52390	1.19943
at1g03820 ; tbl36 ;at5g52390	1.12284
at1g03820 ; tbl36 ;at5g52390	1.1911
at1g03820 ; tbl36 ;at5g52390	0.975615
at1g03820 ; tbl36 ;at5g52390	0.673545
at1g03820 ; tbl36 ;at5g52390	0.73751
at1g03820 ; tbl36 ;at5g52390	0.772674
at1g03820; tbl36	0.73396
at1g03820; tbl36	1.47274
at1g03820; tbl36	1.3734
at1g03820; tbl36	1.18005
at1g03820; tbl36	1.45632
at1g03820; tbl36	1.17419
at1g03820; tbl36	1.01315
at1g03820; tbl36	0.762011
at1g03820; tbl36	1.48716
at1g03820; tbl36	1.36159
at1g03820; tbl36	0.91233
at1g03820; tbl36	0.932396
at1g03820; tbl36	0.744967
at1g03820; tbl36	1.2351
at1g03820; tbl36	0.991065
at1g03820; tbl36	0.726619
at1g03820; tbl36	0.931876
at1g03820; tbl36	0.720282
at1g03820; tbl36	1.01717
at1g03820;at1g28400;at2g33850	0.731865
at1g03820;at1g28400;at2g33850	0.879142
at1g03820;at1g28400;at2g33850	0.972681
at1g03820;at1g28400;at2g33850	0.855545
at1g03820;at1g28400;at2g33850	0.918324
at1g03820;at1g28400;at2g33850	1.21905
at1g03820;at1g28400;at2g33850	1.15453
at1g03820;at1g28400;at2g33850	1.13468
at1g03820;at1g28400;at2g33850	1.09747
at1g03820;at1g28400;at2g33850	1.21564
at1g03820;at1g28400;at2g33850	0.85963
at1g03820;at1g28400;at2g33850	0.898022
at1g03820;at1g28400;at2g33850	0.873351
at1g03820;at1g28400;at2g33850	1.02643
at1g03820;at1g28400;at2g33850	0.973332
at1g03820;at1g28400;at2g33850	0.921107
at1g03820;at1g28400;at2g33850	0.986539
at1g03820;at1g28400;at2g33850	0.893189
at1g03820;at1g28400;at2g33850	0.838517
at1g03820;at1g28400;at2g33850	0.859568
at1g03820;at1g28400;at2g33850	1.02395
at1g03820;at1g28400;at2g33850	0.877109
at1g03820;at1g28400;at2g33850	1.41854
at1g03820;at1g28400;at2g33850	0.973287
at1g03820;at1g28400;at2g33850	1.25478
at1g03820;at1g28400;at2g33850	1.07598
at1g03820;at1g28400;at2g33850	0.653801
at1g03820;at1g28400;at2g33850	0.999418
at1g03820;at1g28400;at2g33850	1.00519
at1g03820;at1g28400;at2g33850	1.09473
at4g18630	1.00712
at4g18630	0.793826
at4g18630	1.04921
at4g18630	0.956719
at4g18630	0.915215
at4g18630	0.862679
at4g18630	0.604939
at4g18630	1.25843
at4g18630	0.952427
at4g18630	0.898957
at4g18630	1.42026
at4g18630	0.872484
at4g18630	1.26675
at4g18630	1.16017
at4g18630	1.35427
at4g18630	0.960738
at4g18630	0.917304
at4g18630	0.92941
at4g18630	0.803811
at4g18630	1.16659
at4g18630	0.999983
at4g18630	1.06902
at4g18630	1.26291
at4g18630	1.2666
at4g18630	0.738801
at4g18630	1.11165
at4g18630	1.11178
at4g18630	1.23134
at4g18630	1.0436
at4g18630	0.56323
at4g18630	1.22195
at4g18630;gasa5;at4g39320; at2g40480	0.967856
at4g18630;gasa5;at4g39320; at2g40480	0.924548
at4g18630;gasa5;at4g39320; at2g40480	1.02152
at4g18630;gasa5;at4g39320; at2g40480	0.843078
at4g18630;gasa5;at4g39320; at2g40480	0.728711
at4g18630;gasa5;at4g39320; at2g40480	0.75989
at4g18630;gasa5;at4g39320; at2g40480	0.848513
at4g18630;gasa5;at4g39320; at2g40480	1.01498
at4g18630;gasa5;at4g39320; at2g40480	1.07432
at4g18630;gasa5;at4g39320; at2g40480	0.783409
at4g18630;gasa5;at4g39320; at2g40480	1.20676
at4g18630;gasa5;at4g39320; at2g40480	0.991819
at4g18630;gasa5;at4g39320; at2g40480	0.936569
at4g18630;gasa5;at4g39320; at2g40480	0.843503
at4g18630;gasa5;at4g39320; at2g40480	0.89249
at4g18630;gasa5;at4g39320; at2g40480	0.692354
at4g18630;gasa5;at4g39320; at2g40480	0.85397
at4g18630;gasa5;at4g39320; at2g40480	0.826899
at4g18630;gasa5;at4g39320; at2g40480	0.977294
at4g18630;gasa5;at4g39320; at2g40480	1.40191
at4g18630;gasa5;at4g39320; at2g40480	0.459817
at4g18630;gasa5;at4g39320; at2g40480	1.03707
at4g18630;gasa5;at4g39320; at2g40480	1.24764
at4g18630;gasa5;at4g39320; at2g40480	0.671664
at4g18630;gasa5;at4g39320; at2g40480	0.626793
at4g18630;gasa5;at4g39320; at2g40480	0.8202
at4g18630;gasa5;at4g39320; at2g40480	1.12357
at4g18630;gasa5;at4g39320; at2g40480	0.953914
at4g18630;gasa5;at4g39320; at2g40480	1.03748
at4g18630;gasa5;at4g39320; at2g40480	0.898406
at4g18630;gasa5;at4g39320; at2g40480	1.06967
at4g18630;gasa5;at4g39320; at2g40480	0.859142
at4g18630;gasa5;at4g39320; at2g40480	0.860456
at4g18630;gasa5;at4g39320; at2g40480	0.972701
at4g18630;gasa5;at4g39320; at2g40480	1.05655
at4g18630;gasa5;at4g39320; at2g40480	1.1114
at4g18630;gasa5;at4g39320; at2g40480	0.853274
at4g18630;gasa5;at4g39320; at2g40480	1.00883
at4g18630;gasa5;at4g39320; at2g40480	1.23343
at4g18630;gasa5;at4g39320; at2g40480	1.31099
at4g18630;gasa5;at4g39320; at2g40480	0.634994
at4g39320	0.916732
at4g39320	1.01092
at4g39320	0.840491
at4g39320	0.634476
at4g39320	0.915937
at4g39320	0.658019
at4g39320	0.770883
at4g39320	0.628833
at4g39320	0.983713
at4g39320	0.746962
at4g39320	0.807332
at4g39320	0.890786
at4g39320	1.03909
at4g39320	0.815859
at4g39320	0.92461
at4g39320	1.07006
at4g39320	1.03072
at4g39320	0.965347
at4g39320	1.12197
at4g39320	0.867612
at4g39320	0.913616
at4g39320	0.851608
at4g39320	0.830327
at4g39320	0.827786
at4g39320	1.13113
at4g39320	0.539377
at4g39320	1.1292
at4g39320	1.11505
at4g39320	0.75097
at4g39320	1.17307
at4g39320	0.696076
at4g39320	1.17204
at4g39320	0.999811
at4g39320	1.28582
at4g39320	1.15489
at4g39320	0.917898
at4g39320	0.980979
at4g39320	1.17051
at4g39320	1.09583
at4g39320	1.00149
at4g39320	1.17794
at4g39320	1.10168
at4g39320	1.13804
at4g39320	1.07858
at4g39320	1.05362
at4g39320	1.49419
at4g39320	1.07986
at4g39320	0.959826
at4g39320	1.00407
at4g39320	0.957053
at4g39320	0.982179
at4g39320	1.09135
at4g39320	1.16039
at4g39320	0.814089
at4g39320	0.926496
at4g39320	0.893118
at4g39320	1.20213
expa"1";3;4;8;"9";15;expb2;b3	1.06895
expa"1";3;4;8;"9";15;expb2;b3	1.11782
expa"1";3;4;8;"9";15;expb2;b3	1.18375
expa"1";3;4;8;"9";15;expb2;b3	1.12478
expa"1";3;4;8;"9";15;expb2;b3	1.08973
expa"1";3;4;8;"9";15;expb2;b3	1.01873
expa"1";3;4;8;"9";15;expb2;b3	1.09797
expa"1";3;4;8;"9";15;expb2;b3	0.989145
expa"1";3;4;8;"9";15;expb2;b3	1.0842
expa"1";3;4;8;"9";15;expb2;b3	1.16349
expa"1";3;4;8;"9";15;expb2;b3	0.967661
expa"1";3;4;8;"9";15;expb2;b3	1.2139
expa"1";3;4;8;"9";15;expb2;b3	0.959472
expa"1";3;4;8;"9";15;expb2;b3	1.16924
expa"1";3;4;8;"9";15;expb2;b3	1.0842
expa"1";3;4;8;"9";15;expb2;b3	0.958074
expa"1";3;4;8;"9";15;expb2;b3	0.992806
expa"1";3;4;8;"9";15;expb2;b3	1.24238
expa"1";3;4;8;"9";15;expb2;b3	1.02127
expa"1";3;4;8;"9";15;expb2;b3	0.989184
expa"1";3;4;8;"9";15;expb2;b3	1.00179
expa"1";3;4;8;"9";15;expb2;b3	1.23535
expa"1";3;4;8;"9";15;expb2;b3	1.21841
expa"1";3;4;8;"9";15;expb2;b3	1.27588
expa"1";3;4;8;9;15;expb2;b3	1.04575
expa"1";3;4;8;9;15;expb2;b3	1.18616
expa"1";3;4;8;9;15;expb2;b3	1.36762
expa"1";3;4;8;9;15;expb2;b3	0.860855
expa"1";3;4;8;9;15;expb2;b3	0.92321
expa"1";3;4;8;9;15;expb2;b3	1.05096
expa"1";3;4;8;9;15;expb2;b3	1.37844
expa"1";3;4;8;9;15;expb2;b3	1.28076
expa"1";3;4;8;9;15;expb2;b3	1.10408
expa"1";3;4;8;9;15;expb2;b3	1.14916
expa"1";3;4;8;9;15;expb2;b3	1.28164
expa"1";3;4;8;9;15;expb2;b3	1.00627
expa"1";3;4;8;9;15;expb2;b3	1.1017
expa"1";3;4;8;9;15;expb2;b3	1.09762
expa"1";3;4;8;9;15;expb2;b3	0.895596
expa"1";3;4;8;9;15;expb2;b3	1.16701
expa"1";3;4;8;9;15;expb2;b3	1.17785
expa"1";3;4;8;9;15;expb2;b3	1.17219
expa"1";3;4;8;9;15;expb2;b3	0.918522
expa"1";3;4;8;9;15;expb2;b3	1.14859
expa"1";3;4;8;9;15;expb2;b3	0.794917
expa"1";3;4;8;9;15;expb2;b3	1.08885
expa"1";3;4;8;9;15;expb2;b3	1.40202
expa"1";3;4;8;9;15;expb2;b3	1.19538
expa"1";3;4;8;9;15;expb2;b3	1.19217
expa"1";3;4;8;9;15;expb2;b3	0.898782
expa"1";3;4;8;9;15;expb2;b3	1.09493
expa"1";3;4;8;9;15;expb2;b3	1.12759
expa"1";3;4;8;9;15;expb2;b3	1.43367
expa"1";3;4;8;9;15;expb2;b3	0.911612
expa"1";3;4;8;9;15;expb2;b3	0.966199
expa"1";3;4;8;9;15;expb2;b3	1.06096
expa"1";3;4;8;9;15;expb2;b3	1.05726
expa"1";3;4;8;9;15;expb2;b3	1.17099
expa"1";3;4;8;9;15;expb2;b3	0.99074
expa"1";3;4;8;9;15;expb2;b3	1.04699
expa"1";3;4;8;9;15;expb2;b3	1.1415
expa"1";3;4;8;9;15;expb2;b3	1.2922
expa"1";3;4;8;9;15;expb2;b3	1.16914
expa"1";3;4;8;9;15;expb2;b3	0.96151
expa"1";3;4;8;9;15;expb2;b3	0.748536
expa"1";3;4;8;9;15;expb2;b3	1.13108
expa"1";3;4;8;9;15;expb2;b3	1.22718
expa"1";3;4;8;9;15;expb2;b3	1.08486
expa"1";3;4;8;9;15;expb2;b3	1.69516
expa"1";3;4;8;9;15;expb2;b3	1.37608
expa"1";3;4;8;9;15;expb2;b3	1.17062
expa"1";3;4;8;9;15;expb2;b3	1.26975
expa"1";3;4;8;9;15;expb2;b3	1.08455
expa"1";3;4;8;9;15;expb2;b3	1.07254
expa"1";3;4;8;9;15;expb2;b3	0.759147
expa"1";3;4;8;9;15;expb2;b3	1.08578
expa"1";3;4;8;9;15;expb2;b3	1.25822
expa"1";3;4;8;9;15;expb2;b3	1.07456
expa"1";3;4;8;9;15;expb2;b3	1.03643
expa"1";3;4;8;9;15;expb2;b3	0.619438
expa"1";3;4;8;9;15;expb2;b3	0.924203
expa"1";3;4;8;9;15;expb2;b3	1.49042
expa"1";3;4;8;9;15;expb2;b3	1.18777
expa"1";3;4;8;9;15;expb2;b3	1.26516
expa"1";3;4;8;9;15;expb2;b3	1.22882
expa"1";3;4;8;9;15;expb2;b3	0.950318
expa"1";3;4;8;9;15;expb2;b3	0.900395
expa"1";3;4;8;9;15;expb2;b3	1.18074
expa"1";3;4;8;9;15;expb2;b3	1.28441
expa"1";4;8;15	1.06424
expa"1";4;8;15	1.19452
expa"1";4;8;15	0.973109
expa"1";4;8;15	0.878101
expa"1";4;8;15	0.996162
expa"1";4;8;15	0.718357
expa"1";4;8;15	1.17222
expa"1";4;8;15	1.09547
expa"1";4;8;15	0.918919
expa"1";4;8;15	1.08694
expa"1";4;8;15	0.96268
expa"1";4;8;15	0.495255
expa"1";4;8;15	0.578205
expa"1";4;8;15	0.720442
expa"1";4;8;15	1.07761
expa"1";4;8;15	1.1356
expa"1";4;8;15	0.941976
expa"1";4;8;15	1.14271
expa"1";4;8;15	0.689561
expa"1";4;8;15	1.14394
expa"1";4;8;15	1.11748
expa"1";4;8;15	1.05113
expa"1";4;8;15	0.991989
expa"1";4;8;15	1.04208
expa"1";4;8;15	1.1224
expa"1";4;8;15	0.787363
expa"1";4;8;15	1.15471
expa"1";4;8;15	1.02366
expa"1";4;8;15	1.11383
expa1;3;4;8;"9";expb2	0.94585
expa1;3;4;8;"9";expb2	0.839783
expa1;3;4;8;"9";expb2	1.00978
expa1;3;4;8;"9";expb2	1.29423
expa1;3;4;8;"9";expb2	1.07843
expa1;3;4;8;"9";expb2	1.54697
expa1;3;4;8;"9";expb2	1.05782
expa1;3;4;8;"9";expb2	1.08841
expa1;3;4;8;"9";expb2	0.899139
expa1;3;4;8;"9";expb2	0.874805
expa1;3;4;8;"9";expb2	0.97942
expa1;3;4;8;"9";expb2	0.967661
expa1;3;4;8;"9";expb2	0.934851
expa1;3;4;8;"9";expb2	0.926993
expa1;3;4;8;"9";expb2	0.8599
expa1;3;4;8;"9";expb2	1.23068
expa1;3;4;8;"9";expb2	0.785797
expa1;3;4;8;"9";expb2	0.572965
expa1;3;4;8;"9";expb2	1.03846
expa1;3;4;8;"9";expb2	1.17209
expa1;3;4;8;"9";expb2	1.02055
expa1;3;4;8;"9";expb2	0.960749
expa1;3;4;8;"9";expb2	0.908574
expa1;3;4;8;"9";expb2	1.30284
expa1;3;4;8;"9";expb2	1.01033
expa1;3;4;8;"9";expb2	0.893298
expa1;3;4;8;"9";expb2	0.906023
expa1;3;4;8;"9";expb2	1.39765
expa1;3;4;8;"9";expb2	1.09192
expa1;3;4;8;9;expb2	1.33188
expa1;3;4;8;9;expb2	0.507402
expa1;3;4;8;9;expb2	1.24096
expa1;3;4;8;9;expb2	1.35131
expa1;3;4;8;9;expb2	0.968358
expa1;3;4;8;9;expb2	1.32715
expa1;3;4;8;9;expb2	1.13191
expa1;3;4;8;9;expb2	1.19685
expa1;3;4;8;9;expb2	1.14257
expa1;3;4;8;9;expb2	1.06323
expa1;3;4;8;9;expb2	1.06494
expa1;3;4;8;9;expb2	0.906854
expa1;3;4;8;9;expb2	1.13209
expa1;3;4;8;9;expb2	0.848513
expa1;3;4;8;9;expb2	0.980659
expa1;3;4;8;9;expb2	1.2318
expa1;3;4;8;9;expb2	0.756776
expa1;3;4;8;9;expb2	1.12576
expa1;3;4;8;9;expb2	0.960191
expa1;3;4;8;9;expb2	1.28483
expa1;3;4;8;9;expb2	0.727397
expa1;3;4;8;9;expb2	1.36373
expa1;3;4;8;9;expb2	1.14219
expa1;3;4;8;9;expb2	0.963425
expa1;3;4;8;9;expb2	0.913797
expa1;3;4;8;9;expb2;b3	0.679066
expa1;3;4;8;9;expb2;b3	0.885047
expa1;3;4;8;9;expb2;b3	0.878164
expa1;3;4;8;9;expb2;b3	0.891767
expa1;3;4;8;9;expb2;b3	0.977105
expa1;3;4;8;9;expb2;b3	1.15934
expa1;3;4;8;9;expb2;b3	1.29534
expa1;3;4;8;9;expb2;b3	1.13739
expa1;3;4;8;9;expb2;b3	1.14918
expa1;3;4;8;9;expb2;b3	1.02002
expa1;3;4;8;9;expb2;b3	1.15494
expa1;3;4;8;9;expb2;b3	1.03176
expa1;3;4;8;9;expb2;b3	1.3302
expa1;3;4;8;9;expb2;b3	1.19881
expa1;3;4;8;9;expb2;b3	1.23647
expa1;3;4;8;9;expb2;b3	1.23954
expa1;3;4;8;9;expb2;b3	1.29373
expa1;3;4;8;9;expb2;b3	1.17353
expa1;3;4;8;9;expb2;b3	0.994104
expa1;3;4;8;9;expb2;b3	1.20365
expa1;3;4;8;9;expb2;b3	1.1331
expa1;3;4;8;9;expb2;b3	1.20922
expa1;3;4;8;9;expb2;b3	0.868314
expa1;3;4;8;9;expb2;b3	0.532136
expa1;3;4;8;9;expb2;b3	0.8629
expa1;3;4;8;9;expb2;b3	0.905742
expa1;3;4;8;9;expb2;b3	0.907269
expa1;3;4;8;9;expb2;b3	1.07948
expa1;3;4;8;9;expb2;b3	1.09462
expa1;3;4;8;9;expb2;b3	1.05598
expa1;4;8	0.649904
expa1;4;8	1.18495
expa1;4;8	1.33402
expa1;4;8	0.655016
expa1;4;8	0.648748
expa1;4;8	0.86712
expa1;4;8	1.04342
expa1;4;8	1.02455
expa1;4;8	0.972714
expa1;4;8	1.10933
expa1;4;8	0.982136
expa1;4;8	1.3508
expa1;4;8	1.00722
expa1;4;8	1.11537
expa1;4;8	1.18633
expa1;4;8	1.00978
expa1;4;8	1.24415
expa1;4;8	1.11792
expa1;4;8	0.743699
expa1;4;8	0.86761
expa1;4;8	0.816853
expa1;4;8	0.437985
expa1;4;8	0.784746
expa1;4;8	0.937665
expa1;4;8	0.800052
expa1;4;8	0.715892
expa1;4;8	1.05379
expa1;4;8	0.799889
expa1;4;8	1.18585
expa1;4;8	0.873252
expa1;4;8	1.40142
expa1;4;8	1.09827
expa1;4;8	0.991379
expa1;4;8	0.920557
expa1;4;8	1.03205
expa1;4;8	1.0049
expa1;4;8	0.974739
expa1;4;8	1.36835
expa1;4;8	1.00512
expa1;4;8	0.71971
expa3;9;expb2;b3	1.07688
expa3;9;expb2;b3	0.991651
expa3;9;expb2;b3	1.0156
expa3;9;expb2;b3	1.31403
expa3;9;expb2;b3	0.981437
expa3;9;expb2;b3	1.04165
expa3;9;expb2;b3	1.00961
expa3;9;expb2;b3	1.12258
expa3;9;expb2;b3	1.19303
expa3;9;expb2;b3	1.07819
expa3;9;expb2;b3	0.813989
expa3;9;expb2;b3	1.00093
expa3;9;expb2;b3	0.676046
expa3;9;expb2;b3	1.2363
expa3;9;expb2;b3	0.898782
expa3;9;expb2;b3	1.45436
expa3;9;expb2;b3	0.954936
expa3;9;expb2;b3	0.881895
expa3;9;expb2;b3	1.05119
expa3;9;expb2;b3	1.00785
expa3;9;expb2;b3	0.960191
expa3;9;expb2;b3	0.898088
expa3;9;expb2;b3	1.17927
expa3;9;expb2;b3	1.3568
expa3;9;expb2;b3	1.02127
expa3;9;expb2;b3	1.31115
expa3;9;expb2;b3	0.947064
expa3;9;expb2;b3	1.31469
expa3;9;expb2;b3	0.931617
expa3;9;expb2;b3	1.064
expa3;9;expb2;b3	1.14129
expa3;9;expb2;b3	0.994415
expa3;9;expb2;b3	0.936796
expa4;8;xth9;28;pll18;19;22;26	0.670976
expa4;8;xth9;28;pll18;19;22;26	0.577726
expa4;8;xth9;28;pll18;19;22;26	0.625162
expa4;8;xth9;28;pll18;19;22;26	0.681114
expa4;8;xth9;28;pll18;19;22;26	0.874719
expa4;8;xth9;28;pll18;19;22;26	0.952026
expa4;8;xth9;28;pll18;19;22;26	0.758504
expa4;8;xth9;28;pll18;19;22;26	0.998853
expa4;8;xth9;28;pll18;19;22;26	0.911722
expa4;8;xth9;28;pll18;19;22;26	1.08584
expa4;8;xth9;28;pll18;19;22;26	1.19671
expa4;8;xth9;28;pll18;19;22;26	0.809178
expa4;8;xth9;28;pll18;19;22;26	0.965913
expa4;8;xth9;28;pll18;19;22;26	0.826514
expa4;8;xth9;28;pll18;19;22;26	0.647485
expa4;8;xth9;28;pll18;19;22;26	0.830739
expa8	1.23046
expa8	0.991379
expa8	1.0271
expa8	1.02628
expa8	0.897723
expa8	0.726426
expa8	0.983802
expa8	0.607507
expa8	0.857935
expa8	0.893032
expa8	0.975292
expa8	0.502008
expa8	0.469064
expa8	0.898179
expa8	0.975905
expa8	0.838665
expa8	0.937238
expa8	0.59742
expa8	1.06211
expa8	1.00497
expa8	1.12347
expa8	0.975957
expa8	0.875498
expa8	0.944078
expa8	0.923836
expa8	0.944513
expa8	0.663141
expa8	1.10086
expa8	0.843587
expa8	1.01051
expa8	0.854946
expa8	1.07575
expa8	1.07789
expa8	1.01828
expa8	0.949074
expa8	0.988774
expa8	0.965086
expa8	0.592052
expa8;xth28;pll18;19;22;26	1.06621
expa8;xth28;pll18;19;22;26	0.871653
expa8;xth28;pll18;19;22;26	0.938019
expa8;xth28;pll18;19;22;26	0.67489
expa8;xth28;pll18;19;22;26	0.866317
expa8;xth28;pll18;19;22;26	0.97905
expa8;xth28;pll18;19;22;26	0.903752
expa8;xth28;pll18;19;22;26	0.672402
expa8;xth28;pll18;19;22;26	0.888329
expa8;xth28;pll18;19;22;26	0.767528
expa8;xth28;pll18;19;22;26	1.07972
expa8;xth28;pll18;19;22;26	0.839811
expa8;xth28;pll18;19;22;26	0.783769
expa8;xth28;pll18;19;22;26	0.738853
expa8;xth28;pll18;19;22;26	0.911722
expa8;xth28;pll18;19;22;26	0.482114
expa8;xth28;pll18;19;22;26	1.08597
gh9b1;13	0.885785
gh9b1;13	1.40862
gh9b1;13	1.14684
gh9b1;13	1.06523
gh9b1;13	1.24992
gh9b1;13	1.13212
gh9b1;13	1.03732
gh9b1;13	0.72228
gh9b1;13	0.577914
gh9b1;13	0.854967
gh9b1;13	1.13505
gh9b1;13	1.07201
gh9b1;13	1.2373
gh9b1;13	1.17607
gh9b1;13	0.975349
gh9b1;13	1.08181
gh9b1;13	0.891122
gh9b1;13	1.05701
gh9b1;13	0.844827
gh9b1;13	0.93302
gh9b1;13	0.942091
gh9b1;13	0.981553
gh9b1;13	0.546962
gh9b1;13	0.9328
gh9b1;13	0.69077
gh9b1;13	0.951312
gh9b1;13	0.832526
gh9b1;13	1.06519
gh9b1;13	0.835364
gh9b1;13	0.65224
gh9b1;13	0.751185
gh9b1;13	0.552854
gh9b1;13	0.983605
gh9b1;13	0.984417
gh9b1;13	0.844369
gh9b1;13	0.812206
gh9b1;13	0.590844
gh9b1;13	0.912779
gh9b1;13	0.597729
gh9b1;13	0.821369
gh9b1;13	1.03631
gh9b1;13	0.585039
gh9b1;13	1.0705
gh9b1;13	0.771867
gh9b1;13	0.807242
gh9b1;13	0.678461
gh9b1;13	0.969868
gh9b1;13	0.788762
gh9b1;13	0.812006
gh9b1;13	0.76709
gh9b1;13;gh9c2	1.22081
gh9b1;13;gh9c2	1.0699
gh9b1;13;gh9c2	1.07091
gh9b1;13;gh9c2	0.928656
gh9b1;13;gh9c2	0.848527
gh9b1;13;gh9c2	0.712855
gh9b1;13;gh9c2	0.85504
gh9b1;13;gh9c2	1.16123
gh9b1;13;gh9c2	1.02819
gh9b1;13;gh9c2	0.894571
gh9b1;13;gh9c2	1.01068
gh9b1;13;gh9c2	0.671452
gh9b1;13;gh9c2	1.1355
gh9b1;13;gh9c2	0.748649
gh9b1;13;gh9c2	0.901901
gh9b1;13;gh9c2	0.898455
gh9b1;13;gh9c2	0.803623
gh9b1;13;gh9c2	0.644159
gh9b1;13;gh9c2	0.650224
gh9b1;13;gh9c2	0.8367
gh9b1;13;gh9c2	1.11872
gh9b1;13;gh9c2	0.82276
gh9b1;13;gh9c2	0.848527
gh9b1;13;gh9c2	0.937045
gh9b1;13;gh9c2	0.79519
gh9b1;13;gh9c2	1.01951
gh9b1;13;gh9c2	0.726735
man7	0.876614
man7	0.850643
man7	1.34692
man7	1.10566
man7	1.06758
man7	0.99627
man7	0.719882
man7	1.0287
man7	1.08746
man7	1.12355
man7	1.05007
man7	1.22994
man7	1.20885
man7	0.935099
man7	0.921032
man7	1.22086
man7	1.15158
man7	0.975203
man7	0.908166
man7	1.07974
man7	0.67419
man7	1.36748
man7	0.770404
man7	1.29174
man7	1.18792
man7	1.34658
man7	1.26446
pll17;18	1.01846
pll17;18	0.849834
pll17;18	1.06821
pll17;18	0.78868
pll17;18	0.44606
pll17;18	0.766746
pll17;18	0.996653
pll17;18	0.686542
pll17;18	0.801849
pll17;18	0.792958
pll17;18	0.822798
pll17;18	1.07286
pll17;18	0.919603
pll17;18	0.706278
pll17;18	0.843632
pll17;18	1.07854
pll17;18	0.955486
pll17;18	1.05136
pll17;18	1.03655
pll17;18	0.788331
pll17;18	0.979694
pll17;18	1.33522
pll17;18	1.22233
pll17;18	1.23679
pll17;18	1.08942
pll17;18	1.02695
pll17;18	0.951769
pll17;18	0.698889
pll17;18	1.29893
pll17;18	0.908008
pll17;18	1.03215
pll18;13;23	1.12861
pll18;13;23	0.909783
pll18;13;23	1.13305
pll18;13;23	1.14747
pll18;13;23	1.19089
pll18;13;23	1.09162
pll18;13;23	0.947823
pll18;13;23	1.05714
pll18;13;23	1.19028
pll18;13;23	1.17686
pll18;13;23	1.27609
pll18;13;23	1.20861
pll18;13;23	1.02586
pll18;13;23	1.02255
pll18;13;23	0.960062
pll18;13;23	0.96431
pll18;13;23	1.05678
pll18;13;23	0.950058
pll18;13;23	1.65418
pll18;13;23	1.16249
pll18;13;23	1.25055
pll18;13;23	1.07782
pll18;13;23	0.891292
pll18;13;23	0.997434
pll18;13;23	1.0031
pll18;13;23	1.34895
pll18;13;23	0.704772
pll18;13;23	0.930862
pll18;13;23	0.864743
pll18;13;23	1.00443
pll18;13;23	0.640876
pll18;19	1.28241
pll18;19	0.837343
pll18;19	1.44149
pll18;19	0.824344
pll18;19	0.770533
pll18;19	1.09354
pll18;19	0.842846
pll18;19	0.881167
pll18;19	0.911446
pll18;19	0.87649
pll18;19	1.48479
pll18;19	1.45572
pll18;19	1.18079
pll18;19	1.27901
pll18;19	1.20999
pll18;19	0.832723
pll18;19	0.930741
pll18;19	0.943229
pll18;19	0.916125
pll18;19	0.854421
pll18;19	0.758979
pll18;19	0.924282
pll18;19	0.7408
pll18;19	1.02255
pll18;19	1.00764
pll18;19	1.3033
pll18;19	0.992755
pll18;19	1.26906
pll18;19	0.996398
pll18;19	0.568939
pll18;19	1.21954
pll18;19;22;26	0.650025
pll18;19;22;26	0.359096
pll18;19;22;26	0.623341
pll18;19;22;26	0.657428
pll18;19;22;26	0.764997
pll18;19;22;26	0.505489
pll18;19;22;26	0.5895
pll18;19;22;26	0.489108
pll18;19;22;26	0.662237
pll18;19;22;26	0.75548
pll18;19;22;26	0.628544
pll18;19;22;26	0.667415
pll18;19;22;26	0.973012
pll18;19;22;26	0.522285
pll18;19;22;26	0.596703
pll18;19;22;26	1.0539
pll18;19;22;26	0.704531
pll18;19;22;26	0.546804
pll18;19;22;26	0.800142
pll18;19;22;26	0.493802
pll18;19;22;26	0.800142
pll18;19;22;26	0.825623
pll18;19;22;26	0.826623
pll18;19;22;26	0.796922
pll18;19;22;26	0.654531
pll18;19;22;26	0.882986
pll18;19;22;26	0.801796
pll18;19;22;26	0.899799
pll18;19;22;26	0.652667
pll18;19;22;26	0.691032
pll18;19;22;26	0.750341
pll18;19;22;26	0.904921
pll18;19;22;26	0.872695
pll18;19;22;26	0.934072
pll18;19;22;26	0.989544
pll18;19;22;26	0.431139
pll18;19;22;26	0.744577
pll18;19;22;26	0.929119
pll18;19;22;26	0.611387
pll18;19;22;26	0.564583
pll18;19;22;26	0.911131
pll18;19;22;26	0.834541
pll18;19;22;26	1.02809
pll18;19;22;26	0.852051
pll18;19;22;26	0.875027
pll18;19;22;26	0.623586
pll18;19;22;26	0.88678
pll18;19;22;26	0.798515
pll18;19;22;26	1.03081
pll18;19;22;26	0.813089
pll18;19;22;26	0.701796
pll18;19;22;26	0.893255
pll18;19;22;26	0.903774
pll18;19;22;26	0.829517
pll18;19;22;26	0.553568
pll18;19;22;26	0.932944
pll18;19;22;26	0.959811
pll18;19;22;26	0.53657
pll18;19;22;26	0.989973
pll18;19;22;26	0.601811
pll18;19;22;26	0.647695
pll18;19;22;26	0.402315
pll18;19;22;26	0.868041
pll19;22	1.00588
pll19;22	0.637124
pll19;22	1.01721
pll19;22	0.791462
pll19;22	1.24246
pll19;22	0.576725
pll19;22	0.655914
pll19;22	0.849565
pll19;22	0.813012
pll19;22	0.709355
pll19;22	0.874566
pll19;22	0.696164
pll19;22	0.380396
pll19;22	0.89904
pll19;22	1.10299
pll19;22	0.722325
pll19;22	0.889997
pll19;22	0.71962
pll19;22	0.808743
pll19;22	1.11415
pll19;22	0.749817
pll19;22	1.3481
pll19;22	0.832991
pll19;22	1.0713
pll19;22	0.75639
pll19;22	0.903141
pll19;22	0.847553
pll19;22	1.10178
pll19;22	0.991103
pll19;22	0.678069
pll19;22	1.1774
pll19;22	0.531847
pll19;22	0.89297
pll19;22	0.653211
pll19;22	1.14715
pll19;26	0.893587
pll19;26	0.745577
pll19;26	1.15957
pll19;26	0.709484
pll19;26	0.859772
pll19;26	0.753889
pll19;26	0.926407
pll19;26	0.928332
pll19;26	0.786495
pll19;26	0.711362
pll19;26	1.00523
pll19;26	0.809176
pll19;26	1.09522
pll19;26	0.738713
pll19;26	0.647673
pll19;26	0.694059
pll19;26	1.02314
pll19;26	0.918711
pll19;26	0.989466
pll19;26	0.702394
pll19;26	0.951531
pll19;26	0.968338
pll19;26	0.739006
pll19;26	1.04433
pll19;26	0.729223
pll22;26	1.07434
pll22;26	0.716228
pll22;26	1.04169
pll22;26	0.683995
pll22;26	0.92778
pll22;26	0.805214
pll22;26	1.11031
pll22;26	0.870212
pll22;26	0.878601
pll22;26	0.659512
pll22;26	0.700199
pll22;26	0.885159
pll22;26	0.991935
pll22;26	0.970604
pll22;26	0.903933
pll22;26	1.03685
pll22;26	0.703242
pll22;26	0.784877
pll22;26	0.709138
pll22;26	0.665543
pll22;26	0.881658
pll22;26	0.719355
pll22;26	0.717752
pll26	1.0793
pll26	0.78516
pll26	0.600044
pll26	1.15529
pll26	0.946316
pll26	0.871098
pll26	0.811606
pll26	0.666662
pll26	0.620112
pll26	0.830117
pll26	0.868048
pll26	0.620054
pll26	0.8604
pll26	1.14156
pll26	0.892631
pll26	0.974513
pll26	0.938721
pll26	1.18243
pll26	1.03251
pll26	1.02417
pll26	1.52667
pll26	0.647612
pll26	0.614531
pll26	0.93639
pll26	0.880452
pll26	0.892631
pll26	0.838073
pll26	0.699634
pll26	1.13664
pme3;pmeI9;at2g01610	1.10565
pme3;pmeI9;at2g01610	1.15533
pme3;pmeI9;at2g01610	1.04816
pme3;pmeI9;at2g01610	1.21815
pme3;pmeI9;at2g01610	0.945289
pme3;pmeI9;at2g01610	1.03304
pme3;pmeI9;at2g01610	1.146
pme3;pmeI9;at2g01610	1.03216
pme3;pmeI9;at2g01610	0.865534
pme3;pmeI9;at2g01610	0.962393
pme3;pmeI9;at2g01610	1.2136
pme3;pmeI9;at2g01610	1.21364
pme3;pmeI9;at2g01610	1.08464
pme3;pmeI9;at2g01610	1.44471
pme3;pmeI9;at2g01610	1.2583
pme3;pmeI9;at2g01610	0.760086
pme3;pmeI9;at2g01610	1.17729
pme3;pmeI9;at2g01610	1.20694
pme3;pmeI9;at2g01610	1.14425
pme3;pmeI9;at2g01610	1.28212
pme3;pmeI9;at2g01610	1.01428
pme3;pmeI9;at2g01610	0.914948
pme3;pmeI9;at2g01610	1.11672
pme3;pmeI9;at2g01610	1.61065
pme3;pmeI9;at2g01610	0.89826
pme3;pmeI9;at2g01610	1.13117
pme3;pmeI9;at2g01610	1.07428
pme3;pmeI9;at2g01610	0.941102
pme3;pmeI9;at2g01610	0.848366
pme3;pmeI9;at2g01610	1.2318
tbl36	1.07219
tbl36	0.783931
tbl36	1.25003
tbl36	0.672001
tbl36	1.22966
tbl36	1.30172
tbl36	0.860234
tbl36	1.02116
tbl36	0.994668
tbl36	1.29172
tbl36	0.746142
tbl36	1.21389
tbl36	0.922969
tbl36	1.30133
WT	0.80244
WT	0.783636
WT	1.26034
WT	0.469491
WT	1.00433
WT	0.958295
WT	1.2911
WT	0.584525
WT	0.811795
WT	1.16238
WT	0.951425
WT	0.760876
WT	1.34254
WT	0.957733
WT	1.37812
WT	1.37714
WT	1.13075
WT	0.954163
WT	1.05704
WT	1.06377
WT	1.27519
WT	0.657265
WT	1.03791
WT	0.663939
WT	1.24057
WT	1.14157
WT	0.881663
WT	0.888337
WT	1.02259
WT	0.794052
WT	0.811859
WT	1.14039
WT	1.29977
WT	0.640226
WT	0.800903
WT	0.897561
WT	0.991819
WT	1.17222
WT	1.00519
WT	0.783374
WT	0.968623
WT	1.1263
WT	1.06564
WT	1.03668
WT	1.14238
WT	1.2272
WT	0.937987
WT	0.962428
WT	1.06134
WT	0.925191
WT	0.99173
WT	1.04575
WT	0.884305
WT	1.06249
WT	1.29462
WT	0.949762
WT	0.770625
WT	1.23931
WT	1.2049
WT	0.870794
WT	0.983641
WT	1.04741
WT	1.12841
WT	0.861602
WT	0.843921
WT	0.849828
WT	2.08379
WT	0.736266
WT	0.770516
WT	1.32342
WT	0.987356
WT	0.838291
WT	1.05525
WT	0.955409
WT	0.778224
WT	0.906932
WT	1.17543
WT	1.25541
WT	0.917404
WT	0.704728
WT	1.15686
WT	1.10377
WT	0.690497
WT	0.750951
WT	0.921625
WT	1.15671
WT	1.28853
WT	0.859182
WT	0.866289
WT	1.07072
WT	1.04551
WT	0.843883
WT	1.09471
WT	1.03724
WT	0.917077
WT	0.984703
WT	0.906393
WT	1.05974
WT	0.977796
WT	0.966306
WT	0.802677
WT	0.933166
WT	0.936696
WT	0.762824
WT	1.30957
WT	1.33878
WT	0.830476
WT	1.18168
WT	0.866171
WT	0.919959
WT	1.40398
WT	0.795952
WT	0.754876
WT	1.432
WT	1.0501
WT	0.698782
WT	1.00891
WT	1.14124
WT	1.12334
WT	0.781363
WT	0.98297
WT	0.96338
WT	0.920898
WT	0.752738
WT	0.887458
WT	0.791575
WT	1.6996
WT	0.935163
WT	0.82201
WT	1.03665
WT	1.0266
WT	1.16844
WT	1.15203
WT	1.34845
WT	1.17615
WT	0.873289
WT	0.995877
WT	1.35724
WT	1.39932
WT	1.11292
WT	0.688218
WT	0.852104
WT	0.945334
WT	0.651193
WT	1.11633
WT	0.770921
WT	0.697719
WT	1.05751
WT	0.827305
WT	1.07528
WT	1.14264
WT	1.67625
WT	1.48115
WT	0.998122
WT	1.14347
WT	1.10234
WT	0.787366
WT	0.780914
WT	1.00857
WT	0.811594
WT	0.710007
WT	0.839384
WT	0.970174
WT	0.972309
WT	0.99808
WT	1.0226
WT	1.18016
WT	0.849151
WT	0.725468
WT	0.8114
WT	0.843594
WT	0.881301
WT	0.957779
WT	0.936806
WT	1.43908
WT	0.855009
WT	0.651121
WT	0.682088
WT	0.739302
WT	0.913301
WT	0.972139
WT	1.10504
WT	1.22334
WT	0.769416
WT	0.935348
WT	0.837337
WT	1.00754
WT	1.16515
WT	0.774167
WT	0.793932
WT	1.18838
WT	1.31421
WT	1.327
WT	1.09368
WT	1.29859
WT	0.714918
WT	1.17438
WT	1.06016
WT	1.35352
WT	0.999932
WT	0.906012
WT	0.651121
WT	0.837337
WT	1.00754
WT	1.16515
WT	0.774167
WT	0.793932
WT	1.18838
WT	1.31421
WT	1.327
WT	0.682088
WT	1.09368
WT	1.29859
WT	0.714918
WT	1.17438
WT	1.06016
WT	1.35352
WT	0.999932
WT	0.906012
WT	0.739302
WT	0.913301
WT	0.972139
WT	1.10504
WT	1.22334
WT	0.769416
WT	0.935348
WT	1.14234
WT	1.31331
WT	1.00579
WT	0.674031
WT	1.33321
WT	0.757245
WT	0.828772
WT	1.01751
WT	0.900734
WT	0.91967
WT	0.686154
WT	0.957991
WT	1.25019
WT	0.815028
WT	0.753636
WT	1.07887
WT	0.869668
WT	0.677931
WT	0.833717
WT	1.06393
WT	1.43846
WT	1.24568
WT	1.00722
WT	1.48444
WT	1.17013
WT	1.23579
WT	0.857034
WT	0.681509
xth15;28	0.860501
xth15;28	0.857759
xth15;28	1.30735
xth15;28	0.892553
xth15;28	1.25702
xth15;28	0.956764
xth15;28	0.95838
xth15;28	1.02975
xth15;28	0.889544
xth15;28	1.12984
xth15;28	0.981745
xth15;28	1.02595
xth15;28	1.02838
xth15;28	1.16266
xth15;28	1.28192
xth15;28	0.893095
xth15;28	1.28366
xth15;28	0.929165
xth15;28	0.804008
xth15;28	0.84943
xth15;28	0.81207
xth15;28	0.981067
xth15;28	0.832687
xth15;28	1.43081
xth15;28	0.935614
xth15;28	1.1435
xth15;28	1.01103
xth15;28	1.56257
xth15;28	1.41818
xth15;28	0.949386
xth15;28	1.05994
xth15;28	0.868888
xth15;28	1.00946
xth15;28	1.55654
xth15;28	1.25934
xth15;28	1.34348
xth15;28	0.854122
xth15;28	1.03722
xth15;28	1.82412
xth15;28	1.49427
xth15;28	0.861499
xth15;28	0.84268
xth15;28	0.970443
xth15;28	0.793586
xth15;28	0.987391
xth15;28	1.60514
xth15;28	1.11726
xth15;28	1.07407
xth15;28	1.20677
xth15;28	1.31739
xth15;28	0.831987
xth15;28	1.38237
xth15;28	1.12703
xth15;28	1.09272
xth15;28	1.53299
xth32	1.17201
xth32	0.618807
xth32	0.879904
xth32	1.28611
xth32	1.07139
xth32	1.0169
xth32	1.22697
xth32	0.951119
xth32	0.986925
xth32	0.940966
xth32	0.819536
xth32	1.14649
xth32	0.840834
xth32	1.28546
xth32	0.977888
xth32	1.36818
xth32	0.87019
xth32	0.985929
xth32	0.770604
xth32	1.38562
xth32	0.805558
xth32	0.756443
xth32	0.616669
xth32	1.0017
xth32	1.01284
xth4;15;28	0.971818
xth4;15;28	1.07141
xth4;15;28	0.838969
xth4;15;28	1.13355
xth4;15;28	0.937029
xth4;15;28	1.67264
xth4;15;28	0.686516
xth4;15;28	1.18659
xth4;15;28	0.853385
xth4;15;28	1.00181
xth4;15;28	0.922513
xth4;15;28	0.847666
xth4;15;28	1.56012
xth4;15;28	1.10665
xth4;15;28	1.10322
xth4;15;28	1.25711
xth4;15;28	0.739165
xth4;15;28	0.890447
xth4;15;28	1.19497
xth4;15;28	1.2162
xth4;15;28	1.0843
xth4;15;28	0.8219
xth4;15;28	1.07544
xth4;15;28	0.867837
xth4;15;28	1.31195
xth4;15;28	0.97844
xth7; 32	0.83563
xth7; 32	0.851794
xth7; 32	1.18942
xth7; 32	0.759567
xth7; 32	1.00577
xth7; 32	0.700206
xth7; 32	1.07872
xth7; 32	1.07264
xth7; 32	1.31802
xth7; 32	1.2709
xth7; 32	1.21527
xth7; 32	1.34288
xth7; 32	1.17636
xth7; 32	1.26054
xth7; 32	0.887863
xth7; 32	1.35594
xth7; 32	1.06865
xth7; 32	1.0668
xth7; 32	1.08152
xth7; 32	1.05661
xth7; 32	0.883123
xth7; 32	1.08065
xth7; 32	1.20116
xth7; 32	1.01967
xth7; 32	1.14796
xth7; 32	0.962292
xth7; 32	0.537317
xth7; 32	1.00324
xth7; 32	1.05613
xth9;15;28	0.648139
xth9;15;28	1.18668
xth9;15;28	1.17833
xth9;15;28	0.952038
xth9;15;28	0.722671
xth9;15;28	0.747641
xth9;15;28	1.08707
xth9;15;28	0.738326
xth9;15;28	0.831229
xth9;15;28	1.17872
xth9;15;28	1.11158
xth9;15;28	1.13288
xth9;15;28	0.99114
xth9;15;28	0.943326
xth9;15;28	0.58831
xth9;15;28	1.12357
xth9;15;28	1.12824
xth9;15;28	1.0464
xth9;15;28	0.971796
xth9;15;28	0.481188
xth9;15;28	0.776882
xth9;15;28	1.11195
xth9;15;28	1.06059
xth9;15;28	1.0323
xth9;15;28	1.12917
xth9;15;28	1.17631
xth9;15;28	1.02256
xth9;15;28	1.02728
xth9;15;28	0.994943
xth9;15;28	1.34371
xth9;15;28	1.05977
xth9;15;28	0.994593
xth9;15;28	1.31174
xth9;15;28	1.36373
xth9;15;28	0.919089
xth9;15;28	0.984671
xth9;15;28	0.779104
xth9;15;28	1.00351
xth9;15;28	1.20035
xth9;15;28	1.52958
xth9;15;28	0.830939
xth9;15;28	1.03461
xth9;15;28	0.994022
xth9;15;28	1.21785
xth9;15;28	1.11495
xth9;15;28	0.924402
xth9;15;28	0.844061
xth9;15;28	1.01353
xth9;15;28	1.04365
xth9;15;28	1.34854
xth9;15;28	1.19276
xth9;15;28	1.18074
xth9;15;28	1.39668
xth9;15;28	1.22075
xth9;15;28	1.26125
xth9;15;28	1.14104
xth9;15;28	1.1617
xth9;15;28	1.02216
xth9;15;28	1.10894
xth9;15;28	1.14124
xth9;15;28	0.940255
xth9;15;28	1.2256
xth9;15;28	0.959299
xth9;15;28	1.0954
xth9;15;28	1.24608
xth9;15;28	0.933905
xth9;15;28	1.07254
xth9;15;28	1.09891
xth9;15;28	0.940942
xth9;15;28	1.07106
xth9;15;28	0.952953
xth9;15;28	0.898681
xth9;15;28	0.836487
xth9;15;28	1.02139
xth9;15;28	1.41512
xth9;15;28	1.39822
xth9;15;28	1.06073
xth9;15;28	1.37226
xth9;15;28	1.23714
xth9;15;28	1.36545
xth9;28	0.892923
xth9;28	0.897884
xth9;28	0.798511
xth9;28	1.18318
xth9;28	0.960152
xth9;28	0.667513
xth9;28	1.08711
xth9;28	0.922187
xth9;28	1.21592
xth9;28	1.07875
xth9;28	0.566455
xth9;28	1.0271
xth9;28	0.840058
xth9;28	0.55215
xth9;28	0.861297
xth9;28	1.11044
xth9;28	1.21154
xth9;28	1.02398
xth9;28	0.962826
xth9;28	0.766922
xth9;28	0.985306
xth9;28	0.809188
xth9;28	1.08953
xth9;28	1.06711
xth9;28	0.714059
xth9;28	0.70434
xth9;28	0.868216
xth9;28	0.92646
xth9;28	0.992354
xth9;28	0.909604
xth9;28	0.890838
xth9;28	0.967092
xth9;28	1.33805
xth9;28	0.858363
xth9;28	0.699752
xth9;28	1.07524
xth9;28	0.836121
xth9;28	1.1399
xth9;28	1.03909
xth9;28	1.2816
xth9;28	1.07033
xth9;28	0.913573
xth9;28	1.03459
xth9;28	1.28678
xth9;28	1.21341
xth9;28	0.992354
xth9;28	1.26591
xth9;28	1.09807
xth9;28	1.02686
xth9;28	0.83362
xth9;28	1.0934
xth9;28	0.794336
xth9;28	1.23068
xth9;28	1.49025
xth9;28	0.7068
xth9;28	0.924281
xth9;28	1.21293
xth9;28	1.00302
xth9;28	1.06486
xth9;28	1.15974
xth9;28	0.988379
xth9;28	1.12349
xth9;28	1.30041
xth9;28	1.10251
xth9;28	0.691528
xth9;28	1.03426
xth9;28	1.47205
xth9;28	0.799589
xth9;28	0.85589
xth9;28;pll18;19;22;26	0.93827
xth9;28;pll18;19;22;26	0.463438
xth9;28;pll18;19;22;26	0.595548
xth9;28;pll18;19;22;26	0.6741
xth9;28;pll18;19;22;26	0.691027
xth9;28;pll18;19;22;26	0.706643
xth9;28;pll18;19;22;26	0.771588
xth9;28;pll18;19;22;26	0.771588
xth9;28;pll18;19;22;26	0.771876
xth9;28;pll18;19;22;26	0.788791
xth9;28;pll18;19;22;26	0.835364
xth9;28;pll18;19;22;26	0.839614
xth9;28;pll18;19;22;26	0.842172
xth9;28;pll18;19;22;26	0.856833
xth9;28;pll18;19;22;26	0.857465
xth9;28;pll18;19;22;26	0.864286
xth9;28;pll18;19;22;26	0.868015
xth9;28;pll18;19;22;26	0.88626
xth9;28;pll18;19;22;26	0.899467
xth9;28;pll18;19;22;26	0.919089
xth9;28;pll18;19;22;26	0.955803
xth9;28;pll18;19;22;26	1.01731
xth9;28;pll18;19;22;26	1.03185
xth9;28;pll18;19;22;26	1.04673
xth9;28;pll18;19;22;26	1.05164
xth9;28;pll18;19;22;26	1.08537

## Sheet: Fig. 2b-Source data
Sample	Cross-sectional area (µm2)	cell number in cross section	Average cross-sectional cell area (µm2)
WT	6931.96	208	33.3267
WT	8860.86	293	30.2418
WT	5846.16	198	29.5261
WT	6459.52	184	35.1061
WT	9353.71	274	34.1376
WT	5456.32	195	27.9811
WT	7920.91	232	34.1419
WT	7139.74	213	33.5199
WT	5766.55	176	32.7645
WT	9325.16	252	37.0046
WT	11724.8	320	36.6401
WT	11372.2	296	38.4197
WT	8344.42	256	32.5954
WT	7317.26	148	49.4409
WT	9854.9	287	34.3376
WT	11298.6	289	39.0955
WT	9652.82	254	38.0032
WT	9790.32	304	32.205
WT	8601.81	258	33.3403
WT	8686.09	242	35.8929
WT	6887.59	215	32.0353
WT	7835.7	236	33.2021
WT	14240.9	356	40.0025
WT	6632.58	208	31.8874
WT	7435.98	224	33.1963
WT	6307.16	206	30.6173
WT	7716.17	222	34.7575
WT	8072.12	217	37.1987
WT	8236.27	234	35.1977
WT	6547.01	178	36.7809
WT	9412.41	247	38.1069
WT	9562.37	275	34.7723
WT	8453.63	243	34.7886
WT	5855.07	193	30.3371
WT	8798.71	255	34.5048
WT	11998.7	318	37.7318
WT	6325.08	205	30.854
lbd3;4;11	999.273	73	13.6887
lbd3;4;11	1069.08	72	14.8484
lbd3;4;11	1129.66	69	16.3719
lbd3;4;11	1412.75	82	17.2286
lbd3;4;11	1109.45	74	14.9925
lbd3;4;11	1278.39	77	16.6024
lbd3;4;11	1229.12	72	17.0711
lbd3;4;11	923.491	70	13.1927
lbd3;4;11	1420.48	92	15.44
lbd3;4;11	1084.71	71	15.2777
lbd3;4;11	3190.3	131	24.3535
lbd3;4;11	783.716	60	13.0619
lbd3;4;11	951.856	68	13.9979
lbd3;4;11	3702.36	125	29.6189
lbd3;4;11	1108.06	76	14.5797
lbd3;4;11	1223.71	81	15.1076
lbd3;4;11	1192.44	69	17.2818
lbd3;4;11	1433.64	92	15.583
lbd3;4;11	943.295	70	13.4756
lbd3;4;11	2755.26	113	24.3829
lbd3;4;11	1078.16	67	16.092
lbd3;4;11	1180.91	71	16.6325
lbd3;4;11	896.036	69	12.986
lbd3;4;11	933.188	73	12.7834
lbd3;4;11	839.437	67	12.5289
lbd3;4;11	1022.16	71	14.3966
lbd3;4;11	878.465	63	13.9439
lbd3;4;11	798.89	68	11.7484
lbd3;4;11	1267.49	72	17.604
lbd3;4;11	4748.7	145	32.7496
lbd3;4;11	5008.32	175	28.619
lbd3;4;11	1008.57	69	14.617
pll18;19;22;26	7826.56	234	33.4468
pll18;19;22;26	7312.27	259	28.2327
pll18;19;22;26	7582.3	257	29.5031
pll18;19;22;26	6287.08	258	24.3685
pll18;19;22;26	5790.13	217	26.6826
pll18;19;22;26	5468.68	187	29.2443
pll18;19;22;26	7539.38	240	31.4141
pll18;19;22;26	6718.22	245	27.4213
pll18;19;22;26	7398.51	226	32.7368
pll18;19;22;26	5484.29	209	26.2406
pll18;19;22;26	6677.38	211	31.6464
pll18;19;22;26	6926.24	215	32.2151
pll18;19;22;26	6917.86	241	28.7048
pll18;19;22;26	6704.36	201	33.355
pll18;19;22;26	4137.55	175	23.6431
pll18;19;22;26	6704.36	241	27.8189
pll18;19;22;26	4581.65	224	20.4538
pll18;19;22;26	5903.24	225	26.2366
pll18;19;22;26	8830.57	264	33.4491
pll18;19;22;26	4999.75	185	27.0257
pll18;19;22;26	4376.21	162	27.0136
pll18;19;22;26	8152.83	279	29.2216
pll18;19;22;26	5592.24	214	26.132
pll18;19;22;26	5266.55	205	25.6905
pll18;19;22;26	6330.14	212	29.8591
pll18;19;22;26	5548.86	202	27.4696
pll18;19;22;26	4098.22	175	23.4184
pll18;19;22;26	4939.4	198	24.9465
pll18;19;22;26	4235.47	176	24.0652
pll18;19;22;26	6409.88	232	27.6288
pll18;19;22;26	5508.56	195	28.249
pll18;19;22;26	5222.95	188	27.7816
pll18;19;22;26	3008.85	137	21.9624
pll18;19;22;26	5446.53	181	30.0913

## Sheet: Fig. 2c-Source data
sample	Cross-sectional area (µm2)
WT	32854.7
WT	18217.9
WT	28653.3
WT	19592.4
WT	30308.8
WT	34826.4
WT	22668.9
WT	21591.2
WT	41034.3
WT	36090.1
WT	18815.1
WT	41684.2
WT	30347.8
pll18;19;22	26273.7
pll18;19;22	24556.4
pll18;19;22	15524.7
pll18;19;22	24022.1
pll18;19;22	23406.1
pll18;19;22	25444.9
pll18;19;22	21097.9
pll18;19;22	15889.6
pll18;19;22	12607.2
pll18;19;22	27923.4
pll18;19;22	20572.5
pll18;19;22	15707.1
pll18;19;22	39181.8
pll18;19;22	13955.1
pll18;19;22	31607.8
pll18;19;22	23418.7
pll18;19;22	21200
pll18;19;22	20511.4
pll18;19;22	27715
pll18;19;26	22969.9
pll18;19;26	26469.9
pll18;19;26	16628.5
pll18;19;26	17949
pll18;19;26	26794.6
pll18;19;26	23032.4
pll18;19;26	19957
pll18;19;26	23704.3
pll18;19;26	18893.6
pll18;19;26	27762.6
pll18;19;26	28879.5
pll18;19;26	25923.4
pll18;19;26	12280.4
pll18;19;26	17911.4
pll18;22;26	24874.9
pll18;22;26	21877.4
pll18;22;26	18058.9
pll18;22;26	19346.2
pll18;22;26	19327.4
pll18;22;26	17072.8
pll18;22;26	21996.2
pll18;22;26	13685.2
pll18;22;26	19241.6
pll18;22;26	23114.7
pll18;22;26	22213.3
pll18;22;26	27849.8
pll18;22;26	30406.6
pll18;22;26	27631.2
pll18;22;26	38291.4
pll19;22;26	21550.3
pll19;22;26	21781.9
pll19;22;26	17552.8
pll19;22;26	16111.3
pll19;22;26	24072
pll19;22;26	26785.9
pll19;22;26	26980.7
pll19;22;26	19498.3
pll19;22;26	16340.6
pll19;22;26	27438
pll19;22;26	29605.2
pll19;22;26	18709.3
pll19;22;26	17562.3
pll19;22;26	21255.5
pll19;22;26	17226.4
pll19;22;26	32100.7
pll19;22;26	16687.8
pll19;22;26	17046
pll18;19;22;26	25831.6
pll18;19;22;26	21408.1
pll18;19;22;26	19241.5
pll18;19;22;26	20730.5
pll18;19;22;26	20720.6
pll18;19;22;26	21307.2
pll18;19;22;26	21013.8
pll18;19;22;26	21094.5
pll18;19;22;26	19123.3
pll18;19;22;26	16429.6
pll18;19;22;26	22623.9
pll18;19;22;26	17521.5
pll18;19;22;26	20963.2
pll18;19;22;26	20366.8
pll18;19;22;26	21573
pll18;19;22;26	19434

## Sheet: Fig 2a-ANOVA
Multiple Comparisons
Dependent Variable:	value
Dunnett t (2-sided)a
(I) genotype		Mean Difference (I-J)	Std. Error	Sig.	95% Confidence Interval
					Lower Bound	Upper Bound
expa1;3;4;8;9;expb2	WT	0.066583	0.0416807	0.982522	-0.0670036	0.20017
pme3;pmeI9;at2g01610	WT	0.102629	0.0383885	0.240067	-0.0204063	0.225664
expa"1";3;4;8;9;15;expb2;b3	WT	.114*	0.0276402	0.00145903	0.0255292	0.202703
expa1;3;4;8;9;expb2;b3	WT	0.0525967	0.0383885	0.998528	-0.0704385	0.175632
expa"1";3;4;8;"9";15;expb2;b3	WT	0.094508	0.0424639	0.605256	-0.0415887	0.230605
man7	WT	0.0661705	0.0402508	0.974233	-0.0628333	0.195174
xth7; 32	WT	0.0512637	0.038976	0.999318	-0.0736544	0.176182
xth9;15;28	WT	0.0618414	0.0254936	0.422935	-0.0198656	0.143548
pll18;13;23	WT	0.0635279	0.0378307	0.966167	-0.0577195	0.184775
at1g03820 ; tbl36 ;at5g52390	WT	0.00543562	0.0587426	1	-0.182834	0.193706
at1g03820	WT	0.0242028	0.0432991	1	-0.114571	0.162976
tbl36	WT	0.0472597	0.0545892	1	-0.127698	0.222218
expa"1";4;8;15	WT	-0.021012	0.038976	1	-0.14593	0.103906
xth4;15;28	WT	0.0512171	0.0409445	0.99975	-0.08001	0.182444
xth15;28	WT	.100*	0.0295734	0.0268955	0.00534618	0.194911
expa3;9;expb2;b3	WT	0.05629	0.0367949	0.990688	-0.0616375	0.174217
at1g03820; tbl36	WT	0.0645464	0.0472942	0.99863	-0.0870314	0.216124
at4g18630	WT	0.0249092	0.0378307	1	-0.0963382	0.146157
expa1;4;8	WT	-0.024068	0.0338257	1	-0.132479	0.0843433
xth9;28	WT	-0.00575339	0.0269948	1	-0.0922716	0.0807649
xth32	WT	-0.00819813	0.0416807	1	-0.141785	0.125389
at4g39320	WT	-0.0264483	0.0291438	1	-0.119854	0.0669575
expa1;3;4;8;"9";expb2	WT	0.0205511	0.038976	1	-0.104367	0.145469
at1g03820;at1g28400;at2g33850	WT	-0.0104872	0.0383885	1	-0.133522	0.112548
pll17;18	WT	-0.0557561	0.0378307	0.994816	-0.177003	0.0654914
expa8	WT	-0.0939528	0.0345862	0.214938	-0.204802	0.0168959
pll18;19	WT	0.0210768	0.0378307	1	-0.100171	0.142324
at4g18630;gasa5;at4g39320; at2g40480	WT	-0.0624786	0.0334674	0.891255	-0.169742	0.0447844
gh9b1;13	WT	-.099*	0.0307649	0.0482934	-0.197524	-0.000321018
gh9b1;13;gh9c2	WT	-0.0977591	0.0402508	0.420374	-0.226763	0.0312446
pll26	WT	-0.100918	0.038976	0.295079	-0.225836	0.0240002
expa8;xth28;pll18;19;22;26	WT	-0.144112	0.0498154	0.132214	-0.30377	0.0155463
pll22;26	WT	-.155*	0.0432991	0.0134276	-0.293638	-0.0160903
pll19;26	WT	-.139*	0.0416807	0.0327654	-0.272359	-0.00518592
xth9;28;pll18;19;22;26	WT	-.153*	0.0409445	0.00749616	-0.283914	-0.0214603
pll19;22	WT	-.137*	0.0358524	0.00496139	-0.252349	-0.0225352
expa4;8;xth9;28;pll18;19;22;26	WT	-0.161676	0.0512537	0.0590508	-0.325944	0.00259175
pll18;19;22;26	WT	-.253*	0.0279874	4.17678e-08	-0.34235	-0.162951
*. The mean difference is significant at the 0.05 level.
a. Dunnett t-tests treat one group as a control, and compare all other groups against it.

## Sheet: Fig 2b-ANOVA
Multiple Comparisons
Dependent Variable: Cross-sectional area (µm2)	area
(I) genotype			Mean Difference (I-J)	Std. Error	Sig.	95% Confidence Interval
						Lower Bound	Upper Bound
Tukey HSD	WT	lbd3;4;11	6860.16853*	371.947	5.10045e-09	5975.27	7745.07
		pll18;19;22;26	2381.10692*	366.034	1.43461e-08	1510.27	3251.94
	lbd3;4;11	WT	-6860.16853*	371.947	5.10045e-09	-7745.07	-5975.27
		pll18;19;22;26	-4479.06161*	379.481	5.10045e-09	-5381.89	-3576.23
	pll18;19;22;26	WT	-2381.10692*	366.034	1.43461e-08	-3251.94	-1510.27
		lbd3;4;11	4479.06161*	379.481	5.10045e-09	3576.23	5381.89
*. The mean difference is significant at the 0.05 level.
Multiple Comparisons
Dependent Variable: Cell number in cross section	number
(I) genotype			Mean Difference (I-J)	Std. Error	Sig.	95% Confidence Interval
						Lower Bound	Upper Bound
Tukey HSD	WT	lbd3;4;11	158.11909*	8.7888	5.10045e-09	137.21	179.029
		pll18;19;22;26	27.01431*	8.64907	0.00655935	6.4372	47.5914
	lbd3;4;11	WT	-158.11909*	8.7888	5.10045e-09	-179.029	-137.21
		pll18;19;22;26	-131.10478*	8.96682	5.10045e-09	-152.438	-109.772
	pll18;19;22;26	WT	-27.01431*	8.64907	0.00655935	-47.5914	-6.4372
		lbd3;4;11	131.10478*	8.96682	5.10045e-09	109.772	152.438
*. The mean difference is significant at the 0.05 level.
Multiple Comparisons
Dependent Variable: Average cross-sectional cell area (µm2)	size
(I) genotype			Mean Difference (I-J)	Std. Error	Sig.	95% Confidence Interval
						Lower Bound	Upper Bound
Tukey HSD	WT	lbd3;4;11	17.79257*	0.999677	5.10045e-09	15.4142	20.1709
		pll18;19;22;26	6.83059*	0.983784	6.26192e-09	4.49006	9.17112
	lbd3;4;11	WT	-17.79257*	0.999677	5.10045e-09	-20.1709	-15.4142
		pll18;19;22;26	-10.96198*	1.01993	5.10045e-09	-13.3885	-8.53546
	pll18;19;22;26	WT	-6.83059*	0.983784	6.26192e-09	-9.17112	-4.49006
		lbd3;4;11	10.96198*	1.01993	5.10045e-09	8.53546	13.3885
*. The mean difference is significant at the 0.05 level.

## Sheet: Fig. 2c-ANOVA
Multiple Comparisons
Dependent Variable: Cross-sectional area (µm2)	VAR00002
genotype			Mean Difference (I-J)	Std. Error	Sig.	95% Confidence Interval
						Lower Bound	Upper Bound
Tukey HSD	WT	pll18;19;22	6311.81270*	2064.02	0.0338539	299.866	12323.8
		pll18;19;26	6893.16987*	2208.68	0.0284224	459.855	13326.5
		pll18;22;26	5976.6	2172.94	0.0754751	-352.62	12305.8
		pll19;22;26	7403.28223*	2087.18	0.00796214	1323.87	13482.7
		pll18;19;22;26	8389.33836*	2141.18	0.00234779	2152.62	14626.1
	pll18;19;22	WT	-6311.81270*	2064.02	0.0338539	-12323.8	-299.866
		pll18;19;26	581.357	2019.77	0.999725	-5301.72	6464.44
		pll18;22;26	-335.211	1980.63	0.99998	-6104.28	5433.86
		pll19;22;26	1091.47	1886.14	0.992196	-4402.38	6585.31
		pll18;19;22;26	2077.53	1945.74	0.892819	-3589.9	7744.95
	pll18;19;26	WT	-6893.16987*	2208.68	0.0284224	-13326.5	-459.855
		pll18;19;22	-581.357	2019.77	0.999725	-6464.44	5301.72
		pll18;22;26	-916.569	2130.96	0.998071	-7123.51	5290.38
		pll19;22;26	510.112	2043.44	0.999864	-5441.89	6462.12
		pll18;19;22;26	1496.17	2098.57	0.979917	-4616.42	7608.76
	pll18;22;26	WT	-5976.6	2172.94	0.0754751	-12305.8	352.62
		pll18;19;22	335.211	1980.63	0.99998	-5433.86	6104.28
		pll18;19;26	916.569	2130.96	0.998071	-5290.38	7123.51
		pll19;22;26	1426.68	2004.76	0.980079	-4412.66	7266.02
		pll18;19;22;26	2412.74	2060.92	0.849521	-3590.2	8415.67
	pll19;22;26	WT	-7403.28223*	2087.18	0.00796214	-13482.7	-1323.87
		pll18;19;22	-1091.47	1886.14	0.992196	-6585.31	4402.38
		pll18;19;26	-510.112	2043.44	0.999864	-6462.12	5441.89
		pll18;22;26	-1426.68	2004.76	0.980079	-7266.02	4412.66
		pll18;19;22;26	986.056	1970.29	0.996038	-4752.89	6725
	pll18;19;22;26	WT	-8389.33836*	2141.18	0.00234779	-14626.1	-2152.62
		pll18;19;22	-2077.53	1945.74	0.892819	-7744.95	3589.9
		pll18;19;26	-1496.17	2098.57	0.979917	-7608.76	4616.42
		pll18;22;26	-2412.74	2060.92	0.849521	-8415.67	3590.2
		pll19;22;26	-986.056	1970.29	0.996038	-6725	4752.89
*. The mean difference is significant at the 0.05 level.
