# Supplementary material for: Cambium LBDs promote radial growth by regulating PLL-mediated pectin metabolism
Source: Nat Plants. 2025 Nov 14;11(12):2565–80. doi: 10.1038/s41477-025-02151-1 (PMC12711582; doi:10.1038/s41477-025-02151-1)
Supplement: Supplementary file 7 — Statistical source data. [file 41477_2025_2151_MOESM7_ESM.xlsx]

## Sheet: Source Data Fig. 3
Source Data Fig. 3: The source data of Figure 3.

## Sheet: Fig. 3b-Source data
35S-XVE-cLBD11; PLL18pro-erYFP					35S-XVE-cLBD11; PLL19pro-erYFP					35S-XVE-cLBD11; PLL22pro-erYFP					35S-XVE-cLBD11; PLL26pro-erYFP
sample	Relative signal intensity				ID	Relative signal intensity				ID	Relative signal intensity				ID	Relative signal intensity
dmso 0h	0.923989				208_ DMSO	1.36796				207_ DMSO	0.98671				217_ EST	0.90046
dmso 0h	1.2089				208_ DMSO	0.585837				207_ DMSO	0.949864				217_ EST	1.04888
dmso 0h	1.01065				208_ DMSO	1.00082				207_ DMSO	0.964867				217_ EST	0.871498
dmso 0h	0.923881				208_ DMSO	0.385805				207_ DMSO	0.911947				217_ EST	0.891275
dmso 0h	0.957266				208_ DMSO	1.34462				207_ DMSO	1.11657				217_ EST	0.910403
dmso 0h	1.03693				208_ DMSO	1.57902				207_ DMSO	1.02976				217_ EST	1.00738
dmso 0h	0.923832				208_ DMSO	0.421634				207_ DMSO	0.647682				217_ DMSO	0.943374
dmso 0h	1.05686				208_ DMSO	1.54942				207_ DMSO	1.09117				217_ DMSO	0.966652
dmso 0h	0.957695				208_ DMSO	1.12575				207_ DMSO	1.16973				217_ DMSO	1.08997
dmso 15h	0.697936				208_ DMSO	0.639147				207_ DMSO	1.12926				217_ EST+15h	3.61813
dmso 15h	1.10616				208_ EST	0.920343				207_ DMSO	1.00244				217_ EST+15h	3.25549
dmso 15h	0.945389				208_ EST	0.46722				207_ EST	1.09839				217_ EST+15h	3.21407
dmso 15h	0.960099				208_ EST	0.616365				207_ EST	1.07212				217_ EST+15h	3.89059
dmso 15h	1.17531				208_ EST	0.977874				207_ EST	0.991261				217_ EST+15h	3.54005
dmso 15h	1.34214				208_ EST	1.0851				207_ EST	0.893507				217_ EST+15h	3.80206
dmso 15h	0.788981				208_ EST	1.22148				207_ EST	1.08816				217_ DMSO+15h	0.974459
dmso 15h	0.774142				208_ EST	0.709345				207_ EST	1.04851				217_ DMSO+15h	0.947736
dmso 15h	1.20984				208_ EST	0.707018				207_ EST	1.07781				217_ DMSO+15h	0.927886
dmso 40h	0.863429				208_ EST	1.13795				207_ EST	0.967942				217_EST+40h	3.98814
dmso 40h	0.895945				208_ EST	0.909254				207_ EST	1.20522				217_EST+40h	4.00185
dmso 40h	0.97013				208_ EST	1.23397				207_ EST	1.20202				217_EST+40h	4.38286
dmso 40h	1.07462				208_ DMSO+15h	1.6219				207_ EST	1.07798				217_EST+40h	4.55245
dmso 40h	1.09976				208_ DMSO+15h	0.61355				207_ EST	1.25051				217_EST+40h	4.1374
dmso 40h	1.11648				208_ DMSO+15h	0.985731				207_ EST	1.15033				217_EST+40h	4.45972
dmso 40h	1.11977				208_ DMSO+15h	0.55347				207_ DMSO+15h	1.04985				217_DMSO+40h	1.26691
dmso 40h	0.815867				208_ DMSO+15h	1.37797				207_ DMSO+15h	0.947236				217_DMSO+40h	1.76468
dmso 40h	1.04399				208_ DMSO+15h	1.31313				207_ DMSO+15h	0.935555				217_DMSO+40h	1.75047
est 0h	0.958491				208_ DMSO+15h	0.20987				207_ DMSO+15h	0.971768
est 0h	1.2784				208_ DMSO+15h	1.05495				207_ DMSO+15h	0.880104
est 0h	1.10825				208_ DMSO+15h	1.5211				207_ DMSO+15h	0.999624
est 0h	0.975331				208_ DMSO+15h	0.748326				207_ DMSO+15h	0.779771
est 0h	0.978358				208_ EST+15h	1.76542				207_ DMSO+15h	1.16837
est 0h	0.89014				208_ EST+15h	0.77336				207_ DMSO+15h	1.11403
est 0h	0.874646				208_ EST+15h	1.06402				207_ DMSO+15h	1.10536
est 0h	0.953562				208_ EST+15h	1.73129				207_ DMSO+15h	1.04833
est 0h	0.894834				208_ EST+15h	1.99751				207_ EST+15h	3.27579
est 0h	0.914666				208_ EST+15h	1.53055				207_ EST+15h	3.1387
est 0h	0.880503				208_ EST+15h	1.67366				207_ EST+15h	2.08415
est 15h	2.51233				208_ EST+15h	1.50651				207_ EST+15h	1.55043
est 15h	4.02998				208_ EST+15h	2.15479				207_ EST+15h	1.91078
est 15h	4.23694				208_ EST+15h	2.16711				207_ EST+15h	2.37703
est 15h	3.35817				208_ EST+15h	2.17033				207_ EST+15h	5.555
est 15h	3.32248				208_DMSO+40h	1.21457				207_ EST+15h	2.25523
est 15h	2.35608				208_DMSO+40h	1.14585				207_ EST+15h	2.33688
est 15h	2.55079				208_DMSO+40h	1.07071				207_ EST+15h	3.30096
est 15h	3.09691				208_DMSO+40h	0.804491				207_ EST+15h	3.88756
est 15h	2.43195				208_DMSO+40h	1.09599				207_ EST+15h	4.69836
est 15h	2.62219				208_DMSO+40h	0.984901				207_ EST+15h	5.26381
est 15h	1.8191				208_DMSO+40h	0.349034				207_DMSO+40h	1.13266
est 40h	2.08688				208_DMSO+40h	1.12902				207_DMSO+40h	0.839113
est 40h	3.01699				208_DMSO+40h	1.15431				207_DMSO+40h	1.00747
est 40h	2.79269				208_DMSO+40h	1.05113				207_DMSO+40h	0.956186
est 40h	2.22823				208_EST+40h	1.55639				207_DMSO+40h	1.09927
est 40h	2.87106				208_EST+40h	0.986229				207_DMSO+40h	0.972494
est 40h	2.07818				208_EST+40h	1.16809				207_DMSO+40h	0.854426
est 40h	2.38175				208_EST+40h	1.67959				207_DMSO+40h	0.802431
est 40h	2.68311				208_EST+40h	1.74379				207_DMSO+40h	1.02464
est 40h	2.20693				208_EST+40h	1.39987				207_DMSO+40h	1.2181
est 40h	3.0166				208_EST+40h	1.40756				207_DMSO+40h	1.09321
est 40h	1.82568				208_EST+40h	1.52018				207_EST+40h	9.66733
					208_EST+40h	1.47087				207_EST+40h	13.8975
					208_EST+40h	1.54957				207_EST+40h	12.6114
					208_EST+40h	1.53218				207_EST+40h	9.77596
										207_EST+40h	9.56417
										207_EST+40h	12.1552
										207_EST+40h	11.3691
										207_EST+40h	10.4574
										207_EST+40h	9.2221
										207_EST+40h	12.328
										207_EST+40h	13.4512
										207_EST+40h	13.2745
										207_EST+40h	14.6886

## Sheet: Fig. 3c-Source data
reporter	effector	Rluc/Fluc	relative to mock
cLBD 4	pPLL22	2.11594	12.1293
cLBD 4	pPLL22	1.93037	11.0656
cLBD 4	pPLL22	2.08514	11.9527
cLBD 4	pPLL22	1.57438	9.02492
cLBD 4	pPLL22	2.13913	12.2623
cLBD 3	pPLL22	0.835134	4.78728
cLBD 3	pPLL22	1.12708	6.46085
cLBD 3	pPLL22	0.879848	5.0436
cLBD 3	pPLL22	1.03023	5.90567
cLBD 3	pPLL22	1.06736	6.11846
cLBD11	pPLL22	0.221932	1.27219
cLBD11	pPLL22	0.1685	0.965901
cLBD11	pPLL22	0.173592	0.99509
cLBD11	pPLL22	0.239105	1.37064
cLBD11	pPLL22	0.184943	1.06016
mock	pPLL22	0.146065	0.837295
mock	pPLL22	0.169531	0.971815
mock	pPLL22	0.203697	1.16767
mock	pPLL22	0.185534	1.06355
mock	pPLL22	0.167414	0.959676
cLBD 4	pPLL 20	0.650855	4.12126
cLBD 4	pPLL 20	1.11774	7.0776
cLBD 4	pPLL 20	0.485576	3.0747
cLBD 4	pPLL 20	0.56904	3.60321
cLBD 4	pPLL 20	0.644538	4.08126
cLBD 3	pPLL 20	0.244865	1.5505
cLBD 3	pPLL 20	0.393443	2.49131
cLBD 3	pPLL 20	0.213868	1.35423
cLBD 3	pPLL 20	0.203823	1.29062
cLBD 3	pPLL 20	0.217211	1.3754
cLBD11	pPLL 20	0.0329426	0.208595
cLBD11	pPLL 20	0.0249697	0.15811
cLBD11	pPLL 20	0.0467725	0.296167
cLBD11	pPLL 20	0.041021	0.259748
cLBD11	pPLL 20	0.0615062	0.389462
mock	pPLL 20	0.214177	1.35619
mock	pPLL 20	0.0740817	0.469091
mock	pPLL 20	0.129615	0.820731
mock	pPLL 20	0.213831	1.35399
cLBD 4	pPLL18	1.68894	28.9968
cLBD 4	pPLL18	1.8234	31.3052
cLBD 4	pPLL18	1.1176	19.1875
cLBD 4	pPLL18	1.60995	27.6406
cLBD 4	pPLL18	1.36103	23.367
cLBD 3	pPLL18	0.574936	9.87084
cLBD 3	pPLL18	0.588965	10.1117
cLBD 3	pPLL18	0.605568	10.3967
cLBD 3	pPLL18	0.512288	8.79527
cLBD 3	pPLL18	0.556774	9.55902
cLBD11	pPLL18	0.219808	3.77379
cLBD11	pPLL18	0.226636	3.89103
cLBD11	pPLL18	0.217014	3.72582
cLBD11	pPLL18	0.182596	3.13491
cLBD11	pPLL18	0.108327	1.85983
mock	pPLL18	0.0596115	1.02344
mock	pPLL18	0.0693045	1.18986
mock	pPLL18	0.0469265	0.805661
mock	pPLL18	0.0551563	0.946956
mock	pPLL18	0.0602309	1.03408
cLBD 3	pPLL19	0.572013	2.62624
cLBD 3	pPLL19	0.952559	4.37342
cLBD 3	pPLL19	1.03405	4.74758
cLBD 3	pPLL19	0.551934	2.53406
cLBD 4	pPLL19	2.49505	11.4553
cLBD 4	pPLL19	2.06509	9.4813
cLBD 4	pPLL19	1.82212	8.36577
cLBD 4	pPLL19	2.79492	12.8321
cLBD11	pPLL19	0.241072	1.10682
cLBD11	pPLL19	0.229404	1.05325
cLBD11	pPLL19	0.25642	1.17728
cLBD11	pPLL19	0.259623	1.19199
mock	pPLL19	0.203683	0.935158
mock	pPLL19	0.227058	1.04248
mock	pPLL19	0.207747	0.953814
mock	pPLL19	0.232738	1.06855
cLBD 3	pPLL26	3.98668	7.93842
cLBD 3	pPLL26	5.21674	10.3878
cLBD 3	pPLL26	5.01549	9.98703
cLBD 3	pPLL26	5.17652	10.3077
cLBD 4	pPLL26	2.98084	5.93556
cLBD 4	pPLL26	3.49156	6.95251
cLBD 4	pPLL26	4.50007	8.9607
cLBD 4	pPLL26	3.51765	7.00447
cLBD11	pPLL26	0.697239	1.38837
cLBD11	pPLL26	0.721752	1.43718
cLBD11	pPLL26	1.08639	2.16325
cLBD11	pPLL26	0.738997	1.47152
mock	pPLL26	0.678069	1.3502
mock	pPLL26	0.405045	0.80654
mock	pPLL26	0.506023	1.00761
mock	pPLL26	0.419666	0.835653

## Sheet: Fig. 3e-Source data
sample	Cross-sectional area (µm2)	Cell number in cross section	Average cross-sectional cell area (µm2)
7+1 D	6542.57	148	44.2066
7+1 D	6912.01	172	40.1861
7+1 D	5990.23	136	44.0458
7+1 D	7504.4	146	51.4
7+1 D	6687.88	154	43.4278
7+1 D	4722.22	121	39.0266
7+1 D	6019.91	146	41.2322
7+1 D	6881	151	45.5696
7+1 D	5282.78	136	38.844
7+1 D	6062.36	148	40.9619
7+1 D	5363.97	154	34.831
7+1 D	5898.91	148	39.8575
7+1 D	6940.72	172	40.353
7+1 D	7764.69	175	44.3697
7+1 D	6582.4	178	36.9798
7+1 E	9294.3	185	50.2395
7+1 E	8978.96	161	55.77
7+1 E	10645.6	176	60.4866
7+1 E	8328.75	139	59.9191
7+1 E	10332	158	65.3921
7+1 E	14213.8	211	67.364
7+1 E	9680.24	164	59.0259
7+1 E	10403.9	176	59.1132
7+1 E	10925.9	162	67.4437
7+1 E	11232.7	168	66.8616
7+1 E	8763.31	151	58.0352
7+1 E	10237.4	197	51.9667
7+1 E	9280.5	147	63.1327
7+1D/plls	7446.23	174	42.7944
7+1D/plls	7907.76	165	47.9258
7+1D/plls	6256.1	166	37.6873
7+1D/plls	4557.19	153	29.7856
7+1D/plls	5159.74	171	30.1739
7+1D/plls	4488.44	152	29.5292
7+1D/plls	4751.35	159	29.8827
7+1D/plls	5356.56	172	31.1428
7+1D/plls	5638.4	188	29.9915
7+1D/plls	5095.17	140	36.3941
7+1D/plls	4546.25	145	31.3535
7+1D/plls	3745.98	128	29.2654
7+1D/plls	7563.65	182	41.5585
7+1D/plls	5785.4	163	35.4933
7+1D/plls	6435.47	190	33.8709
7+1D/plls	6019.03	164	36.7014
7+1D/plls	7704.83	186	41.4238
7+1D/plls	5338.13	147	36.3138
7+1E/plls	9697.57	203	47.7713
7+1E/plls	8670.44	167	51.9188
7+1E/plls	8776.49	192	45.7109
7+1E/plls	9252.35	178	51.9795
7+1E/plls	7826.85	161	48.614
7+1E/plls	6941.16	142	48.8814
7+1E/plls	9777.57	229	42.6968
7+1E/plls	6932.61	156	44.4398
7+1E/plls	9180.95	189	48.5765
7+1E/plls	7761.99	163	47.6196
7+1E/plls	8068.93	152	53.0851
7+1E/plls	8554.31	174	49.1627
7+1E/plls	7369.04	166	44.3918
7+1E/plls	7235.15	142	50.9518
7+1E/plls	6741.4	155	43.4929

## Sheet: ANOVA-Fig. 3e
Tests of Between-Subjects Effects
Dependent Variable: cross-sectional area	area
Source	Type III Sum of Squares	df	Mean Square	F	Sig.	Partial Eta Squared
Corrected Model	174259619.512a	3	5.80865e+07	42.7134	1.34131e-14	0.692125
Intercept	3.49374e+09	1	3.49374e+09	2569.09	4.15743e-49	0.978295
genotype	2.48439e+07	1	2.48439e+07	18.2687	7.37712e-05	0.242713
treatment	1.47138e+08	1	1.47138e+08	108.197	8.70136e-15	0.654957
genotype * treatment	7.53427e+06	1	7.53427e+06	5.54025	0.0220548	0.088587
Error	7.75152e+07	57	1.35992e+06
Total	3.63156e+09	61
Corrected Total	2.51775e+08	60
a. R Squared = .692 (Adjusted R Squared = .676)
Tests of Between-Subjects Effects
Dependent Variable: Cell number in cross section	number
Source	Type III Sum of Squares	df	Mean Square	F	Sig.	Partial Eta Squared
Corrected Model	3140.124a	3	1046.71	2.7747	0.0495132	0.127428
Intercept	1.61923e+06	1	1.61923e+06	4292.4	2.35538e-55	0.986895
genotype	705.924	1	705.924	1.87133	0.176692	0.0317867
treatment	2197.46	1	2197.46	5.82521	0.0190344	0.0927209
genotype * treatment	295.138	1	295.138	0.782377	0.380131	0.0135401
Error	21502.2	57	377.232
Total	1662020	61
Corrected Total	24642.4	60
a. R Squared = .127 (Adjusted R Squared = .082)
Tests of Between-Subjects Effects
Dependent Variable: average cross-sectional cell area	size
Source	Type III Sum of Squares	df	Mean Square	F	Sig.	Partial Eta Squared
Corrected Model	5135.088a	3	1711.7	76.8485	5.1127e-20	0.801771
Intercept	128862	1	128862	5785.41	5.23255e-59	0.990244
genotype	1361.98	1	1361.98	61.1475	1.37037e-10	0.517552
treatment	3747.28	1	3747.28	168.238	1.18886e-18	0.746935
genotype * treatment	126.468	1	126.468	5.67793	0.0205363	0.090589
Error	1269.6	57	22.2736
Total	131340	61
Corrected Total	6404.68	60
a. R Squared = .802 (Adjusted R Squared = .791)
