# Supplementary material for: Cambium LBDs promote radial growth by regulating PLL-mediated pectin metabolism
Source: Nat Plants. 2025 Nov 14;11(12):2565–80. doi: 10.1038/s41477-025-02151-1 (PMC12711582; doi:10.1038/s41477-025-02151-1)
Supplement: Supplementary file 8 — Statistical source data. [file 41477_2025_2151_MOESM8_ESM.xlsx]

## Sheet: Source Data Fig. 4
Source Data Fig. 4: The source data of Figure 4.

## Sheet: Fig.4a-Source data
PLL18pro-erYFP				PLL19pro-erYFP				PLL22pro-erYFP				PLL26pro-erYFP
sample	relative signal intensity			sample	relative signal intensity			sample	relative signal intensity			sample	relative signal intensity
1DMSO 0h	1.01862			1DMSO 0h	0.960494			1DMSO 0h	1.13361			1DMSO 0h	1.01326
1DMSO 0h	0.933737			1DMSO 0h	1.03426			1DMSO 0h	0.847363			1DMSO 0h	0.910901
1DMSO 0h	1.02547			1DMSO 0h	1.05405			1DMSO 0h	1.18116			1DMSO 0h	1.0113
1DMSO 0h	0.976384			1DMSO 0h	0.762898			1DMSO 0h	0.803328			1DMSO 0h	0.887878
1DMSO 0h	0.990905			1DMSO 0h	0.935959			1DMSO 0h	1.15208			1DMSO 0h	1.30463
1DMSO 0h	1.02388			1DMSO 0h	0.864768			1DMSO 0h	1.13624			1DMSO 0h	1.02188
1DMSO 0h	1.031			1DMSO 0h	0.851365			1DMSO 0h	0.919898			1DMSO 0h	0.95956
2BAP 0h	0.904639			1DMSO 0h	0.870326			1DMSO 0h	0.849233			1DMSO 0h	0.950575
2BAP 0h	0.936392			1DMSO 0h	0.77283			1DMSO 0h	0.906131			1DMSO 0h	1.18861
2BAP 0h	0.935317			1DMSO 0h	0.829647			1DMSO 0h	0.866396			1DMSO 0h	0.993056
2BAP 0h	1.0132			1DMSO 0h	0.85545			1DMSO 0h	0.727496			1DMSO 0h	0.908922
2BAP 0h	0.984317			1DMSO 0h	0.868546			1DMSO 0h	0.736883			1DMSO 0h	1.00122
2BAP 0h	1.00241			1DMSO 0h	0.868149			1DMSO 0h	1.01818			1DMSO 0h	0.874001
2BAP 0h	0.998418			1DMSO 0h	1.0572			1DMSO 0h	1.08954			1DMSO 0h	1.0035
3DMSO 15h	0.942138			1DMSO 0h	0.883776			1DMSO 0h	1.28587			1DMSO 0h	0.994656
3DMSO 15h	1.04677			1DMSO 0h	1.99476			1DMSO 0h	1.07574			1DMSO 0h	0.978596
3DMSO 15h	1.01887			1DMSO 0h	0.948708			1DMSO 0h	0.849564			1DMSO 0h	1.06783
3DMSO 15h	0.829209			1DMSO 0h	0.800536			1DMSO 0h	1.09657			1DMSO 0h	0.940612
3DMSO 15h	0.915886			1DMSO 0h	1.78972			1DMSO 0h	0.813429			1DMSO 0h	0.999077
3DMSO 15h	0.969502			1DMSO 0h	1.22213			1DMSO 0h	0.79043			1DMSO 0h	0.988403
3DMSO 15h	1.34249			1DMSO 0h	1.26716			1DMSO 0h	1.13808			1DMSO 0h	0.924679
3DMSO 15h	0.892212			1DMSO 0h	0.949538			1DMSO 0h	1.07997			1DMSO 0h	0.920723
3DMSO 15h	1.00666			1DMSO 0h	1.03151			1DMSO 0h	1.16207			1DMSO 0h	0.984157
3DMSO 15h	1.00781			1DMSO 0h	0.905845			1DMSO 0h	0.980569			1DMSO 0h	0.940213
3DMSO 15h	0.864144			1DMSO 0h	0.620379			1DMSO 0h	1.15891			1DMSO 0h	1.01526
3DMSO 15h	0.949745			2BAP 0h	1.06918			1DMSO 0h	1.20126			1DMSO 0h	1.01088
3DMSO 15h	1.08376			2BAP 0h	0.978784			2BAP 0h	0.971318			1DMSO 0h	1.20561
3DMSO 15h	0.891927			2BAP 0h	0.918155			2BAP 0h	1.07542			2BAP 0h	0.961168
4BAP 15h	0.948267			2BAP 0h	0.983918			2BAP 0h	1.37433			2BAP 0h	0.874218
4BAP 15h	1.40577			2BAP 0h	0.819053			2BAP 0h	0.910651			2BAP 0h	0.970113
4BAP 15h	2.01448			2BAP 0h	1.09141			2BAP 0h	1.05458			2BAP 0h	0.983801
4BAP 15h	1.53543			2BAP 0h	0.880287			2BAP 0h	1.15347			2BAP 0h	0.906096
4BAP 15h	1.25627			2BAP 0h	1.2133			2BAP 0h	0.944894			2BAP 0h	0.976651
4BAP 15h	2.31797			2BAP 0h	0.903676			2BAP 0h	1.06465			2BAP 0h	0.93387
4BAP 15h	1.48248			2BAP 0h	0.950929			2BAP 0h	1.05125			2BAP 0h	0.955728
4BAP 15h	1.3675			2BAP 0h	0.84416			2BAP 0h	1.05357			2BAP 0h	0.988071
4BAP 15h	2.42122			2BAP 0h	0.888529			2BAP 0h	1.07692			2BAP 0h	1.07383
4BAP 15h	1.56719			2BAP 0h	0.906914			2BAP 0h	1.13516			2BAP 0h	1.01519
5DMSO 40h	1.26642			2BAP 0h	0.970784			2BAP 0h	0.961957			2BAP 0h	0.955417
5DMSO 40h	1.84619			2BAP 0h	0.918143			2BAP 0h	0.992775			2BAP 0h	1.08806
5DMSO 40h	3.01342			2BAP 0h	0.920878			2BAP 0h	1.07652			2BAP 0h	0.953504
5DMSO 40h	1.2129			2BAP 0h	0.939752			2BAP 0h	0.958456			2BAP 0h	0.897083
5DMSO 40h	0.907364			2BAP 0h	0.881798			2BAP 0h	1.15779			2BAP 0h	1.10354
5DMSO 40h	2.43884			2BAP 0h	0.985364			2BAP 0h	0.884236			2BAP 0h	0.956009
5DMSO 40h	3.01373			2BAP 0h	1.1347			2BAP 0h	1.03029			2BAP 0h	0.977534
5DMSO 40h	2.84215			2BAP 0h	0.923481			2BAP 0h	0.971823			2BAP 0h	0.958675
5DMSO 40h	3.08963			2BAP 0h	0.930546			2BAP 0h	1.72149			2BAP 0h	1.027
5DMSO 40h	2.34993			2BAP 0h	1.02976			2BAP 0h	1.19343			2BAP 0h	1.08357
5DMSO 40h	2.33153			2BAP 0h	1.25427			2BAP 0h	1.15485			2BAP 0h	0.949932
5DMSO 40h	1.88747			2BAP 0h	1.13016			2BAP 0h	1.37451			2BAP 0h	1.06797
5DMSO 40h	2.83383			2BAP 0h	0.941838			2BAP 0h	1.1483			2BAP 0h	1.06589
5DMSO 40h	2.18431			3DMSO 15h	1.36901			2BAP 0h	0.97786			2BAP 0h	1.10515
5DMSO 40h	2.0391			3DMSO 15h	2.00474			2BAP 0h	1.20903			2BAP 0h	0.987461
5DMSO 40h	1.26138			3DMSO 15h	2.13913			2BAP 0h	0.887526			3DMSO 15h	1.05844
5DMSO 40h	1.31483			3DMSO 15h	0.795738			2BAP 0h	1.00107			3DMSO 15h	1.07366
5DMSO 40h	2.16775			3DMSO 15h	2.00265			2BAP 0h	1.08706			3DMSO 15h	0.920825
6BAP 40h	3.13316			3DMSO 15h	1.2667			3DMSO 15h	0.824497			3DMSO 15h	0.782919
6BAP 40h	3.2368			3DMSO 15h	1.12003			3DMSO 15h	0.646327			3DMSO 15h	1.26083
6BAP 40h	3.09252			3DMSO 15h	0.925832			3DMSO 15h	0.808311			3DMSO 15h	1.1141
6BAP 40h	3.23023			3DMSO 15h	1.16882			3DMSO 15h	0.70492			3DMSO 15h	1.3077
6BAP 40h	3.07623			3DMSO 15h	1.22002			3DMSO 15h	0.572168			3DMSO 15h	1.07265
6BAP 40h	3.22234			3DMSO 15h	0.750187			3DMSO 15h	0.707467			3DMSO 15h	1.0823
6BAP 40h	3.26489			3DMSO 15h	1.00645			3DMSO 15h	0.756157			3DMSO 15h	1.13375
6BAP 40h	3.08801			3DMSO 15h	1.03408			3DMSO 15h	0.593644			3DMSO 15h	0.835529
6BAP 40h	3.26244			3DMSO 15h	1.46524			3DMSO 15h	0.655417			3DMSO 15h	1.8914
6BAP 40h	3.25201			3DMSO 15h	0.937476			3DMSO 15h	0.610857			3DMSO 15h	1.87183
6BAP 40h	3.1677			3DMSO 15h	1.34969			3DMSO 15h	0.502389			3DMSO 15h	0.988319
				3DMSO 15h	0.912815			3DMSO 15h	0.628472			3DMSO 15h	1.8899
				3DMSO 15h	0.948412			3DMSO 15h	0.706024			3DMSO 15h	0.893735
				3DMSO 15h	1.28036			3DMSO 15h	0.800185			3DMSO 15h	0.95151
				3DMSO 15h	2.16724			3DMSO 15h	0.725436			3DMSO 15h	0.861855
				3DMSO 15h	1.83098			3DMSO 15h	0.785636			3DMSO 15h	0.970894
				3DMSO 15h	1.16805			3DMSO 15h	0.619646			3DMSO 15h	1.16455
				3DMSO 15h	1.49804			3DMSO 15h	0.676869			3DMSO 15h	0.814424
				3DMSO 15h	0.931768			3DMSO 15h	0.591635			3DMSO 15h	0.978948
				3DMSO 15h	0.617589			3DMSO 15h	0.565057			3DMSO 15h	0.785029
				4BAP 15h	3.86195			3DMSO 15h	0.860557			3DMSO 15h	1.4789
				4BAP 15h	2.5504			3DMSO 15h	0.652184			3DMSO 15h	1.21884
				4BAP 15h	3.24494			3DMSO 15h	0.882096			3DMSO 15h	0.867515
				4BAP 15h	3.57298			3DMSO 15h	0.691885			4BAP 15h	3.16962
				4BAP 15h	2.61947			3DMSO 15h	0.746225			4BAP 15h	2.58164
				4BAP 15h	3.78775			3DMSO 15h	0.790449			4BAP 15h	3.43393
				4BAP 15h	3.00863			4BAP 15h	0.624265			4BAP 15h	3.00436
				4BAP 15h	3.49955			4BAP 15h	0.775813			4BAP 15h	4.02642
				4BAP 15h	3.42783			4BAP 15h	0.786006			4BAP 15h	4.46989
				4BAP 15h	3.75318			4BAP 15h	0.942899			4BAP 15h	2.72237
				4BAP 15h	2.537			4BAP 15h	0.822926			4BAP 15h	2.62186
				4BAP 15h	2.92884			4BAP 15h	0.686549			4BAP 15h	2.65783
				4BAP 15h	3.73321			4BAP 15h	0.774592			4BAP 15h	3.10083
				4BAP 15h	3.76616			4BAP 15h	0.624379			4BAP 15h	2.62049
				4BAP 15h	3.16171			4BAP 15h	0.818677			4BAP 15h	1.33469
				4BAP 15h	2.54381			4BAP 15h	0.651032			4BAP 15h	3.59692
				4BAP 15h	3.15161			4BAP 15h	0.637725			4BAP 15h	2.00668
				4BAP 15h	2.69784			4BAP 15h	0.705857			4BAP 15h	3.14623
				4BAP 15h	4.08022			4BAP 15h	0.821181			4BAP 15h	5.14233
				4BAP 15h	3.51105			4BAP 15h	0.630243			4BAP 15h	4.13201
				4BAP 15h	2.70299			4BAP 15h	0.653076			4BAP 15h	3.63879
				4BAP 15h	2.53141			4BAP 15h	0.632007			4BAP 15h	3.12583
				4BAP 15h	3.84462			4BAP 15h	0.702288			4BAP 15h	2.65399
				4BAP 15h	3.62134			4BAP 15h	0.801549			4BAP 15h	3.39234
				4BAP 15h	3.51896			4BAP 15h	0.693515			4BAP 15h	3.20737
				4BAP 15h	3.13284			4BAP 15h	0.850614			4BAP 15h	3.40575
				5DMSO 40h	4.24435			4BAP 15h	1.51635			4BAP 15h	2.87319
				5DMSO 40h	4.53898			4BAP 15h	0.763816			4BAP 15h	4.46312
				5DMSO 40h	4.65141			4BAP 15h	0.749594			4BAP 15h	3.49392
				5DMSO 40h	1.51857			4BAP 15h	0.806842			5DMSO 40h	3.08345
				5DMSO 40h	4.35748			4BAP 15h	0.74427			5DMSO 40h	4.76764
				5DMSO 40h	3.74126			4BAP 15h	0.742096			5DMSO 40h	1.45122
				5DMSO 40h	3.64378			4BAP 15h	0.73862			5DMSO 40h	1.3163
				5DMSO 40h	2.15154			4BAP 15h	0.874334			5DMSO 40h	5.07027
				5DMSO 40h	3.72886			4BAP 15h	0.697271			5DMSO 40h	4.93936
				5DMSO 40h	3.37004			4BAP 15h	0.696961			5DMSO 40h	3.40795
				5DMSO 40h	0.922511			5DMSO 40h	0.603164			5DMSO 40h	3.175
				5DMSO 40h	2.74187			5DMSO 40h	0.515483			5DMSO 40h	4.82356
				5DMSO 40h	2.43488			5DMSO 40h	0.494269			5DMSO 40h	5.06099
				5DMSO 40h	3.80205			5DMSO 40h	0.513573			5DMSO 40h	1.09279
				5DMSO 40h	2.73632			5DMSO 40h	0.465728			5DMSO 40h	4.24655
				5DMSO 40h	1.25156			5DMSO 40h	0.593904			5DMSO 40h	6.2336
				5DMSO 40h	2.17957			5DMSO 40h	0.557449			5DMSO 40h	4.79622
				5DMSO 40h	2.80837			5DMSO 40h	0.464761			5DMSO 40h	5.2607
				5DMSO 40h	3.55998			5DMSO 40h	0.488514			5DMSO 40h	3.60094
				5DMSO 40h	4.35597			5DMSO 40h	0.472388			5DMSO 40h	4.62038
				5DMSO 40h	4.38			5DMSO 40h	0.397154			5DMSO 40h	2.73348
				5DMSO 40h	3.41779			5DMSO 40h	0.447493			5DMSO 40h	4.41931
				5DMSO 40h	3.91654			5DMSO 40h	0.519257			5DMSO 40h	4.83107
				5DMSO 40h	3.19049			5DMSO 40h	0.719073			5DMSO 40h	1.80578
				5DMSO 40h	0.726551			5DMSO 40h	0.613792			5DMSO 40h	2.94998
				6BAP 40h	5.22917			5DMSO 40h	0.566239			5DMSO 40h	3.85372
				6BAP 40h	5.13615			5DMSO 40h	0.42435			5DMSO 40h	4.07286
				6BAP 40h	5.13203			5DMSO 40h	0.477986			5DMSO 40h	4.0729
				6BAP 40h	5.2986			5DMSO 40h	0.419466			5DMSO 40h	4.74621
				6BAP 40h	5.27006			5DMSO 40h	0.436311			6BAP 40h	7.10864
				6BAP 40h	5.15327			5DMSO 40h	0.582916			6BAP 40h	7.31198
				6BAP 40h	5.07207			5DMSO 40h	0.740914			6BAP 40h	7.13677
				6BAP 40h	5.25142			5DMSO 40h	0.427742			6BAP 40h	7.06953
				6BAP 40h	5.35001			5DMSO 40h	0.45194			6BAP 40h	6.71515
				6BAP 40h	5.41522			5DMSO 40h	0.599698			6BAP 40h	7.1752
				6BAP 40h	5.22921			5DMSO 40h	0.528843			6BAP 40h	6.99579
				6BAP 40h	5.30673			6BAP 40h	0.412361			6BAP 40h	6.87736
				6BAP 40h	5.16211			6BAP 40h	0.393975			6BAP 40h	6.85212
				6BAP 40h	5.27642			6BAP 40h	0.434523			6BAP 40h	6.84126
				6BAP 40h	5.14972			6BAP 40h	0.415541			6BAP 40h	6.74155
				6BAP 40h	5.10637			6BAP 40h	0.471182			6BAP 40h	5.78465
				6BAP 40h	5.35193			6BAP 40h	0.445447			6BAP 40h	7.41122
				6BAP 40h	5.38652			6BAP 40h	0.480403			6BAP 40h	6.05886
				6BAP 40h	5.32192			6BAP 40h	0.450219			6BAP 40h	6.63118
				6BAP 40h	5.33138			6BAP 40h	0.585022			6BAP 40h	6.85013
				6BAP 40h	4.90676			6BAP 40h	0.409616			6BAP 40h	7.03808
				6BAP 40h	5.26353			6BAP 40h	0.426883			6BAP 40h	7.20115
				6BAP 40h	5.23406			6BAP 40h	0.423444			6BAP 40h	6.86571
				6BAP 40h	5.19513			6BAP 40h	0.488032			6BAP 40h	6.24384
				6BAP 40h	5.25867			6BAP 40h	0.441602			6BAP 40h	6.64807
				6BAP 40h	5.12746			6BAP 40h	0.439857			6BAP 40h	6.12169
								6BAP 40h	0.464734			6BAP 40h	6.63853
								6BAP 40h	0.415202			6BAP 40h	6.55397
								6BAP 40h	0.412788			6BAP 40h	6.90919
								6BAP 40h	0.439898			6BAP 40h	6.74405
								6BAP 40h	0.394869
								6BAP 40h	0.651118
								6BAP 40h	0.453329
								6BAP 40h	0.457438
								6BAP 40h	0.655844
								6BAP 40h	0.455708
								6BAP 40h	0.436253
								6BAP 40h	0.472544
								6BAP 40h	0.445296
								6BAP 40h	0.416757
								6BAP 40h	0.442258

## Sheet: Fig. 4b-Source data
Gene	treatment	Fold change vs. control
PLL19	WT-bap	4.13734
PLL19	WT-bap	3.23257
PLL19	WT-bap	2.76396
PLL19	WT-bap	2.38988
PLL19	WT-Dmso	1.15312
PLL19	WT-Dmso	0.786825
PLL19	WT-Dmso	0.737986
PLL19	WT-Dmso	1.32207
PLL19	lbds-bap	0.440058
PLL19	lbds-bap	0.52405
PLL19	lbds-bap	0.515163
PLL19	lbds-bap	0.589986
PLL19	lbds-Dmso	0.10309
PLL19	lbds-Dmso	0.183399
PLL19	lbds-Dmso	0.264108
PLL19	lbds-Dmso	0.271805
PLL18	WT-bap	4.36459
PLL18	WT-bap	4.30159
PLL18	WT-bap	3.51069
PLL18	WT-bap	3.03635
PLL18	WT-Dmso	1.19831
PLL18	WT-Dmso	1.0624
PLL18	WT-Dmso	0.982625
PLL18	WT-Dmso	0.756663
PLL18	lbds-bap	0.140622
PLL18	lbds-bap	0.212316
PLL18	lbds-bap	0.126405
PLL18	lbds-bap	0.165776
PLL18	lbds-Dmso	0.0216468
PLL18	lbds-Dmso	0.0252395
PLL18	lbds-Dmso	0.0504525
PLL18	lbds-Dmso	0.0670411
PLL26	WT-bap	2.63683
PLL26	WT-bap	2.67446
PLL26	WT-bap	1.77132
PLL26	WT-bap	2.30181
PLL26	WT-Dmso	1.36828
PLL26	WT-Dmso	1.06894
PLL26	WT-Dmso	0.856299
PLL26	WT-Dmso	0.706483
PLL26	lbds-bap	0.604767
PLL26	lbds-bap	0.63726
PLL26	lbds-bap	0.666621
PLL26	lbds-bap	0.480189
PLL26	lbds-Dmso	0.224183
PLL26	lbds-Dmso	0.355574
PLL26	lbds-Dmso	0.583286
PLL26	lbds-Dmso	0.329656
PLL22	WT-bap	0.323894
PLL22	WT-bap	0.154034
PLL22	WT-bap	0.567465
PLL22	WT-bap	1.18599
PLL22	WT-Dmso	0.75836
PLL22	WT-Dmso	1.28073
PLL22	WT-Dmso	0.75993
PLL22	WT-Dmso	1.20098
PLL22	lbds-bap	0.886249
PLL22	lbds-bap	0.239867
PLL22	lbds-bap	0.794893
PLL22	lbds-bap	0.21023
PLL22	lbds-Dmso	0.64511
PLL22	lbds-Dmso	0.867344
PLL22	lbds-Dmso	1.06153
PLL22	lbds-Dmso	0.257487

## Sheet: Fig. 4d-source data
sample	Cross-sectional area (µm2)	Cell number in cross section	Average cross-sectional cell area (µm2)
WT_DMSO	5061.17	136	37.2145
WT_DMSO	4112.77	118	34.854
WT_DMSO	4805.17	138	34.8201
WT_DMSO	2748.61	95	28.9328
WT_DMSO	4318.61	140	30.8472
WT_DMSO	4359.26	146	29.8579
WT_DMSO	5768.51	144	40.0591
WT_DMSO	4139.68	140	29.5691
WT_DMSO	3696.2	107	34.5439
WT_DMSO	4127.54	135	30.5744
WT_DMSO	5566	170	32.7412
WT_DMSO	5747.85	160	35.924
WT_DMSO	3977.23	112	35.511
WT_DMSO	4650.45	123	37.8085
WT_DMSO	4558.32	134	34.0173
WT_DMSO	3236.66	113	28.6431
WT_DMSO	4199.32	124	33.8655
WT_DMSO	3527.1	125	28.2168
WT_DMSO	4890.78	143	34.2012
WT_0.1bap	5162.68	160	32.2668
WT_0.1bap	4273.39	131	32.6213
WT_0.1bap	5250.72	145	36.2119
WT_0.1bap	4927.35	133	37.0478
WT_0.1bap	6611.6	163	40.562
WT_0.1bap	6815.02	177	38.5029
WT_0.1bap	7204.03	171	42.1289
WT_0.1bap	5745.62	152	37.8002
WT_0.1bap	5717.92	163	35.0793
WT_0.1bap	8360.09	193	43.3165
WT_0.1bap	6632.29	169	39.2443
WT_0.1bap	4924.41	137	35.9446
WT_0.1bap	6156.18	167	36.8633
WT_0.1bap	4618.95	122	37.8602
WT_0.1bap	6545.44	183	35.7674
WT_0.1bap	7478.22	167	44.7797
WT_0.1bap	6936.99	170	40.8058
WT_0.1bap	5789.51	158	36.6425
WT_1bap	10254.6	208	49.3008
WT_1bap	12989.8	249	52.1677
WT_1bap	7961.05	206	38.6459
WT_1bap	9576.5	211	45.3863
WT_1bap	8972.09	211	42.5218
WT_1bap	8624.79	188	45.8765
WT_1bap	7608.97	177	42.9885
WT_1bap	10595.7	215	49.2823
WT_1bap	7726.13	174	44.403
WT_1bap	9118.55	194	47.0028
WT_1bap	9202.07	183	50.2846
WT_1bap	8939.92	205	43.6094
WT_1bap	9356.75	210	44.556
WT_1bap	9640.63	231	41.7343
WT_1bap	9704.55	214	45.3484
WT_1bap	10850	226	48.0087
WT_1bap	9004.27	206	43.71
WT_1bap	7637.48	185	41.2837
WT_1bap	10364.9	210	49.3565
WT_1bap	9323.06	206	45.2576
plls_DMSO	3351.49	144	23.2742
plls_DMSO	3738.85	129	28.9833
plls_DMSO	4597.05	152	30.2437
plls_DMSO	4774.44	136	35.1062
plls_DMSO	3594.26	117	30.7202
plls_DMSO	3348.12	114	29.3695
plls_DMSO	3207.02	113	28.3807
plls_DMSO	3858.52	134	28.7949
plls_DMSO	4536.37	142	31.9463
plls_DMSO	3284.28	114	28.8095
plls_DMSO	4755.43	145	32.796
plls_DMSO	3116.39	124	25.1322
plls_DMSO	5043.12	163	30.9394
plls_DMSO	4413.81	136	32.4545
plls_DMSO	3804.1	117	32.5137
plls_DMSO	3722.43	120	31.0203
plls_0.1bap	6031.84	174	34.6657
plls_0.1bap	5077.44	155	32.7577
plls_0.1bap	6142.44	195	31.4997
plls_0.1bap	6332.79	191	33.156
plls_0.1bap	4586.15	143	32.0709
plls_0.1bap	4905.16	140	35.0369
plls_0.1bap	3496.01	129	27.1008
plls_0.1bap	5391.83	195	27.6504
plls_0.1bap	5315.67	162	32.8128
plls_0.1bap	4848.93	141	34.3896
plls_0.1bap	4689.34	149	31.4721
plls_0.1bap	5392.62	160	33.7039
plls_0.1bap	3252.22	120	27.1018
plls_0.1bap	6347.93	185	34.3131
plls_0.1bap	5786.64	180	32.148
plls_0.1bap	5115.02	142	36.0213
plls_0.1bap	5029.87	161	31.2414
plls_0.1bap	3626.19	123	29.4812
plls_0.1bap	6048.24	177	34.1708
plls_1bap	7185.02	204	35.2207
plls_1bap	6560.62	194	33.8176
plls_1bap	8754.89	230	38.0647
plls_1bap	3854.86	121	31.8583
plls_1bap	9599.04	196	48.9747
plls_1bap	9419.04	253	37.2294
plls_1bap	6709.43	174	38.5599
plls_1bap	6921.23	174	39.7772
plls_1bap	8486.09	213	39.8408
plls_1bap	8913.36	228	39.0937
plls_1bap	7240.59	206	35.1485
plls_1bap	5733.83	176	32.5786
plls_1bap	8330.64	197	42.2875
plls_1bap	9372.13	227	41.2869
plls_1bap	7028.07	192	36.6045
plls_1bap	8324.77	233	35.7286
lbds_DMSO	1099.36	65	16.9132
lbds_DMSO	1099.41	63	17.451
lbds_DMSO	1378.89	58	23.7739
lbds_DMSO	1335.42	71	18.8088
lbds_DMSO	1534.9	70	21.9271
lbds_DMSO	1131.08	65	17.4013
lbds_DMSO	1059.3	61	17.3656
lbds_DMSO	1195.78	71	16.842
lbds_DMSO	1222.63	67	18.2483
lbds_DMSO	1180.88	71	16.6321
lbds_DMSO	1028.64	64	16.0726
lbds_DMSO	1131.08	64	17.6732
lbds_DMSO	1126.46	61	18.4665
lbds_DMSO	1308.03	67	19.5228
lbds_DMSO	1094.19	64	17.0968
lbds_DMSO	2000.96	82	24.402
lbds_DMSO	1415.13	67	21.1214
lbds_DMSO	1221.6	60	20.36
lbds_DMSO	1046.04	62	16.8715
lbds_0.1bap	1115.22	71	15.7073
lbds_0.1bap	1220.69	80	15.2587
lbds_0.1bap	1269.23	74	17.1518
lbds_0.1bap	1013.28	66	15.3528
lbds_0.1bap	1424	76	18.7368
lbds_0.1bap	1968.57	81	24.3033
lbds_0.1bap	1042.21	68	15.3267
lbds_0.1bap	1222.73	70	17.4676
lbds_0.1bap	1043.75	66	15.8144
lbds_0.1bap	1083.31	65	16.6663
lbds_0.1bap	975.038	66	14.7733
lbds_0.1bap	1164.4	65	17.9139
lbds_0.1bap	1621.51	76	21.3357
lbds_0.1bap	1255.61	67	18.7404
lbds_0.1bap	1123.61	74	15.1839
lbds_0.1bap	1145.72	67	17.1003
lbds_0.1bap	1172.09	77	15.2219
lbds_1bap	1426.43	71	20.0906
lbds_1bap	1458.56	84	17.3638
lbds_1bap	1317.1	72	18.293
lbds_1bap	1172.31	63	18.6081
lbds_1bap	1459.21	80	18.2401
lbds_1bap	1369.62	73	18.7618
lbds_1bap	1256.59	67	18.755
lbds_1bap	2550.51	95	26.8474
lbds_1bap	2693.06	101	26.664
lbds_1bap	1596.46	79	20.2084
lbds_1bap	1904.36	80	23.8044
lbds_1bap	1922.57	89	21.6019
lbds_1bap	1246.87	74	16.8496
lbds_1bap	1407.34	70	20.1049
lbds_1bap	1386.42	77	18.0055
lbds_1bap	1708.64	70	24.4091

## Sheet: ANOVA-Fig. 4b-PLL18
sample no.	genotype
1	WT_DMSO
2	WT_BAP
3	lbd3;4;11_DMSO
4	lbd3;4;11_BAP
Tests of Homogeneity of Variances
		Levene Statistic	df1	df2	Sig.
fold	Based on Mean	18.7681	3	12	7.94662e-05
	Based on Median	14.4619	3	12	0.00027371
	Based on Median and with adjusted df	14.4619	3	4.3759	0.0100463
	Based on trimmed mean	18.6993	3	12	8.08993e-05
Post Hoc Tests
Multiple Comparisons
Dependent Variable:	fold
(I) sample			Mean Difference (I-J)	Std. Error	Sig.	95% Confidence Interval
						Lower Bound	Upper Bound
Tamhane	1.00	2.00	-2.80250*	0.332525	0.011494	-4.58426	-1.02074
		3.00	.95750*	0.09268	0.0101939	0.400754	1.51425
		4.00	.83750*	0.0937528	0.013149	0.298275	1.37672
	2.00	1.00	2.80250*	0.332525	0.011494	1.02074	4.58426
		3.00	3.76000*	0.319733	0.00781404	1.78743	5.73257
		4.00	3.64000*	0.320046	0.00846777	1.67343	5.60657
	3.00	1.00	-.95750*	0.09268	0.0101939	-1.51425	-0.400754
		2.00	-3.76000*	0.319733	0.00781404	-5.73257	-1.78743
		4.00	-.12000*	0.0211148	0.0140645	-0.208672	-0.0313277
	4.00	1.00	-.83750*	0.0937528	0.013149	-1.37672	-0.298275
		2.00	-3.64000*	0.320046	0.00846777	-5.60657	-1.67343
		3.00	.12000*	0.0211148	0.0140645	0.0313277	0.208672
*. The mean difference is significant at the 0.05 level.

## Sheet: ANOVA-Fig. 4b-PLL19
sample no.	genotype
1	WT_DMSO
2	WT_BAP
3	lbd3;4;11_DMSO
4	lbd3;4;11_BAP
Tests of Homogeneity of Variances
		Levene Statistic	df1	df2	Sig.
fold	Based on Mean	5.37027	3	12	0.0141196
	Based on Median	4.66547	3	12	0.0220314
	Based on Median and with adjusted df	4.66547	3	3.32201	0.1061
	Based on trimmed mean	5.36128	3	12	0.0141972
Post Hoc Tests
Multiple Comparisons
Dependent Variable:	fold
(I) sample			Mean Difference (I-J)	Std. Error	Sig.	95% Confidence Interval
						Lower Bound	Upper Bound
Tamhane	1.00	2.00	-2.13000*	0.403237	0.0414792	-4.14431	-0.115693
		3.00	.79750*	0.14591	0.0476745	0.0121279	1.58287
		4.00	0.4825	0.143723	0.208672	-0.330807	1.29581
	2.00	1.00	2.13000*	0.403237	0.0414792	0.115693	4.14431
		3.00	2.92750*	0.380074	0.0249986	0.628591	5.22641
		4.00	2.61250*	0.37924	0.0355102	0.298283	4.92672
	3.00	1.00	-.79750*	0.14591	0.0476745	-1.58287	-0.0121279
		2.00	-2.92750*	0.380074	0.0249986	-5.22641	-0.628591
		4.00	-.31500*	0.0501248	0.0057266	-0.513078	-0.116922
	4.00	1.00	-0.4825	0.143723	0.208672	-1.29581	0.330807
		2.00	-2.61250*	0.37924	0.0355102	-4.92672	-0.298283
		3.00	.31500*	0.0501248	0.0057266	0.116922	0.513078
*. The mean difference is significant at the 0.05 level.

## Sheet: ANOVA-Fig. 4b-PLL22
sample no.	genotype
1	WT_DMSO
2	WT_BAP
3	lbd3;4;11_DMSO
4	lbd3;4;11_BAP
Tests of Homogeneity of Variances
		Levene Statistic	df1	df2	Sig.
fold	Based on Mean	0.247253	3	12	0.861723
	Based on Median	0.205176	3	12	0.890839
	Based on Median and with adjusted df	0.205176	3	5.40959	0.888936
	Based on trimmed mean	0.246628	3	12	0.862158
Multiple Comparisons
Dependent Variable:	fold
(I) sample			Mean Difference (I-J)	Std. Error	Sig.	95% Confidence Interval
						Lower Bound	Upper Bound
Tukey HSD	1.00	2.00	0.29	0.257726	0.681746	-0.475164	1.05516
		3.00	0.4425	0.257726	0.357288	-0.322664	1.20766
		4.00	0.4675	0.257726	0.313823	-0.297664	1.23266
	2.00	1.00	-0.29	0.257726	0.681746	-1.05516	0.475164
		3.00	0.1525	0.257726	0.932668	-0.612664	0.917664
		4.00	0.1775	0.257726	0.899432	-0.587664	0.942664
	3.00	1.00	-0.4425	0.257726	0.357288	-1.20766	0.322664
		2.00	-0.1525	0.257726	0.932668	-0.917664	0.612664
		4.00	0.025	0.257726	0.999654	-0.740164	0.790164
	4.00	1.00	-0.4675	0.257726	0.313823	-1.23266	0.297664
		2.00	-0.1775	0.257726	0.899432	-0.942664	0.587664
		3.00	-0.025	0.257726	0.999654	-0.790164	0.740164
*. The mean difference is significant at the 0.05 level.

## Sheet: ANOVA-Fig. 4b-PLL26
sample no.	genotype
1	WT_DMSO
2	WT_BAP
3	lbd3;4;11_DMSO
4	lbd3;4;11_BAP
Tests of Homogeneity of Variances
		Levene Statistic	df1	df2	Sig.
fold	Based on Mean	2.69158	3	12	0.0931807
	Based on Median	2.06432	3	12	0.158571
	Based on Median and with adjusted df	2.06432	3	6.14229	0.204424
	Based on trimmed mean	2.69399	3	12	0.0929979
Multiple Comparisons
Dependent Variable:	fold
(I) sample			Mean Difference (I-J)	Std. Error	Sig.	95% Confidence Interval
						Lower Bound	Upper Bound
Tukey HSD	1.00	2.00	-1.34250*	0.189289	6.47188e-05	-1.90448	-0.780521
		3.00	.63000*	0.189289	0.0267469	0.0680206	1.19198
		4.00	0.405	0.189289	0.195751	-0.156979	0.966979
	2.00	1.00	1.34250*	0.189289	6.47188e-05	0.780521	1.90448
		3.00	1.97250*	0.189289	1.20372e-06	1.41052	2.53448
		4	1.74750*	0.189289	4.40659e-06	1.18552	2.30948
	3.00	1.00	-.63000*	0.189289	0.0267469	-1.19198	-0.0680206
		2.00	-1.97250*	0.189289	1.20372e-06	-2.53448	-1.41052
		4.00	-0.225	0.189289	0.64495	-0.786979	0.336979
	4.00	1.00	-0.405	0.189289	0.195751	-0.966979	0.156979
		2.00	-1.74750*	0.189289	4.40659e-06	-2.30948	-1.18552
		3.00	0.225	0.189289	0.64495	-0.336979	0.786979
*. The mean difference is significant at the 0.05 level.

## Sheet: ANOVA-Fig. 4d
number	treatment
1	Mock
2	0.1µM BAP
3	1µM BAP
Cross-sectional area (µm2)
Tests of Between-Subjects Effects
Dependent Variable: Total radial area	area
Source	Type III Sum of Squares	df	Mean Square	F	Sig.	Partial Eta Squared
Corrected Model	1205959312.177a	8	1.50745e+08	181.979	1.67857e-73	0.906026
Intercept	3.24047e+09	1	3.24047e+09	3911.88	7.33956e-110	0.962834
genotype	8.20365e+08	2	4.10182e+08	495.17	4.76345e-67	0.867699
treatment	2.49511e+08	2	1.24756e+08	150.604	1.08307e-36	0.666084
genotype * treatment	1.03499e+08	4	2.58748e+07	31.2359	5.9868e-19	0.452787
Error	1.25083e+08	151	828367
Total	4.69309e+09	160
Corrected Total	1.33104e+09	159
a. R Squared = .906 (Adjusted R Squared = .901)
Pairwise Comparisons
Dependent Variable: Cross-sectional area (µm2)	area
genotype			Mean Difference (I-J)	Std. Error	Sig.b	95% Confidence Interval for Differenceb
						Lower Bound	Upper Bound
WT	1	2	-1669.636*	299.364	3.2962e-07	-2394.38	-944.894
		3	-4978.307*	291.576	1.32826e-36	-5684.2	-4272.42
	2	1	1669.636*	299.364	3.2962e-07	944.894	2394.38
		3	-3308.670*	295.7	4.54686e-21	-4024.54	-2592.8
	3	1	4978.307*	291.576	1.32826e-36	4272.42	5684.2
		2	3308.670*	295.7	4.54686e-21	2592.8	4024.54
plls	1	2	-1180.570*	308.822	0.000577307	-1928.21	-432.929
		3	-3705.496*	321.785	6.07586e-22	-4484.52	-2926.47
	2	1	1180.570*	308.822	0.000577307	432.929	1928.21
		3	-2524.926*	308.822	3.32314e-13	-3272.57	-1777.28
	3	1	3705.496*	321.785	6.07586e-22	2926.47	4484.52
		2	2524.926*	308.822	3.32314e-13	1777.28	3272.57
lbds	1	2	15.5051	303.851	1	-720.102	751.113
		3	-374.632	308.822	0.68096	-1122.27	373.01
	2	1	-15.5051	303.851	1	-751.113	720.102
		3	-390.137	317.018	0.661107	-1157.62	377.346
	3	1	374.632	308.822	0.68096	-373.01	1122.27
		2	390.137	317.018	0.661107	-377.346	1157.62
Based on estimated marginal means
*. The mean difference is significant at the .05 level.
b. Adjustment for multiple comparisons: Bonferroni.
Univariate Tests
Dependent Variable:	area
genotype		Sum of Squares	df	Mean Square	F	Sig.	Partial Eta Squared
WT	Contrast	2.51091e+08	2	1.25545e+08	151.558	7.88353e-37	0.667485
	Error	1.25083e+08	151	828367
plls	Contrast	1.15232e+08	2	5.7616e+07	69.5538	3.88643e-22	0.479503
	Error	1.25083e+08	151	828367
lbds	Contrast	1.61815e+06	2	809076	0.976713	0.378913	0.0127714
	Error	1.25083e+08	151	828367
Each F tests the simple effects of treatment within each level combination of the other effects shown. These tests are based on the linearly independent pairwise comparisons among the estimated marginal means.
Cell number in cross section
Tests of Between-Subjects Effects
Dependent Variable: Cell file number	number
Source	Type III Sum of Squares	df	Mean Square	F	Sig.	Partial Eta Squared
Corrected Model	403223.574a	8	50402.9	152.802	2.23188e-68	0.890055
Intercept	2.83626e+06	1	2.83626e+06	8598.46	5.1124e-135	0.982742
genotype	302293	2	151147	458.218	7.4635e-65	0.85854
treatment	71503.9	2	35752	108.386	6.47944e-30	0.58942
genotype * treatment	21471.9	4	5367.97	16.2736	4.19461e-11	0.301232
Error	49808.4	151	329.857
Total	3347472	160
Corrected Total	453032	159
a. R Squared = .890 (Adjusted R Squared = .884)
Pairwise Comparisons
Dependent Variable: Cell number in cross section	number
genotype			Mean Difference (I-J)	Std. Error	Sig.b	95% Confidence Interval for Differenceb
						Lower Bound	Upper Bound
WT	1	2	-27.208*	5.9738	3.22487e-05	-41.6698	-12.7454
		3	-73.713*	5.8184	4.85929e-25	-87.7992	-59.6271
	2	1	27.208*	5.9738	3.22487e-05	12.7454	41.6698
		3	-46.506*	5.9007	1.78721e-12	-60.7908	-32.2203
	3	1	73.713*	5.8184	4.85929e-25	59.6271	87.7992
		2	46.506*	5.9007	1.78721e-12	32.2203	60.7908
plls	1	2	-27.803*	6.16255	3.85668e-05	-42.7218	-12.8835
		3	-69.875*	6.42123	3.01782e-20	-85.4204	-54.3296
	2	1	27.803*	6.16255	3.85668e-05	12.8835	42.7218
		3	-42.072*	6.16255	5.92988e-10	-56.9915	-27.1532
	3	1	69.875*	6.42123	3.01782e-20	54.3296	85.4204
		2	42.072*	6.16255	5.92988e-10	27.1532	56.9915
lbds	1	2	-5.17028	6.06335	1	-19.8493	9.50876
		3	-11.8651	6.16255	0.168191	-26.7843	3.05405
	2	1	5.17028	6.06335	1	-9.50876	19.8493
		3	-6.69485	6.32609	0.874837	-22.01	8.62026
	3	1	11.8651	6.16255	0.168191	-3.05405	26.7843
		2	6.69485	6.32609	0.874837	-8.62026	22.01
Based on estimated marginal means
*. The mean difference is significant at the .05 level.
b. Adjustment for multiple comparisons: Bonferroni.
Univariate Tests
Dependent Variable: Cell number in cross section	number
genotype		Sum of Squares	df	Mean Square	F	Sig.	Partial Eta Squared
WT	Contrast	54325.3	2	27162.6	82.3467	6.57979e-25	0.521688
	Error	49808.4	151	329.857
plls	Contrast	39667	2	19833.5	60.1276	6.20475e-20	0.443328
	Error	49808.4	151	329.857
lbds	Contrast	1223.52	2	611.762	1.85463	0.160059	0.0239756
	Error	49808.4	151	329.857
Each F tests the simple effects of treatment within each level combination of the other effects shown. These tests are based on the linearly independent pairwise comparisons among the estimated marginal means.
Average cross-sectional cell area (µm2)
Tests of Between-Subjects Effects
Dependent Variable: Average cross-sectional cell area (µm2)	size
Source	Type III Sum of Squares	df	Mean Square	F	Sig.	Partial Eta Squared
Corrected Model	13806.634a	8	1725.83	172.493	6.3758e-72	0.901368
Intercept	146565	1	146565	14648.9	2.96587e-152	0.989797
genotype	11489.6	2	5744.78	574.18	2.66795e-71	0.883789
treatment	1514.03	2	757.014	75.6621	1.72608e-23	0.500536
genotype * treatment	518.615	4	129.654	12.9586	4.27477e-09	0.255551
Error	1510.78	151	10.0052
Total	165462	160
Corrected Total	15317.4	159
a. R Squared = .901 (Adjusted R Squared = .896)
Pairwise Comparisons
Dependent Variable: Average cross-sectional cell area (µm2)	size
genotype			Mean Difference (I-J)	Std. Error	Sig.b	95% Confidence Interval for Differenceb
						Lower Bound	Upper Bound
WT	1	2	-4.695*	1.0404	3.83223e-05	-7.21416	-2.17666
		3	-12.262*	1.01334	1.62695e-23	-14.7157	-9.80923
	2	1	4.695*	1.0404	3.83223e-05	2.17666	7.21416
		3	-7.567*	1.02767	3.24157e-11	-10.055	-5.07911
	3	1	12.262*	1.01334	1.62695e-23	9.80923	14.7157
		2	7.567*	1.02767	3.24157e-11	5.07911	10.055
plls	1	2	-2.11678	1.07327	0.151217	-4.71511	0.481553
		3	-7.849*	1.11832	2.1237e-10	-4.71511	-5.1418
	2	1	2.11678	1.07327	0.151217	-4.71511	4.71511
		3	-5.732*	1.07327	1.00076e-06	-4.71511	-3.13409
	3	1	7.849*	1.11832	2.1237e-10	-4.71511	10.5566
		2	5.732*	1.07327	1.00076e-06	-4.71511	8.33076
lbds	1	2	1.60714	1.056	0.390363	-4.71511	4.16365
		3	-1.75114	1.07327	0.314549	-4.71511	0.847192
	2	1	-1.60714	1.056	0.390363	-4.71511	0.949369
		3	-3.358*	1.10176	0.00815835	-4.71511	-0.690994
	3	1	1.75114	1.07327	0.314549	-4.71511	4.34948
		2	3.358*	1.10176	0.00815835	-4.71511	6.02557
Based on estimated marginal means
*. The mean difference is significant at the .05 level.
b. Adjustment for multiple comparisons: Bonferroni.
Univariate Tests
Dependent Variable: Average cross-sectional cell area (µm2)	size
genotype		Sum of Squares	df	Mean Square	F	Sig.	Partial Eta Squared
WT	Contrast	1496.38	2	748.188	74.78	2.68509e-23	0.497604
	Error	1510.78	151	10.0052
plls	Contrast	531.842	2	265.921	26.5783	1.2898e-10	0.260372
	Error	1510.78	151	10.0052
lbds	Contrast	92.964	2	46.482	4.64579	0.0110155	0.0579667
	Error	1510.78	151	10.0052
Each F tests the simple effects of treatment within each level combination of the other effects shown. These tests are based on the linearly independent pairwise comparisons among the estimated marginal means.
