# Supplementary material for: Cambium LBDs promote radial growth by regulating PLL-mediated pectin metabolism
Source: Nat Plants. 2025 Nov 14;11(12):2565–80. doi: 10.1038/s41477-025-02151-1 (PMC12711582; doi:10.1038/s41477-025-02151-1)
Supplement: Supplementary file 9 — Statistical source data. [file 41477_2025_2151_MOESM9_ESM.xlsx]

## Sheet: Source Data Fig. 5
Source Data Fig. 5: The source data of Figure 5.

## Sheet: Fig. 5a-Source data
Sample	Mol%	type
WT	23.7976	arabinose (Ara)
WT	23.0635	arabinose (Ara)
WT	24.0601	arabinose (Ara)
WT	22.5288	arabinose (Ara)
WT	6.47655	rhamnose (Rha)
WT	6.42021	rhamnose (Rha)
WT	6.51976	rhamnose (Rha)
WT	6.41108	rhamnose (Rha)
WT	2.63584	fucose (Fuc)
WT	2.39418	fucose (Fuc)
WT	2.51338	fucose (Fuc)
WT	2.57406	fucose (Fuc)
WT	18.0615	xylose (Xyl)
WT	17.6538	xylose (Xyl)
WT	18.0013	xylose (Xyl)
WT	17.5454	xylose (Xyl)
WT	2.51478	mannose (Man)
WT	2.37442	mannose (Man)
WT	2.39058	mannose (Man)
WT	2.55299	mannose (Man)
WT	0.415919	4-O-methyl-?-d-glucopyranosyl uronic acid (meGlcA)
WT	0.432544	4-O-methyl-?-d-glucopyranosyl uronic acid (meGlcA)
WT	0.371893	4-O-methyl-?-d-glucopyranosyl uronic acid (meGlcA)
WT	0.432663	4-O-methyl-?-d-glucopyranosyl uronic acid (meGlcA)
WT	12.0104	galactose (Gal)
WT	11.8489	galactose (Gal)
WT	12.5603	galactose (Gal)
WT	12.3499	galactose (Gal)
WT	29.4511	galacturonic acid (GalA)
WT	31.3399	galacturonic acid (GalA)
WT	28.9976	galacturonic acid (GalA)
WT	30.7249	galacturonic acid (GalA)
WT	3.76347	glucose (Glc)
WT	3.60785	glucose (Glc)
WT	3.74446	glucose (Glc)
WT	3.87623	glucose (Glc)
WT	0.872942	glucuronic acid (GlcA)
WT	0.864649	glucuronic acid (GlcA)
WT	0.840553	glucuronic acid (GlcA)
WT	1.00393	glucuronic acid (GlcA)
lbd3;4;11	25.7016	arabinose (Ara)
lbd3;4;11	24.5255	arabinose (Ara)
lbd3;4;11	24.5929	arabinose (Ara)
lbd3;4;11	24.8381	arabinose (Ara)
lbd3;4;11	6.33892	rhamnose (Rha)
lbd3;4;11	6.22411	rhamnose (Rha)
lbd3;4;11	6.53016	rhamnose (Rha)
lbd3;4;11	6.39548	rhamnose (Rha)
lbd3;4;11	3.38367	fucose (Fuc)
lbd3;4;11	3.3256	fucose (Fuc)
lbd3;4;11	3.16128	fucose (Fuc)
lbd3;4;11	3.338	fucose (Fuc)
lbd3;4;11	17.3031	xylose (Xyl)
lbd3;4;11	17.044	xylose (Xyl)
lbd3;4;11	17.5811	xylose (Xyl)
lbd3;4;11	17.4329	xylose (Xyl)
lbd3;4;11	2.48972	mannose (Man)
lbd3;4;11	2.47793	mannose (Man)
lbd3;4;11	2.34186	mannose (Man)
lbd3;4;11	2.60244	mannose (Man)
lbd3;4;11	0.659665	4-O-methyl-?-d-glucopyranosyl uronic acid (meGlcA)
lbd3;4;11	0.569496	4-O-methyl-?-d-glucopyranosyl uronic acid (meGlcA)
lbd3;4;11	0.575844	4-O-methyl-?-d-glucopyranosyl uronic acid (meGlcA)
lbd3;4;11	0.616353	4-O-methyl-?-d-glucopyranosyl uronic acid (meGlcA)
lbd3;4;11	12.3622	galactose (Gal)
lbd3;4;11	14.382	galactose (Gal)
lbd3;4;11	13.5081	galactose (Gal)
lbd3;4;11	12.3062	galactose (Gal)
lbd3;4;11	27.6309	galacturonic acid (GalA)
lbd3;4;11	27.1713	galacturonic acid (GalA)
lbd3;4;11	27.3171	galacturonic acid (GalA)
lbd3;4;11	27.7899	galacturonic acid (GalA)
lbd3;4;11	3.14171	glucose (Glc)
lbd3;4;11	3.27247	glucose (Glc)
lbd3;4;11	3.41997	glucose (Glc)
lbd3;4;11	3.60891	glucose (Glc)
lbd3;4;11	0.988517	glucuronic acid (GlcA)
lbd3;4;11	1.00759	glucuronic acid (GlcA)
lbd3;4;11	0.971579	glucuronic acid (GlcA)
lbd3;4;11	1.07166	glucuronic acid (GlcA)
LBD11 OE DMSO	23.0766	arabinose (Ara)
LBD11 OE DMSO	24.3088	arabinose (Ara)
LBD11 OE DMSO	23.9358	arabinose (Ara)
LBD11 OE DMSO	23.4113	arabinose (Ara)
LBD11 OE DMSO	6.00569	rhamnose (Rha)
LBD11 OE DMSO	6.34689	rhamnose (Rha)
LBD11 OE DMSO	6.41086	rhamnose (Rha)
LBD11 OE DMSO	6.10549	rhamnose (Rha)
LBD11 OE DMSO	2.75905	fucose (Fuc)
LBD11 OE DMSO	3.06837	fucose (Fuc)
LBD11 OE DMSO	2.83254	fucose (Fuc)
LBD11 OE DMSO	2.69384	fucose (Fuc)
LBD11 OE DMSO	16.0051	xylose (Xyl)
LBD11 OE DMSO	16.3515	xylose (Xyl)
LBD11 OE DMSO	16.3381	xylose (Xyl)
LBD11 OE DMSO	15.7797	xylose (Xyl)
LBD11 OE DMSO	2.46524	mannose (Man)
LBD11 OE DMSO	2.53604	mannose (Man)
LBD11 OE DMSO	2.5442	mannose (Man)
LBD11 OE DMSO	2.40699	mannose (Man)
LBD11 OE DMSO	0.491751	4-O-methyl-?-d-glucopyranosyl uronic acid (meGlcA)
LBD11 OE DMSO	0.543625	4-O-methyl-?-d-glucopyranosyl uronic acid (meGlcA)
LBD11 OE DMSO	0.464761	4-O-methyl-?-d-glucopyranosyl uronic acid (meGlcA)
LBD11 OE DMSO	0.39941	4-O-methyl-?-d-glucopyranosyl uronic acid (meGlcA)
LBD11 OE DMSO	15.4726	galactose (Gal)
LBD11 OE DMSO	13.3408	galactose (Gal)
LBD11 OE DMSO	13.1073	galactose (Gal)
LBD11 OE DMSO	15.602	galactose (Gal)
LBD11 OE DMSO	29.4597	galacturonic acid (GalA)
LBD11 OE DMSO	29.0895	galacturonic acid (GalA)
LBD11 OE DMSO	29.7986	galacturonic acid (GalA)
LBD11 OE DMSO	29.2564	galacturonic acid (GalA)
LBD11 OE DMSO	3.29587	glucose (Glc)
LBD11 OE DMSO	3.40607	glucose (Glc)
LBD11 OE DMSO	3.64964	glucose (Glc)
LBD11 OE DMSO	3.52349	glucose (Glc)
LBD11 OE DMSO	0.968468	glucuronic acid (GlcA)
LBD11 OE DMSO	1.0084	glucuronic acid (GlcA)
LBD11 OE DMSO	0.918229	glucuronic acid (GlcA)
LBD11 OE DMSO	0.821409	glucuronic acid (GlcA)
LBD11 OE EST	23.1833	arabinose (Ara)
LBD11 OE EST	21.8729	arabinose (Ara)
LBD11 OE EST	21.9273	arabinose (Ara)
LBD11 OE EST	21.741	arabinose (Ara)
LBD11 OE EST	6.31895	rhamnose (Rha)
LBD11 OE EST	6.45382	rhamnose (Rha)
LBD11 OE EST	6.41337	rhamnose (Rha)
LBD11 OE EST	6.34146	rhamnose (Rha)
LBD11 OE EST	2.53801	fucose (Fuc)
LBD11 OE EST	2.46801	fucose (Fuc)
LBD11 OE EST	2.4982	fucose (Fuc)
LBD11 OE EST	2.43265	fucose (Fuc)
LBD11 OE EST	15.7864	xylose (Xyl)
LBD11 OE EST	15.8787	xylose (Xyl)
LBD11 OE EST	15.7145	xylose (Xyl)
LBD11 OE EST	15.7219	xylose (Xyl)
LBD11 OE EST	2.27308	mannose (Man)
LBD11 OE EST	2.39535	mannose (Man)
LBD11 OE EST	2.391	mannose (Man)
LBD11 OE EST	2.37605	mannose (Man)
LBD11 OE EST	0.450934	4-O-methyl-?-d-glucopyranosyl uronic acid (meGlcA)
LBD11 OE EST	0.457469	4-O-methyl-?-d-glucopyranosyl uronic acid (meGlcA)
LBD11 OE EST	0.437644	4-O-methyl-?-d-glucopyranosyl uronic acid (meGlcA)
LBD11 OE EST	0.436426	4-O-methyl-?-d-glucopyranosyl uronic acid (meGlcA)
LBD11 OE EST	15.4973	galactose (Gal)
LBD11 OE EST	14.9962	galactose (Gal)
LBD11 OE EST	15.4547	galactose (Gal)
LBD11 OE EST	15.8359	galactose (Gal)
LBD11 OE EST	29.5806	galacturonic acid (GalA)
LBD11 OE EST	30.7787	galacturonic acid (GalA)
LBD11 OE EST	30.6373	galacturonic acid (GalA)
LBD11 OE EST	30.5119	galacturonic acid (GalA)
LBD11 OE EST	3.56664	glucose (Glc)
LBD11 OE EST	3.83147	glucose (Glc)
LBD11 OE EST	3.65127	glucose (Glc)
LBD11 OE EST	3.70222	glucose (Glc)
LBD11 OE EST	0.804817	glucuronic acid (GlcA)
LBD11 OE EST	0.867422	glucuronic acid (GlcA)
LBD11 OE EST	0.874648	glucuronic acid (GlcA)
LBD11 OE EST	0.900555	glucuronic acid (GlcA)
WT_2	21.0316	arabinose (Ara)
WT_2	21.768	arabinose (Ara)
WT_2	21.4104	arabinose (Ara)
WT_2	20.7843	arabinose (Ara)
WT_2	7.58912	rhamnose (Rha)
WT_2	7.45933	rhamnose (Rha)
WT_2	7.32803	rhamnose (Rha)
WT_2	7.64766	rhamnose (Rha)
WT_2	2.63268	fucose (Fuc)
WT_2	2.70626	fucose (Fuc)
WT_2	2.39777	fucose (Fuc)
WT_2	2.36102	fucose (Fuc)
WT_2	20.8104	xylose (Xyl)
WT_2	20.6523	xylose (Xyl)
WT_2	20.1969	xylose (Xyl)
WT_2	21.1595	xylose (Xyl)
WT_2	2.52129	mannose (Man)
WT_2	2.48231	mannose (Man)
WT_2	2.54147	mannose (Man)
WT_2	2.48356	mannose (Man)
WT_2	0.508897	4-O-methyl-?-d-glucopyranosyl uronic acid (meGlcA)
WT_2	0.522835	4-O-methyl-?-d-glucopyranosyl uronic acid (meGlcA)
WT_2	0.496296	4-O-methyl-?-d-glucopyranosyl uronic acid (meGlcA)
WT_2	0.502433	4-O-methyl-?-d-glucopyranosyl uronic acid (meGlcA)
WT_2	10.9549	galactose (Gal)
WT_2	11.0327	galactose (Gal)
WT_2	12.215	galactose (Gal)
WT_2	10.8249	galactose (Gal)
WT_2	28.6631	galacturonic acid (GalA)
WT_2	28.0242	galacturonic acid (GalA)
WT_2	28.1241	galacturonic acid (GalA)
WT_2	29.0351	galacturonic acid (GalA)
WT_2	4.01485	glucose (Glc)
WT_2	4.06288	glucose (Glc)
WT_2	4.08656	glucose (Glc)
WT_2	3.98565	glucose (Glc)
WT_2	1.27327	glucuronic acid (GlcA)
WT_2	1.28925	glucuronic acid (GlcA)
WT_2	1.20349	glucuronic acid (GlcA)
WT_2	1.21579	glucuronic acid (GlcA)
pll19;22;26	24.2338	arabinose (Ara)
pll19;22;26	23.3569	arabinose (Ara)
pll19;22;26	24.9909	arabinose (Ara)
pll19;22;26	24.6478	arabinose (Ara)
pll19;22;26	7.65912	rhamnose (Rha)
pll19;22;26	7.4692	rhamnose (Rha)
pll19;22;26	7.47241	rhamnose (Rha)
pll19;22;26	7.37539	rhamnose (Rha)
pll19;22;26	2.82975	fucose (Fuc)
pll19;22;26	2.79773	fucose (Fuc)
pll19;22;26	2.9278	fucose (Fuc)
pll19;22;26	2.72966	fucose (Fuc)
pll19;22;26	19.5271	xylose (Xyl)
pll19;22;26	20.1052	xylose (Xyl)
pll19;22;26	19.4523	xylose (Xyl)
pll19;22;26	19.0081	xylose (Xyl)
pll19;22;26	2.50003	mannose (Man)
pll19;22;26	2.51087	mannose (Man)
pll19;22;26	2.54636	mannose (Man)
pll19;22;26	2.50992	mannose (Man)
pll19;22;26	0.578447	4-O-methyl-?-d-glucopyranosyl uronic acid (meGlcA)
pll19;22;26	0.542887	4-O-methyl-?-d-glucopyranosyl uronic acid (meGlcA)
pll19;22;26	0.559982	4-O-methyl-?-d-glucopyranosyl uronic acid (meGlcA)
pll19;22;26	0.583882	4-O-methyl-?-d-glucopyranosyl uronic acid (meGlcA)
pll19;22;26	11.3213	galactose (Gal)
pll19;22;26	11.1866	galactose (Gal)
pll19;22;26	11.5086	galactose (Gal)
pll19;22;26	12.0431	galactose (Gal)
pll19;22;26	26.1992	galacturonic acid (GalA)
pll19;22;26	26.5424	galacturonic acid (GalA)
pll19;22;26	25.7562	galacturonic acid (GalA)
pll19;22;26	26.1754	galacturonic acid (GalA)
pll19;22;26	3.87444	glucose (Glc)
pll19;22;26	4.16377	glucose (Glc)
pll19;22;26	3.52894	glucose (Glc)
pll19;22;26	3.61167	glucose (Glc)
pll19;22;26	1.27687	glucuronic acid (GlcA)
pll19;22;26	1.32451	glucuronic acid (GlcA)
pll19;22;26	1.25645	glucuronic acid (GlcA)
pll19;22;26	1.31505	glucuronic acid (GlcA)

## Sheet: Fig. 5b-Source data
sample	activity
PET28a	5.41373
PET28a	10.5425
PET28a	24.2193
PLL18-co	40.4605
PLL18-co	60.9757
PLL18-co	96.8773

## Sheet: Fig. 5d-Source data
Sample	Relative LM19 signal intensity
WT	1.08622
WT	1.01932
WT	1.00803
WT	0.969615
WT	0.979185
WT	1.061
WT	0.929107
WT	0.975351
WT	0.990563
WT	1.05347
WT	0.990407
WT	0.992137
WT	0.947872
WT	0.951707
WT	1.08876
WT	1.00707
WT	1.03014
WT	1.00782
WT	0.973558
WT	1.03501
WT	1.03007
WT	1.01472
WT	0.930447
WT	0.973558
WT	0.954871
pll19;22;26	1.31716
pll19;22;26	1.22752
pll19;22;26	1.04714
pll19;22;26	1.12925
pll19;22;26	1.13199
pll19;22;26	1.0818
pll19;22;26	1.13798
pll19;22;26	1.16137
pll19;22;26	1.01502
pll19;22;26	1.16446
pll19;22;26	1.14435
pll19;22;26	1.17372
pll19;22;26	1.23765
pll19;22;26	0.939019
pll19;22;26	1.07803
pll19;22;26	1.06271
pll19;22;26	1.01969
pll19;22;26	1.06793
pll19;22;26	1.10621
pll19;22;26	1.12724
pll19;22;26	1.17912
pll19;22;26	1.13617
pll19;22;26	1.13841
lbd3;4;11	1.07177
lbd3;4;11	1.29629
lbd3;4;11	1.06996
lbd3;4;11	1.18424
lbd3;4;11	1.08497
lbd3;4;11	1.25621
lbd3;4;11	1.12351
lbd3;4;11	1.01178
lbd3;4;11	1.02657
lbd3;4;11	1.01488
lbd3;4;11	1.04656
lbd3;4;11	0.916716
lbd3;4;11	1.18333
lbd3;4;11	1.09123
lbd3;4;11	1.13509
lbd3;4;11	1.13771
lbd3;4;11	1.19052
lbd3;4;11	1.29495
lbd3;4;11	1.06661

## Sheet: Fig. 5f-Source data
sample	Relative LM19 signal intensity
LBD11 DMSO	1.02936
LBD11 DMSO	0.601364
LBD11 DMSO	0.649373
LBD11 DMSO	0.972983
LBD11 DMSO	0.957063
LBD11 DMSO	0.940706
LBD11 DMSO	1.09344
LBD11 DMSO	1.44487
LBD11 DMSO	1.50901
LBD11 DMSO	1.18294
LBD11 DMSO	1.0106
LBD11 DMSO	0.928158
LBD11 DMSO	0.753601
LBD11 DMSO	0.926535
LBD11 EST1day	0.521172
LBD11 EST1day	0.586131
LBD11 EST1day	0.820153
LBD11 EST1day	0.64569
LBD11 EST1day	0.929032
LBD11 EST1day	0.851961
LBD11 EST1day	1.12697
LBD11 EST1day	1.22036
LBD11 EST1day	1.01022
LBD11 EST1day	1.01528
LBD11 EST1day	1.24687
LBD11 EST1day	0.544927
LBD11 EST1day	0.612914
LBD11 EST1day	0.687269
LBD11 EST1day	0.53294
LBD11 EST1day	0.53422
LBD11 EST1day	0.54964
LBD11 EST1day	0.608762
LBD11 EST1day	0.474973
LBD11 EST1day	0.692107
LBD11 EST1day	0.95981
LBD11 EST1day	1.11714
LBD11 EST1day	1.18615
LBD11 EST2day	0.793744
LBD11 EST2day	1.14692
LBD11 EST2day	1.00551
LBD11 EST2day	1.0798
LBD11 EST2day	1.1216
LBD11 EST2day	0.893321
LBD11 EST2day	0.955908
LBD11 EST2day	0.955752
LBD11 EST2day	0.693325
LBD11 EST2day	0.598086
LBD11 EST2day	0.540369
LBD11 EST2day	0.572677
LBD11 EST2day	0.615193
LBD11 EST2day	0.661485
LBD11 EST2day	0.716955
LBD11 EST2day	0.84987
LBD11 EST2day	0.761187
LBD11 EST2day	0.654461
LBD11 EST2day	0.758877

## Sheet: ANOVA-Fig. 5d
sample no.	genotype
1	WT
2	pll19;22;26
3	lbd3;4;11
Tests of Homogeneity of Variances
		Levene Statistic	df1	df2	Sig.
lm19	Based on Mean	5.06	2	64	0.009
	Based on Median	4.126	2	64	0.021
	Based on Median and with adjusted df	4.126	2	47.796	0.022
	Based on trimmed mean	5.099	2	64	0.009
Multiple Comparisons
Dependent Variable: lm19
	(I) sample	(J) sample	Mean Difference (I-J)	Std. Error	Sig.	95% Confidence Interval
						Lower Bound
Tamhane	1	2	-.122780*	0.019044	<.001	-0.17066
		3	-.115941*	0.024655	<.001	-0.17936
	2	1	.122780*	0.019044	<.001	0.0749
		3	0.006839	0.028573	0.993	-0.06486
	3	1	.115941*	0.024655	<.001	0.05252
		2	-0.006839	0.028573	0.993	-0.07854

## Sheet: ANOVA-Fig. 5f
sample no.	genotype
1	WT
2	pll19;22;26
3	lbd3;4;11
Tests of Homogeneity of Variances
		Levene Statistic	df1	df2	Sig.
force	Based on Mean	28.823	2	158	<.001
	Based on Median	22.788	2	158	<.001
	Based on Median and with adjusted df	22.788	2	73.094	<.001
	Based on trimmed mean	26.734	2	158	<.001
Multiple Comparisons
Dependent Variable: force
	(I) sample	(J) sample	Mean Difference (I-J)	Std. Error	Sig.	95% Confidence Interval
						Lower Bound
Tamhane	1	2	-7.2271042*	0.861772	<.001	-9.37787
		3	-7.3050074*	1.26338	<.001	-10.4864
	2	1	7.2271042*	0.861772	<.001	5.07634
		3	-0.0779032	1.4916	1	-3.75527
	3	1	7.3050074*	1.26338	<.001	4.1236
		2	0.0779032	1.4916	1	-3.59946
