# Supplementary material for: Cambium LBDs promote radial growth by regulating PLL-mediated pectin metabolism
Source: Nat Plants. 2025 Nov 14;11(12):2565–80. doi: 10.1038/s41477-025-02151-1 (PMC12711582; doi:10.1038/s41477-025-02151-1)
Supplement: Supplementary file 10 — Statistical source data. [file 41477_2025_2151_MOESM10_ESM.xlsx]

## Sheet: Source Data ED Fig. 6
Source Data Extended Data Fig. 6 : The source data of Extended Data Figure 6.

## Sheet: ED Fig. 6a-Source data
sample	treatment	Normalized whole area
lbd3;4;11	DMSO	0.61279
lbd3;4;11	DMSO	0.591636
lbd3;4;11	DMSO	0.720982
lbd3;4;11	DMSO	0.590533
lbd3;4;11	DMSO	0.587672
lbd3;4;11	DMSO	0.850014
lbd3;4;11	DMSO	0.624528
lbd3;4;11	DMSO	0.589564
lbd3;4;11	DMSO	0.587672
lbd3;4;11	DMSO	0.694331
lbd3;4;11	DMSO	0.56007
lbd3;4;11	DMSO	0.725546
lbd3;4;11	DMSO	0.479785
lbd3;4;11	DMSO	0.658703
lbd3;4;11	DMSO	0.61213
lbd3;4;11	DMSO	1.32633
lbd3;4;11	DMSO	0.887821
lbd3;4;11	DMSO	0.650211
lbd3;4;11	DMSO	0.65074
lbd3;4;11	DMSO	3.10782
lbd3;4;11	DMSO	5.06807
lbd3;4;11	DMSO	1.63796
lbd3;4;11	DMSO	0.449986
lbd3;4;11	DMSO	0.766259
lbd3;4;11	DMSO	0.821004
lbd3;4;11	DMSO	0.545453
lbd3;4;11	DMSO	1.58935
lbd3;4;11	DMSO	1.01304
lbd3;4;11	EST	5.10338
lbd3;4;11	EST	0.694331
lbd3;4;11	EST	0.621219
lbd3;4;11	EST	1.15621
lbd3;4;11	EST	2.40203
lbd3;4;11	EST	1.99926
lbd3;4;11	EST	0.600334
lbd3;4;11	EST	0.752655
lbd3;4;11	EST	0.610566
lbd3;4;11	EST	1.60713
lbd3;4;11	EST	0.464074
lbd3;4;11	EST	0.488071
lbd3;4;11	EST	0.505889
lbd3;4;11	EST	0.852714
lbd3;4;11	EST	0.81974
lbd3;4;11	EST	0.487075
lbd3;4;11	EST	0.584121
lbd3;4;11	EST	0.529451
lbd3;4;11	EST	0.512758
lbd3;4;11	EST	0.483479
lbd3;4;11	EST	1.2779
lbd3;4;11	EST	0.642355
lbd3;4;11	EST	0.574974
lbd3;4;11	EST	0.567917
EXPA1	DMSO	1.44657
EXPA1	DMSO	0.401797
EXPA1	DMSO	0.528756
EXPA1	DMSO	0.443564
EXPA1	DMSO	0.392675
EXPA1	DMSO	1.35235
EXPA1	DMSO	1.79188
EXPA1	DMSO	1.00458
EXPA1	DMSO	0.985082
EXPA1	DMSO	0.667797
EXPA1	DMSO	0.487427
EXPA1	DMSO	1.69655
EXPA1	DMSO	0.887744
EXPA1	DMSO	0.519735
EXPA1	DMSO	0.501426
EXPA1	DMSO	0.813426
EXPA1	DMSO	0.858602
EXPA1	DMSO	1.02723
EXPA1	DMSO	0.768113
EXPA1	DMSO	2.06174
EXPA1	DMSO	1.11848
EXPA1	DMSO	0.397494
EXPA1	DMSO	0.853201
EXPA1	DMSO	3.13512
EXPA1	DMSO	1.37912
EXPA1	DMSO	0.472214
EXPA1	DMSO	0.566587
EXPA1	DMSO	1.66765
EXPA1	DMSO	0.773091
EXPA1	EST	0.745258
EXPA1	EST	0.477553
EXPA1	EST	2.3798
EXPA1	EST	1.01788
EXPA1	EST	1.14608
EXPA1	EST	1.35864
EXPA1	EST	0.545379
EXPA1	EST	0.701241
EXPA1	EST	0.443866
EXPA1	EST	1.82618
EXPA1	EST	3.56054
EXPA1	EST	1.00526
EXPA1	EST	1.49445
EXPA1	EST	2.0893
EXPA1	EST	1.48028
EXPA1	EST	0.886832
EXPA1	EST	0.334884
EXPA1	EST	0.581125
EXPA1	EST	1.59911
EXPA1	EST	0.700099
EXPA1	EST	1.38392
EXPA1	EST	0.707314
EXPA1	EST	0.45197
EXPA1	EST	0.435295
EXPA1	EST	0.422633
EXPA1	EST	0.849404
EXPA1	EST	0.338743
EXPA1	EST	1.3688
EXPA1	EST	0.859851
EXPA1	EST	0.5838
EXPA1	EST	0.523837
EXPA1	EST	0.749839
EXPA1	EST	0.414198
EXPA1	EST	0.649577
EXPA1	EST	0.506132
EXPA1	EST	1.13413
EXPA1	EST	0.479773
EXPA1	EST	0.385625
EXPA1	EST	1.11941
EXPA4	DMSO	0.569327
EXPA4	DMSO	1.03872
EXPA4	DMSO	0.661936
EXPA4	DMSO	1.09721
EXPA4	DMSO	0.571372
EXPA4	DMSO	1.85704
EXPA4	DMSO	0.758638
EXPA4	DMSO	0.589549
EXPA4	DMSO	0.454448
EXPA4	DMSO	1.69796
EXPA4	DMSO	0.902159
EXPA4	DMSO	0.509289
EXPA4	DMSO	0.707306
EXPA4	DMSO	0.65086
EXPA4	DMSO	2.15742
EXPA4	DMSO	0.683659
EXPA4	DMSO	0.65726
EXPA4	DMSO	0.605718
EXPA4	DMSO	1.8952
EXPA4	DMSO	1.70928
EXPA4	DMSO	2.06583
EXPA4	DMSO	1.12333
EXPA4	DMSO	0.618772
EXPA4	DMSO	0.611734
EXPA4	DMSO	0.805986
EXPA4	EST	1.1367
EXPA4	EST	0.734553
EXPA4	EST	3.12834
EXPA4	EST	1.32566
EXPA4	EST	1.5981
EXPA4	EST	0.952547
EXPA4	EST	0.728993
EXPA4	EST	0.904019
EXPA4	EST	0.803069
EXPA4	EST	0.68984
EXPA4	EST	0.969772
EXPA4	EST	0.927857
EXPA4	EST	1.01889
EXPA4	EST	0.68984
EXPA4	EST	0.722411
EXPA4	EST	0.974594
EXPA4	EST	0.849852
EXPA4	EST	2.4306
EXPA4	EST	1.87324
EXPA4	EST	0.730114
EXPA4	EST	0.989973
EXPA4	EST	2.91087
EXPA4	EST	1.8477
EXPA4	EST	0.717224
EXPA8	DMSO	0.829738
EXPA8	DMSO	0.96434
EXPA8	DMSO	0.741354
EXPA8	DMSO	2.27265
EXPA8	DMSO	1.39699
EXPA8	DMSO	0.594705
EXPA8	DMSO	0.721704
EXPA8	DMSO	0.943379
EXPA8	DMSO	0.580067
EXPA8	DMSO	1.86898
EXPA8	DMSO	0.530393
EXPA8	DMSO	2.70105
EXPA8	DMSO	0.467154
EXPA8	DMSO	1.27862
EXPA8	DMSO	0.433095
EXPA8	DMSO	0.557654
EXPA8	DMSO	0.776645
EXPA8	DMSO	0.66906
EXPA8	DMSO	0.675297
EXPA8	DMSO	0.993986
EXPA8	DMSO	0.704603
EXPA8	DMSO	1.36653
EXPA8	DMSO	1.31485
EXPA8	DMSO	0.54698
EXPA8	DMSO	1.46866
EXPA8	DMSO	0.601526
EXPA8	DMSO	0.924179
EXPA8	DMSO	0.480163
EXPA8	DMSO	0.601527
EXPA8	DMSO	1.15734
EXPA8	DMSO	0.684633
EXPA8	DMSO	0.579657
EXPA8	DMSO	1.18092
EXPA8	DMSO	1.38278
EXPA8	DMSO	2.18929
EXPA8	DMSO	1.08929
EXPA8	DMSO	1.59913
EXPA8	DMSO	0.504564
EXPA8	DMSO	0.73988
EXPA8	DMSO	0.886637
EXPA8	EST	2.65158
EXPA8	EST	0.434745
EXPA8	EST	0.630635
EXPA8	EST	0.57458
EXPA8	EST	0.705227
EXPA8	EST	2.16948
EXPA8	EST	0.626159
EXPA8	EST	0.878308
EXPA8	EST	1.28084
EXPA8	EST	0.615026
EXPA8	EST	0.94702
EXPA8	EST	0.550106
EXPA8	EST	0.781713
EXPA8	EST	0.524163
EXPA8	EST	0.971035
EXPA8	EST	1.15781
EXPA8	EST	1.06189
EXPA8	EST	0.577889
EXPA8	EST	2.79999
EXPA8	EST	0.636169
EXPA8	EST	0.580067
EXPA8	EST	0.603429
EXPA8	EST	0.857923
EXPA8	EST	0.596718
EXPA8	EST	0.502807
EXPA8	EST	0.794558
EXPA8	EST	0.558096
EXPA8	EST	0.541437
EXPA8	EST	3.38637
EXPA8	EST	2.07883
EXPA8	EST	0.551032
EXPA8	EST	1.03445
EXPA8	EST	2.82195
EXPA8	EST	1.27201
EXPA8	EST	1.73071
EXPA8	EST	1.19382
EXPA8	EST	2.193
EXPA8	EST	2.73182
EXPA9	DMSO	0.439466
EXPA9	DMSO	0.837408
EXPA9	DMSO	0.543939
EXPA9	DMSO	2.58127
EXPA9	DMSO	0.630989
EXPA9	DMSO	0.603069
EXPA9	DMSO	0.964476
EXPA9	DMSO	0.53893
EXPA9	DMSO	0.674753
EXPA9	DMSO	1.28003
EXPA9	DMSO	2.62857
EXPA9	DMSO	0.643924
EXPA9	DMSO	0.753818
EXPA9	DMSO	1.53566
EXPA9	DMSO	0.837247
EXPA9	DMSO	0.473482
EXPA9	DMSO	0.545489
EXPA9	DMSO	1.08426
EXPA9	DMSO	2.02309
EXPA9	DMSO	0.673497
EXPA9	DMSO	0.70442
EXPA9	DMSO	1.34503
EXPA9	DMSO	0.657182
EXPA9	EST	2.18173
EXPA9	EST	0.637879
EXPA9	EST	0.490641
EXPA9	EST	0.692616
EXPA9	EST	0.656852
EXPA9	EST	0.668237
EXPA9	EST	0.496541
EXPA9	EST	1.03039
EXPA9	EST	0.56159
EXPA9	EST	0.57249
EXPA9	EST	0.583185
EXPA9	EST	0.571609
EXPA9	EST	0.703664
EXPA9	EST	0.529491
EXPA9	EST	1.36525
EXPA9	EST	1.10633
EXPA9	EST	0.68035
EXPA9	EST	0.49817
EXPA9	EST	0.533369
EXPA9	EST	0.61693
EXPA9	EST	0.776243
EXPA9	EST	0.598486
EXPA9	EST	0.524444
EXPA9	EST	0.966299
EXPA9	EST	0.639686
EXPA9	EST	0.61693
EXPA10	DMSO	0.504052
EXPA10	DMSO	0.876076
EXPA10	DMSO	0.650807
EXPA10	DMSO	0.669357
EXPA10	DMSO	0.766151
EXPA10	DMSO	2.52084
EXPA10	DMSO	1.33651
EXPA10	DMSO	1.51306
EXPA10	DMSO	1.30527
EXPA10	DMSO	0.871451
EXPA10	DMSO	0.539193
EXPA10	DMSO	0.681408
EXPA10	DMSO	0.539193
EXPA10	DMSO	0.844095
EXPA10	DMSO	1.46118
EXPA10	DMSO	0.47831
EXPA10	DMSO	0.573206
EXPA10	DMSO	0.821657
EXPA10	DMSO	1.79773
EXPA10	DMSO	0.923687
EXPA10	DMSO	1.49446
EXPA10	DMSO	0.597321
EXPA10	DMSO	1.03124
EXPA10	DMSO	1.92596
EXPA10	DMSO	0.626981
EXPA10	DMSO	0.650807
EXPA10	EST	0.784073
EXPA10	EST	0.806168
EXPA10	EST	0.957733
EXPA10	EST	0.836594
EXPA10	EST	0.82481
EXPA10	EST	0.707041
EXPA10	EST	1.12622
EXPA10	EST	1.03606
EXPA10	EST	0.602854
EXPA10	EST	0.968095
EXPA10	EST	0.571057
EXPA10	EST	0.855569
EXPA10	EST	0.830121
EXPA10	EST	0.615699
EXPA10	EST	0.830121
EXPA10	EST	0.789543
EXPA10	EST	1.55814
EXPA10	EST	3.4022
EXPA10	EST	0.661361
EXPA10	EST	0.614788
EXPA10	EST	1.37999
EXPA10	EST	1.06948
EXPA10	EST	1.49303
EXPA10	EST	3.63587
EXPA10	EST	0.68865
EXPA10	EST	0.544822
EXPA10	EST	1.03719
EXPA10	EST	1.01304
EXPA10	EST	0.843844
EXPA15	DMSO	0.718806
EXPA15	DMSO	2.16851
EXPA15	DMSO	0.65218
EXPA15	DMSO	0.563283
EXPA15	DMSO	0.978818
EXPA15	DMSO	0.614174
EXPA15	DMSO	2.29972
EXPA15	DMSO	0.584093
EXPA15	DMSO	0.738746
EXPA15	DMSO	0.685282
EXPA15	DMSO	0.837604
EXPA15	DMSO	0.54658
EXPA15	DMSO	2.04067
EXPA15	DMSO	0.718806
EXPA15	DMSO	0.581834
EXPA15	DMSO	0.967476
EXPA15	DMSO	0.686412
EXPA15	DMSO	0.738289
EXPA15	DMSO	0.659102
EXPA15	DMSO	0.608588
EXPA15	DMSO	0.982332
EXPA15	DMSO	0.513325
EXPA15	DMSO	0.865273
EXPA15	DMSO	0.65747
EXPA15	DMSO	1.26858
EXPA15	DMSO	2.18417
EXPA15	DMSO	1.40481
EXPA15	DMSO	1.73507
EXPA15	EST	0.737635
EXPA15	EST	1.42572
EXPA15	EST	0.85186
EXPA15	EST	3.23066
EXPA15	EST	0.845423
EXPA15	EST	0.414835
EXPA15	EST	1.08762
EXPA15	EST	3.63218
EXPA15	EST	1.78234
EXPA15	EST	2.50829
EXPA15	EST	0.874615
EXPA15	EST	2.37893
EXPA15	EST	2.3347
EXPA15	EST	0.662321
EXPA15	EST	0.614174
EXPA15	EST	3.92428
EXPA15	EST	3.28017
EXPA15	EST	0.759493
EXPA15	EST	1.84227
EXPA15	EST	0.904992
EXPA15	EST	0.758615
EXPA15	EST	0.633289
EXPA15	EST	0.978818
EXPA15	EST	1.04397
EXPA15	EST	0.894376
EXPB2	DMSO	0.974685
EXPB2	DMSO	0.796881
EXPB2	DMSO	0.516761
EXPB2	DMSO	0.52762
EXPB2	DMSO	1.01181
EXPB2	DMSO	1.471
EXPB2	DMSO	1.06585
EXPB2	DMSO	0.778766
EXPB2	DMSO	2.21721
EXPB2	DMSO	0.641023
EXPB2	DMSO	0.902569
EXPB2	DMSO	1.47022
EXPB2	DMSO	2.23962
EXPB2	DMSO	0.734247
EXPB2	DMSO	0.775791
EXPB2	DMSO	0.414092
EXPB2	DMSO	2.10961
EXPB2	DMSO	0.905261
EXPB2	DMSO	0.635559
EXPB2	DMSO	0.646179
EXPB2	DMSO	0.746341
EXPB2	DMSO	1.16195
EXPB2	DMSO	0.889627
EXPB2	DMSO	0.617718
EXPB2	DMSO	0.610612
EXPB2	DMSO	0.694515
EXPB2	DMSO	0.593238
EXPB2	DMSO	1.66738
EXPB2	DMSO	1.18385
EXPB2	EST	0.566498
EXPB2	EST	1.41981
EXPB2	EST	1.11996
EXPB2	EST	0.617189
EXPB2	EST	4.10095
EXPB2	EST	2.49593
EXPB2	EST	3.15609
EXPB2	EST	1.11203
EXPB2	EST	1.77723
EXPB2	EST	3.15149
EXPB2	EST	2.64714
EXPB2	EST	1.1541
EXPB2	EST	1.28999
EXPB2	EST	1.04383
EXPB2	EST	1.08704
EXPB2	EST	0.605279
EXPB2	EST	3.65148
EXPB2	EST	1.77723
EXPB2	EST	1.41269
EXPB2	EST	0.974085
EXPB2	EST	1.2758
EXPB2	EST	3.38727
EXPB2	EST	0.578495
EXPB2	EST	2.06607
EXPB2	EST	1.0911
EXPB2	EST	2.50859
EXPB2	EST	1.2142
EXPB3	DMSO	0.636003
EXPB3	DMSO	0.477769
EXPB3	DMSO	1.46409
EXPB3	DMSO	0.54189
EXPB3	DMSO	0.665283
EXPB3	DMSO	0.875586
EXPB3	DMSO	0.591737
EXPB3	DMSO	1.5992
EXPB3	DMSO	1.70416
EXPB3	DMSO	0.824878
EXPB3	DMSO	1.04552
EXPB3	DMSO	0.631128
EXPB3	DMSO	0.602193
EXPB3	DMSO	1.79067
EXPB3	DMSO	1.3317
EXPB3	DMSO	1.22917
EXPB3	DMSO	1.48402
EXPB3	DMSO	0.985444
EXPB3	DMSO	0.714142
EXPB3	DMSO	0.778989
EXPB3	DMSO	0.564997
EXPB3	DMSO	0.862082
EXPB3	DMSO	0.841099
EXPB3	DMSO	0.495549
EXPB3	DMSO	2.26269
EXPB3	EST	0.963102
EXPB3	EST	0.528696
EXPB3	EST	0.848705
EXPB3	EST	2.36898
EXPB3	EST	1.48124
EXPB3	EST	0.55152
EXPB3	EST	0.682555
EXPB3	EST	1.96306
EXPB3	EST	0.766543
EXPB3	EST	1.27115
EXPB3	EST	0.608804
EXPB3	EST	1.73905
EXPB3	EST	1.54078
PLL17	DMSO	0.70292
PLL17	DMSO	0.794188
PLL17	DMSO	1.23826
PLL17	DMSO	1.02139
PLL17	DMSO	0.576208
PLL17	DMSO	2.45078
PLL17	DMSO	0.604291
PLL17	DMSO	0.540715
PLL17	DMSO	0.711802
PLL17	DMSO	0.767508
PLL17	DMSO	0.916307
PLL17	DMSO	0.905814
PLL17	DMSO	0.784475
PLL17	DMSO	0.772459
PLL17	DMSO	0.642452
PLL17	DMSO	2.708
PLL17	DMSO	0.743861
PLL17	DMSO	1.28962
PLL17	DMSO	1.46721
PLL17	DMSO	0.793974
PLL17	DMSO	0.875554
PLL17	DMSO	0.846943
PLL17	DMSO	0.845257
PLL17	EST	1.20688
PLL17	EST	0.844314
PLL17	EST	0.862695
PLL17	EST	0.741822
PLL17	EST	2.6308
PLL17	EST	0.833695
PLL17	EST	0.942804
PLL17	EST	0.744137
PLL17	EST	0.59722
PLL17	EST	1.20688
PLL17	EST	1.01687
PLL17	EST	2.81606
PLL17	EST	3.21243
PLL17	EST	2.10208
PLL17	EST	0.711802
PLL17	EST	2.47315
PLL17	EST	0.907802
PLL17	EST	1.11481
PLL17	EST	1.04683
PLL17	EST	0.943257
PLL18	DMSO	1.3911
PLL18	DMSO	0.728468
PLL18	DMSO	1.88104
PLL18	DMSO	1.84471
PLL18	DMSO	0.324351
PLL18	DMSO	1.22646
PLL18	DMSO	1.54246
PLL18	DMSO	0.899169
PLL18	DMSO	0.35867
PLL18	DMSO	0.723425
PLL18	DMSO	0.499953
PLL18	DMSO	0.297518
PLL18	DMSO	0.744625
PLL18	DMSO	0.441147
PLL18	DMSO	0.483448
PLL18	DMSO	1.56885
PLL18	DMSO	1.73998
PLL18	DMSO	0.937801
PLL18	DMSO	0.76011
PLL18	DMSO	1.27612
PLL18	DMSO	0.854343
PLL18	DMSO	0.611678
PLL18	DMSO	1.11591
PLL18	DMSO	0.564338
PLL18	DMSO	2.31293
PLL18	DMSO	0.871388
PLL18	EST	1.3255
PLL18	EST	0.449435
PLL18	EST	0.416332
PLL18	EST	1.61191
PLL18	EST	1.2736
PLL18	EST	0.549676
PLL18	EST	1.64234
PLL18	EST	0.471
PLL18	EST	0.45697
PLL18	EST	0.817957
PLL18	EST	1.33344
PLL18	EST	1.68466
PLL18	EST	1.25522
PLL18	EST	1.2276
PLL18	EST	0.457963
PLL18	EST	2.42609
PLL18	EST	0.443251
PLL18	EST	0.570544
PLL18	EST	0.727465
PLL18	EST	1.44969
PLL18	EST	0.400835
PLL18	EST	0.461698
PLL18	EST	1.63248
PLL18	EST	1.57175
PLL18	EST	0.656292
PLL18	EST	1.45
PLL18	EST	0.853209
PLL18	EST	1.26264
PLL18	EST	1.10078
PLL18	EST	0.561012
PLL19	DMSO	2.40016
PLL19	DMSO	1.92589
PLL19	DMSO	0.640117
PLL19	DMSO	0.310949
PLL19	DMSO	1.73545
PLL19	DMSO	1.07246
PLL19	DMSO	0.485715
PLL19	DMSO	0.414733
PLL19	DMSO	0.436433
PLL19	DMSO	0.426852
PLL19	DMSO	1.20712
PLL19	DMSO	0.3507
PLL19	DMSO	0.645181
PLL19	DMSO	0.964676
PLL19	DMSO	1.2218
PLL19	DMSO	0.384157
PLL19	DMSO	0.997778
PLL19	DMSO	2.09252
PLL19	DMSO	0.364746
PLL19	DMSO	2.45207
PLL19	DMSO	1.01331
PLL19	DMSO	0.457173
PLL19	EST	1.28909
PLL19	EST	1.16335
PLL19	EST	3.08429
PLL19	EST	0.336684
PLL19	EST	0.693515
PLL19	EST	0.942227
PLL19	EST	0.405209
PLL19	EST	0.509218
PLL19	EST	0.650328
PLL19	EST	0.933164
PLL19	EST	2.10312
PLL19	EST	0.563134
PLL19	EST	0.453998
PLL19	EST	1.78118
PLL19	EST	0.567962
PLL19	EST	0.481411
PLL19	EST	1.5277
PLL19	EST	1.71949
PLL19	EST	0.710051
PLL19	EST	1.80559
PLL19	EST	1.12036
PLL19	EST	0.931386
PLL19	EST	1.66747
PLL19	EST	1.55827
PLL19	EST	1.19821
PLL19	EST	1.34205
PLL19	EST	1.86948
PLL23	DMSO	1.07947
PLL23	DMSO	2.65914
PLL23	DMSO	0.379571
PLL23	DMSO	2.10615
PLL23	DMSO	0.394638
PLL23	DMSO	0.391788
PLL23	DMSO	0.357447
PLL23	DMSO	0.419292
PLL23	DMSO	1.02809
PLL23	DMSO	2.55231
PLL23	DMSO	0.249241
PLL23	DMSO	0.478644
PLL23	DMSO	2.06334
PLL23	DMSO	0.458326
PLL23	DMSO	2.60761
PLL23	DMSO	1.49469
PLL23	DMSO	0.389592
PLL23	DMSO	0.455844
PLL23	DMSO	0.347657
PLL23	DMSO	0.3555
PLL23	DMSO	0.731657
PLL23	EST	0.963504
PLL23	EST	0.442461
PLL23	EST	1.95736
PLL23	EST	1.33692
PLL23	EST	0.775253
PLL23	EST	1.98194
PLL23	EST	0.975776
PLL23	EST	1.71937
PLL23	EST	1.87953
PLL23	EST	1.99762
PLL23	EST	1.13239
PLL23	EST	1.87568
PLL23	EST	2.00654
PLL23	EST	1.86689
PLL23	EST	1.22523
PLL23	EST	1.33593
PLL23	EST	2.10099
PLL23	EST	0.678103
PLL23	EST	2.56018
PLL23	EST	2.27628
PLL23	EST	1.4688
PLL22	DMSO	0.737475
PLL22	DMSO	0.701899
PLL22	DMSO	0.701191
PLL22	DMSO	0.617749
PLL22	DMSO	2.24091
PLL22	DMSO	1.08108
PLL22	DMSO	1.25813
PLL22	DMSO	0.584076
PLL22	DMSO	0.706918
PLL22	DMSO	0.65269
PLL22	DMSO	0.851731
PLL22	DMSO	1.83636
PLL22	DMSO	1.77969
PLL22	DMSO	0.771441
PLL22	DMSO	0.662655
PLL22	DMSO	2.01177
PLL22	DMSO	0.642045
PLL22	DMSO	0.736987
PLL22	DMSO	0.670846
PLL22	DMSO	0.864876
PLL22	DMSO	0.889494
PLL22	EST	1.92002
PLL22	EST	2.14864
PLL22	EST	1.51883
PLL22	EST	1.61889
PLL22	EST	5.35174
PLL22	EST	0.625802
PLL22	EST	0.71612
PLL22	EST	0.932488
PLL22	EST	3.32771
PLL22	EST	1.91454
PLL22	EST	0.892426
PLL22	EST	2.59918
PLL22	EST	2.45111
PLL22	EST	0.881744
PLL22	EST	0.899578
PLL22	EST	0.742963
PLL22	EST	0.682677
PLL22	EST	0.772085
PLL22	EST	0.756292
PLL22	EST	0.688845
PLL22	EST	0.904561
PLL22	EST	0.886359
PLL22	EST	2.55324
PLL22	EST	0.912467
PLL22	EST	0.771441
PLL22	EST	3.49437
PLL22	EST	3.00405
PLL22	EST	1.32771
PLL22	EST	0.667509
PLL22	EST	0.757854
PLL22	EST	1.13884
PLL22	EST	2.57908
PLL22	EST	2.07596
PLL22	EST	0.704905
PLL22	EST	1.462
PLL22	EST	0.823463
PLL22	EST	1.1568
PLL22	EST	2.77487
PLL26	DMSO	1.00458
PLL26	DMSO	0.539269
PLL26	DMSO	0.885782
PLL26	DMSO	0.633873
PLL26	DMSO	1.02624
PLL26	DMSO	0.857223
PLL26	DMSO	1.47255
PLL26	DMSO	0.38663
PLL26	DMSO	1.26245
PLL26	DMSO	0.499428
PLL26	DMSO	1.26611
PLL26	DMSO	0.711592
PLL26	DMSO	1.20616
PLL26	DMSO	0.507654
PLL26	DMSO	3.01372
PLL26	DMSO	0.35134
PLL26	DMSO	0.397883
PLL26	DMSO	0.512506
PLL26	DMSO	1.80996
PLL26	DMSO	2.06964
PLL26	DMSO	1.37179
PLL26	DMSO	0.532436
PLL26	DMSO	1.2182
PLL26	DMSO	0.462992
PLL26	EST	0.317096
PLL26	EST	1.84497
PLL26	EST	0.319714
PLL26	EST	1.28351
PLL26	EST	0.66308
PLL26	EST	0.777505
PLL26	EST	0.84519
PLL26	EST	2.28298
PLL26	EST	1.94036
PLL26	EST	1.12777
PLL26	EST	2.08068
PLL26	EST	0.619384
PLL26	EST	1.67815
PLL26	EST	1.64572
PLL26	EST	1.68022
PLL26	EST	0.794732
PLL26	EST	1.01082
PLL26	EST	1.99037
PLL26	EST	0.575988
PLL26	EST	2.38397
PLL26	EST	1.04619
PLL26	EST	0.775475
PLL26	EST	0.760644
XTH4	DMSO	1.04589
XTH4	DMSO	0.883924
XTH4	DMSO	0.838392
XTH4	DMSO	1.04061
XTH4	DMSO	1.87756
XTH4	DMSO	0.877531
XTH4	DMSO	0.935538
XTH4	DMSO	1.039
XTH4	DMSO	1.26479
XTH4	DMSO	0.850234
XTH4	DMSO	0.953233
XTH4	DMSO	0.916794
XTH4	DMSO	0.862447
XTH4	DMSO	1.0768
XTH4	DMSO	0.915606
XTH4	DMSO	0.738358
XTH4	DMSO	0.717159
XTH4	DMSO	0.794482
XTH4	DMSO	1.04765
XTH4	DMSO	1.02339
XTH4	DMSO	0.934118
XTH4	DMSO	1.06912
XTH4	DMSO	0.870954
XTH4	DMSO	1.42643
XTH4	EST	1.46687
XTH4	EST	1.74526
XTH4	EST	1.31457
XTH4	EST	0.903578
XTH4	EST	0.897449
XTH4	EST	1.92613
XTH4	EST	0.870954
XTH4	EST	1.12809
XTH4	EST	2.09747
XTH4	EST	0.950299
XTH4	EST	1.50585
XTH4	EST	1.27662
XTH4	EST	3.03846
XTH4	EST	1.01865
XTH4	EST	0.832432
XTH4	EST	0.844475
XTH4	EST	0.870846
XTH4	EST	1.01226
XTH4	EST	1.97885
XTH4	EST	1.48511
XTH4	EST	1.59704
XTH4	EST	0.971185
XTH4	EST	0.851253
XTH4	EST	1.54553
XTH4	EST	2.07834
XTH4	EST	0.806833
XTH4	EST	1.56861
XTH4	EST	1.06832
XTH4	EST	0.906558
XTH4	EST	1.14203
XTH4	EST	0.950006
XTH4	EST	2.19056
XTH4	EST	0.929408
XTH4	EST	1.03953
XTH4	EST	3.02902
XTH4	EST	1.37505
XTH4	EST	0.936851
XTH4	EST	0.970278
XTH9	DMSO	1.27669
XTH9	DMSO	1.04668
XTH9	DMSO	0.899201
XTH9	DMSO	1.01209
XTH9	DMSO	0.758781
XTH9	DMSO	1.34333
XTH9	DMSO	0.837659
XTH9	DMSO	0.831122
XTH9	DMSO	1.02677
XTH9	DMSO	0.982875
XTH9	DMSO	0.909993
XTH9	DMSO	1.13277
XTH9	DMSO	0.96405
XTH9	DMSO	0.870583
XTH9	DMSO	0.939203
XTH9	DMSO	0.945952
XTH9	DMSO	0.959526
XTH9	DMSO	0.960718
XTH9	DMSO	1.3014
XTH9	DMSO	0.877162
XTH9	DMSO	1.16139
XTH9	DMSO	1.20141
XTH9	DMSO	0.883877
XTH9	DMSO	0.87679
XTH9	EST	4.43273
XTH9	EST	1.63503
XTH9	EST	1.03609
XTH9	EST	3.38174
XTH9	EST	2.49917
XTH9	EST	1.1154
XTH9	EST	1.00957
XTH9	EST	1.13348
XTH9	EST	1.21666
XTH9	EST	2.73808
XTH9	EST	1.39962
XTH9	EST	1.00458
XTH9	EST	2.60544
XTH9	EST	0.967145
XTH9	EST	1.62302
XTH9	EST	1.01902
XTH9	EST	1.23182
XTH9	EST	1.00772
XTH9	EST	1.04072
XTH9	EST	2.35809
XTH9	EST	0.898035
XTH9	EST	4.0148
XTH9	EST	1.53229
XTH9	EST	1.03255
XTH9	EST	1.01187
XTH9	EST	1.32623
XTH9	EST	1.17076
XTH15	DMSO	0.646295
XTH15	DMSO	0.797781
XTH15	DMSO	0.792981
XTH15	DMSO	0.731644
XTH15	DMSO	0.988749
XTH15	DMSO	0.828645
XTH15	DMSO	0.68787
XTH15	DMSO	0.593871
XTH15	DMSO	2.749
XTH15	DMSO	0.798561
XTH15	DMSO	0.889615
XTH15	DMSO	0.715903
XTH15	DMSO	0.513838
XTH15	DMSO	0.836652
XTH15	DMSO	0.836985
XTH15	DMSO	0.75584
XTH15	DMSO	0.680423
XTH15	DMSO	0.720177
XTH15	DMSO	0.585875
XTH15	DMSO	0.870299
XTH15	DMSO	0.847946
XTH15	DMSO	0.777091
XTH15	DMSO	0.892834
XTH15	DMSO	0.776851
XTH15	DMSO	0.982652
XTH15	DMSO	0.842518
XTH15	DMSO	4.77615
XTH15	DMSO	1.08295
XTH15	EST	0.793634
XTH15	EST	2.54488
XTH15	EST	1.1894
XTH15	EST	1.10192
XTH15	EST	1.37297
XTH15	EST	0.888057
XTH15	EST	1.57283
XTH15	EST	0.622008
XTH15	EST	0.803372
XTH15	EST	1.40173
XTH15	EST	0.766952
XTH15	EST	1.18511
XTH15	EST	1.86265
XTH15	EST	1.37065
XTH15	EST	1.07595
XTH15	EST	1.15266
XTH15	EST	0.865545
XTH15	EST	0.907074
XTH15	EST	0.944479
XTH15	EST	1.79932
XTH15	EST	1.23594
XTH15	EST	0.878961
XTH15	EST	0.679965
XTH15	EST	0.943987
XTH15	EST	0.8316
XTH15	EST	0.943179
XTH15	EST	0.77173
XTH15	EST	1.05699
XTH15	EST	1.07595
XTH15	EST	2.7751
XTH15	EST	2.41197
XTH15	EST	1.27685
XTH15	EST	1.97335
XTH15	EST	1.27416
XTH19	DMSO	0.981194
XTH19	DMSO	0.96793
XTH19	DMSO	2.69649
XTH19	DMSO	0.932464
XTH19	DMSO	0.810896
XTH19	DMSO	0.883221
XTH19	DMSO	0.799963
XTH19	DMSO	0.850451
XTH19	DMSO	0.718755
XTH19	DMSO	0.960632
XTH19	DMSO	0.870398
XTH19	DMSO	0.783621
XTH19	DMSO	0.80776
XTH19	DMSO	1.04522
XTH19	DMSO	1.17421
XTH19	DMSO	1.14125
XTH19	DMSO	0.777422
XTH19	DMSO	1.10619
XTH19	DMSO	0.650794
XTH19	DMSO	0.900266
XTH19	DMSO	0.879938
XTH19	DMSO	1.07666
XTH19	DMSO	1.30118
XTH19	DMSO	0.883089
XTH19	EST	0.893689
XTH19	EST	0.688404
XTH19	EST	0.844852
XTH19	EST	2.21551
XTH19	EST	1.26208
XTH19	EST	0.72327
XTH19	EST	0.981135
XTH19	EST	1.40191
XTH19	EST	0.702048
XTH19	EST	5.42664
XTH19	EST	0.695541
XTH19	EST	1.98197
XTH19	EST	0.912489
XTH19	EST	1.49908
XTH19	EST	0.808272
XTH19	EST	0.831531
XTH19	EST	2.34915
XTH19	EST	0.70177
XTH19	EST	0.933988
XTH19	EST	0.895986
XTH19	EST	2.34072
XTH19	EST	2.40399
XTH19	EST	0.908634
XTH19	EST	1.03305
XTH19	EST	0.994442
GH9B1	DMSO	1.21798
GH9B1	DMSO	0.853572
GH9B1	DMSO	0.899303
GH9B1	DMSO	1.01256
GH9B1	DMSO	0.765552
GH9B1	DMSO	0.718616
GH9B1	DMSO	0.714359
GH9B1	DMSO	1.01492
GH9B1	DMSO	1.15868
GH9B1	DMSO	0.812368
GH9B1	DMSO	0.849732
GH9B1	DMSO	0.733957
GH9B1	DMSO	1.36004
GH9B1	DMSO	0.933189
GH9B1	DMSO	0.87091
GH9B1	DMSO	1.20801
GH9B1	DMSO	1.11634
GH9B1	DMSO	0.904675
GH9B1	EST	1.10082
GH9B1	EST	0.803424
GH9B1	EST	0.846926
GH9B1	EST	1.90171
GH9B1	EST	1.3591
GH9B1	EST	0.921222
GH9B1	EST	1.08204
GH9B1	EST	1.18843
GH9B1	EST	0.770132
GH9B1	EST	1.00726
GH9B1	EST	0.874173
GH9B3	DMSO	1.04326
GH9B3	DMSO	1.24233
GH9B3	DMSO	0.861031
GH9B3	DMSO	1.73324
GH9B3	DMSO	0.989648
GH9B3	DMSO	0.762544
GH9B3	DMSO	0.70054
GH9B3	DMSO	0.758828
GH9B3	DMSO	1.13267
GH9B3	DMSO	0.745362
GH9B3	DMSO	1.3153
GH9B3	DMSO	1.10126
GH9B3	DMSO	0.789787
GH9B3	DMSO	0.678144
GH9B3	DMSO	1.16048
GH9B3	DMSO	0.850769
GH9B3	DMSO	0.703018
GH9B3	DMSO	0.977665
GH9B3	DMSO	0.882261
GH9B3	DMSO	0.830612
GH9B3	DMSO	1.09713
GH9B3	DMSO	0.886481
GH9B3	DMSO	1.75765
GH9B3	EST	1.10503
GH9B3	EST	0.977291
GH9B3	EST	1.08551
GH9B3	EST	1.67407
GH9B3	EST	1.18596
GH9B3	EST	0.925254
GH9B3	EST	1.04269
GH9B3	EST	0.976959
GH9B3	EST	0.957012
GH9B3	EST	1.36545
GH9B3	EST	1.17912
GH9B3	EST	1.22629
GH9B3	EST	1.0592
GH9B3	EST	3.57266
GH9B3	EST	0.799516
GH9B3	EST	1.78365
GH9B3	EST	0.991074
GH9B3	EST	1.52276
GH9B3	EST	0.964588
GH9B3	EST	0.91389
GH9B3	EST	1.6392
MAN7	DMSO	0.685676
MAN7	DMSO	0.618698
MAN7	DMSO	0.779496
MAN7	DMSO	1.06042
MAN7	DMSO	7.15947
MAN7	DMSO	0.490226
MAN7	DMSO	0.708576
MAN7	DMSO	0.774106
MAN7	DMSO	0.584943
MAN7	DMSO	0.665706
MAN7	DMSO	0.821799
MAN7	DMSO	0.651224
MAN7	DMSO	0.773441
MAN7	DMSO	1.6613
MAN7	DMSO	0.913173
MAN7	DMSO	0.709349
MAN7	DMSO	0.743889
MAN7	DMSO	0.696173
MAN7	DMSO	0.599164
MAN7	DMSO	0.598695
MAN7	DMSO	0.743638
MAN7	DMSO	0.674602
MAN7	DMSO	0.687114
MAN7	DMSO	0.660719
MAN7	DMSO	0.724223
MAN7	DMSO	0.814188
MAN7	EST	0.874545
MAN7	EST	1.84033
MAN7	EST	0.616978
MAN7	EST	1.09564
MAN7	EST	0.785561
MAN7	EST	0.860694
MAN7	EST	0.649188
MAN7	EST	1.89676
MAN7	EST	1.14159
MAN7	EST	0.77478
MAN7	EST	0.857994
MAN7	EST	0.622891
MAN7	EST	1.69222
MAN7	EST	2.64032
MAN7	EST	0.935087
MAN7	EST	0.713596
MAN7	EST	0.762128
MAN7	EST	0.906188
MAN7	EST	0.622891
MAN7	EST	0.662298
MAN7	EST	0.821842
MAN7	EST	0.648774
MAN7	EST	0.635467
MAN7	EST	0.569165
MAN7	EST	0.701389
MAN7	EST	0.859235
MAN7	EST	1.44409
MAN7	EST	0.842434
MAN7	EST	1.14568
MAN7	EST	0.595571
MAN7	EST	0.70814
MAN7	EST	0.809582
MAN7	EST	0.774879
MAN7	EST	1.70883
MAN7	EST	1.47258
MAN7	EST	0.931352
MAN7	EST	1.53025
GH9C2	DMSO	1.12975
GH9C2	DMSO	0.787598
GH9C2	DMSO	0.816243
GH9C2	DMSO	0.670637
GH9C2	DMSO	1.04751
GH9C2	DMSO	0.799806
GH9C2	DMSO	0.834851
GH9C2	DMSO	1.11451
GH9C2	DMSO	1.321
GH9C2	DMSO	0.884136
GH9C2	DMSO	0.76364
GH9C2	DMSO	0.873666
GH9C2	DMSO	0.647666
GH9C2	DMSO	0.912548
GH9C2	DMSO	0.887405
GH9C2	DMSO	0.903588
GH9C2	DMSO	0.972648
GH9C2	DMSO	1.18411
GH9C2	DMSO	0.932375
GH9C2	DMSO	2.86599
GH9C2	DMSO	0.775303
GH9C2	DMSO	0.834336
GH9C2	DMSO	1.04068
GH9C2	EST	3.45803
GH9C2	EST	0.805387
GH9C2	EST	0.886845
GH9C2	EST	1.39162
GH9C2	EST	3.15497
GH9C2	EST	0.974268
GH9C2	EST	0.905119
GH9C2	EST	1.16948
GH9C2	EST	0.740268
GH9C2	EST	0.945657
GH9C2	EST	1.02748
GH9C2	EST	0.774876
GH9C2	EST	1.02695
GH9C2	EST	1.94641
GH9C2	EST	0.992585
GH9C2	EST	0.649109
GH9C2	EST	2.88458
GH9C2	EST	0.868071
PME3	DMSO	1.75065
PME3	DMSO	0.590867
PME3	DMSO	1.16876
PME3	DMSO	1.00025
PME3	DMSO	0.781972
PME3	DMSO	0.596734
PME3	DMSO	0.769273
PME3	DMSO	0.908482
PME3	DMSO	0.59676
PME3	DMSO	1.68965
PME3	DMSO	0.737931
PME3	DMSO	0.504747
PME3	DMSO	0.621109
PME3	DMSO	0.47697
PME3	DMSO	0.515808
PME3	DMSO	0.477498
PME3	DMSO	1.7064
PME3	DMSO	1.69062
PME3	DMSO	1.06636
PME3	DMSO	0.972437
PME3	DMSO	1.25703
PME3	DMSO	2.4295
PME3	DMSO	0.69018
PME3	EST	1.33748
PME3	EST	1.09872
PME3	EST	1.52255
PME3	EST	0.743091
PME3	EST	0.515458
PME3	EST	0.774236
PME3	EST	0.883392
PME3	EST	0.530477
PME3	EST	0.596487
PME3	EST	2.98606
PME3	EST	0.620972
PME3	EST	0.620972
PME3	EST	1.36923
PME3	EST	0.64979
PME3	EST	3.36643
PME3	EST	0.800837
PME3	EST	1.1136
PME3	EST	1.30094
PME3	EST	1.59051
PME3	EST	2.19922
PME3	EST	1.82127
TBL36	DMSO	0.71965
TBL36	DMSO	1.20326
TBL36	DMSO	0.787087
TBL36	DMSO	1.02126
TBL36	DMSO	0.8676
TBL36	DMSO	0.752369
TBL36	DMSO	0.511638
TBL36	DMSO	4.58179
TBL36	DMSO	1.02126
TBL36	DMSO	0.947631
TBL36	DMSO	0.667216
TBL36	DMSO	0.823963
TBL36	DMSO	1.14498
TBL36	DMSO	0.891377
TBL36	DMSO	0.705117
TBL36	DMSO	0.6325
TBL36	DMSO	0.783388
TBL36	DMSO	0.6512
TBL36	DMSO	0.929193
TBL36	DMSO	1.03986
TBL36	DMSO	0.89333
TBL36	DMSO	1.27778
TBL36	DMSO	0.659287
TBL36	DMSO	1.03226
TBL36	DMSO	0.782315
TBL36	DMSO	0.672687
TBL36	EST	1.01521
TBL36	EST	0.978048
TBL36	EST	0.843246
TBL36	EST	0.984459
TBL36	EST	0.965189
TBL36	EST	1.21644
TBL36	EST	0.801585
TBL36	EST	1.18399
TBL36	EST	0.840751
TBL36	EST	1.09716
TBL36	EST	2.3137
TBL36	EST	1.45048
TBL36	EST	0.628641
TBL36	EST	2.56258
TBL36	EST	3.12138
TBL36	EST	1.77695
TBL36	EST	1.59755
TBL36	EST	0.973975
TBL36	EST	0.752634
TBL36	EST	1.40732
GASA5	DMSO	1.04132
GASA5	DMSO	2.86121
GASA5	DMSO	0.794798
GASA5	DMSO	2.55538
GASA5	DMSO	0.755742
GASA5	DMSO	0.935573
GASA5	DMSO	1.07727
GASA5	DMSO	0.714581
GASA5	DMSO	0.594634
GASA5	DMSO	0.730282
GASA5	DMSO	0.76757
GASA5	DMSO	1.07785
GASA5	DMSO	0.861877
GASA5	DMSO	0.811474
GASA5	DMSO	0.913963
GASA5	DMSO	0.645036
GASA5	DMSO	0.627649
GASA5	DMSO	0.772082
GASA5	DMSO	0.730403
GASA5	DMSO	0.700912
GASA5	DMSO	1.03038
GASA5	EST	1.43746
GASA5	EST	0.943466
GASA5	EST	3.14613
GASA5	EST	2.94842
GASA5	EST	1.20368
GASA5	EST	0.782044
GASA5	EST	0.94124
GASA5	EST	1.05852
GASA5	EST	0.943682
GASA5	EST	1.32205
GASA5	EST	0.797553
GASA5	EST	1.50359
GASA5	EST	0.85497
GASA5	EST	2.3321
GASA5	EST	0.788505
GASA5	EST	0.719802
GASA5	EST	0.936571
GASA5	EST	0.883113
GASA5	EST	4.24572
GASA5	EST	0.804857
GASA5	EST	1.62343
GASA5	EST	0.777713
GASA5	EST	1.90725
GASA5	EST	0.686547
GASA5	EST	1.00971
GASA5	EST	3.33058
GASA5	EST	0.678774
GASA5	EST	0.978431
GASA5	EST	1.04166
AT1G80240	DMSO	0.825326
AT1G80240	DMSO	1.12166
AT1G80240	DMSO	0.759673
AT1G80240	DMSO	0.952531
AT1G80240	DMSO	0.945891
AT1G80240	DMSO	0.771307
AT1G80240	DMSO	1.12962
AT1G80240	DMSO	1.04632
AT1G80240	DMSO	0.700977
AT1G80240	DMSO	1.33073
AT1G80240	DMSO	0.902858
AT1G80240	DMSO	1.17968
AT1G80240	DMSO	0.966023
AT1G80240	DMSO	0.887615
AT1G80240	DMSO	0.944209
AT1G80240	DMSO	1.00571
AT1G80240	DMSO	0.884557
AT1G80240	DMSO	1.06728
AT1G80240	DMSO	1.16897
AT1G80240	DMSO	1.29681
AT1G80240	DMSO	0.900562
AT1G80240	DMSO	1.21169
AT1G80240	EST	2.04774
AT1G80240	EST	1.16142
AT1G80240	EST	3.10004
AT1G80240	EST	1.17206
AT1G80240	EST	1.01075
AT1G80240	EST	1.04065
AT1G80240	EST	1.22996
AT1G80240	EST	1.90878
AT1G80240	EST	1.47859
AT1G80240	EST	3.5233
AT1G80240	EST	1.26276
AT1G80240	EST	1.05419
AT1G80240	EST	1.10914
AT1G80240	EST	1.18942
AT1G80240	EST	1.69798
AT1G80240	EST	0.994775
AT1G80240	EST	1.10199
AT1G80240	EST	0.997604
AT1G80240	EST	1.45184
AT1G80240	EST	1.08203
AT1G80240	EST	2.45923
AT1G80240	EST	0.911584
AT1G80240	EST	2.05596
AT1G80240	EST	1.35323
AT1G80240	EST	1.34823
AT1G80240	EST	1.58535
AT1G80240	EST	1.01796
AT1G80240	EST	1.65589
PMEI9	DMSO	1.26437
PMEI9	DMSO	0.687097
PMEI9	DMSO	0.986408
PMEI9	DMSO	0.935756
PMEI9	DMSO	0.814588
PMEI9	DMSO	0.76923
PMEI9	DMSO	1.22976
PMEI9	DMSO	0.805702
PMEI9	DMSO	0.718425
PMEI9	DMSO	0.92311
PMEI9	DMSO	2.32125
PMEI9	DMSO	0.806916
PMEI9	DMSO	0.737395
PMEI9	EST	1.25557
PMEI9	EST	1.15997
PMEI9	EST	1.27707
PMEI9	EST	1.30525
PMEI9	EST	0.945906
PMEI9	EST	1.11769
PMEI9	EST	1.05063
PMEI9	EST	1.16332
PMEI9	EST	0.8589
PMEI9	EST	1.59619
PMEI9	EST	0.943445
PMEI9	EST	1.15698
PMEI9	EST	1.16713
PMEI9	EST	1.67494
PMEI9	EST	1.36551
PMEI9	EST	1.08989
PMEI9	EST	0.846996
PMEI9	EST	1.1742
PMEI9	EST	1.3141
PMEI9	EST	1.06692
PMEI9	EST	1.11652
PMEI9	EST	1.22379
PMEI9	EST	1.58507
PMEI9	EST	1.33736
PMEI9	EST	1.05271
PMEI9	EST	2.06264
PMEI9	EST	1.04463
PMEI9	EST	0.83381
AT2G01610	DMSO	2.62404
AT2G01610	DMSO	0.871886
AT2G01610	DMSO	0.822496
AT2G01610	DMSO	0.676057
AT2G01610	DMSO	0.697124
AT2G01610	DMSO	0.61814
AT2G01610	DMSO	0.735121
AT2G01610	DMSO	0.861957
AT2G01610	DMSO	1.54575
AT2G01610	DMSO	0.789073
AT2G01610	DMSO	0.729729
AT2G01610	DMSO	0.990342
AT2G01610	DMSO	0.849204
AT2G01610	DMSO	0.579106
AT2G01610	DMSO	0.782742
AT2G01610	DMSO	0.637438
AT2G01610	DMSO	1.26692
AT2G01610	DMSO	0.71464
AT2G01610	DMSO	3.03225
AT2G01610	DMSO	0.765725
AT2G01610	DMSO	0.777936
AT2G01610	DMSO	0.632327
AT2G01610	EST	0.682986
AT2G01610	EST	0.865872
AT2G01610	EST	0.827156
AT2G01610	EST	0.745624
AT2G01610	EST	0.865336
AT2G01610	EST	1.55825
AT2G01610	EST	0.938378
AT2G01610	EST	0.838781
AT2G01610	EST	1.07706
AT2G01610	EST	0.788853
AT2G01610	EST	0.756431
AT2G01610	EST	0.833779
AT2G01610	EST	0.745745
AT2G01610	EST	0.602466
AT2G01610	EST	1.26414
AT2G01610	EST	1.99281
AT2G01610	EST	0.735121
AT2G01610	EST	1.05277
AT2G01610	EST	0.707846
AT2G01610	EST	0.547098
AT2G01610	EST	0.70249
AT2G01610	EST	1.25001
AT2G01610	EST	0.663908
AT2G01610	EST	1.26756
AT2G01610	EST	0.925448
AT2G01610	EST	0.737268
AT2G01610	EST	0.744562
AT2G01610	EST	1.10688
AT2G01610	EST	0.687609
AT2G01610	EST	0.84466
AT2G01610	EST	0.608284
AT4G18630	DMSO	2.07256
AT4G18630	DMSO	0.941642
AT4G18630	DMSO	0.53291
AT4G18630	DMSO	1.30003
AT4G18630	DMSO	0.667051
AT4G18630	DMSO	0.625336
AT4G18630	DMSO	0.592807
AT4G18630	DMSO	2.69314
AT4G18630	DMSO	0.701492
AT4G18630	DMSO	0.672447
AT4G18630	DMSO	0.730771
AT4G18630	DMSO	1.48538
AT4G18630	DMSO	2.18566
AT4G18630	DMSO	0.688546
AT4G18630	DMSO	0.644579
AT4G18630	DMSO	0.607888
AT4G18630	DMSO	0.76004
AT4G18630	DMSO	0.576877
AT4G18630	DMSO	0.735699
AT4G18630	DMSO	0.770586
AT4G18630	DMSO	0.60725
AT4G18630	DMSO	0.811887
AT4G18630	DMSO	0.638962
AT4G18630	DMSO	2.16022
AT4G18630	DMSO	1.0259
AT4G18630	DMSO	0.770331
AT4G18630	EST	0.496484
AT4G18630	EST	1.60456
AT4G18630	EST	1.65918
AT4G18630	EST	0.86882
AT4G18630	EST	2.89313
AT4G18630	EST	0.588973
AT4G18630	EST	0.775758
AT4G18630	EST	0.847994
AT4G18630	EST	1.78366
AT4G18630	EST	1.23084
AT4G18630	EST	1.57999
AT4G18630	EST	0.691764
AT4G18630	EST	2.00265
AT4G18630	EST	0.696702
AT4G18630	EST	0.80038
AT4G18630	EST	2.72126
AT4G18630	EST	2.75733
AT4G18630	EST	0.697334
AT4G18630	EST	0.649072
AT4G18630	EST	1.35807
AT4G18630	EST	0.49213
AT4G18630	EST	1.37881
AT4G18630	EST	0.696702
AT4G18630	EST	1.88172
AT4G18630	EST	1.97527
AT4G18630	EST	2.19496
AT4G18630	EST	0.762122
AT4G18630	EST	0.717868
AT4G18630	EST	2.79623
AT4G18630	EST	3.07685
AT4G18630	EST	0.891813
AT4G18630	EST	1.94587
AT4G18630	EST	0.617
AT5G52390	DMSO	0.807443
AT5G52390	DMSO	0.994779
AT5G52390	DMSO	0.781894
AT5G52390	DMSO	0.80827
AT5G52390	DMSO	1.69258
AT5G52390	DMSO	0.771349
AT5G52390	DMSO	1.10324
AT5G52390	DMSO	1.76245
AT5G52390	DMSO	1.88946
AT5G52390	DMSO	0.795067
AT5G52390	DMSO	0.92996
AT5G52390	DMSO	1.20904
AT5G52390	DMSO	0.989684
AT5G52390	DMSO	0.892612
AT5G52390	DMSO	0.89651
AT5G52390	DMSO	0.851792
AT5G52390	DMSO	0.926313
AT5G52390	DMSO	0.783976
AT5G52390	DMSO	0.806963
AT5G52390	DMSO	0.928381
AT5G52390	DMSO	0.995355
AT5G52390	DMSO	0.689473
AT5G52390	DMSO	0.902403
AT5G52390	DMSO	0.863946
AT5G52390	EST	1.41712
AT5G52390	EST	1.27033
AT5G52390	EST	1.57429
AT5G52390	EST	0.851792
AT5G52390	EST	0.914558
AT5G52390	EST	0.961683
AT5G52390	EST	3.00642
AT5G52390	EST	1.12704
AT5G52390	EST	1.02186
AT5G52390	EST	0.975078
AT5G52390	EST	0.916802
AT5G52390	EST	1.17011
AT5G52390	EST	2.46095
AT5G52390	EST	0.988975
AT5G52390	EST	0.857729
AT5G52390	EST	1.74609
AT5G52390	EST	1.04388
AT5G52390	EST	1.23882
AT5G52390	EST	1.88856
AT5G52390	EST	1.09969
AT5G52390	EST	0.920805
AT5G52390	EST	0.927066
DGR2	DMSO	0.861044
DGR2	DMSO	1.00461
DGR2	DMSO	1.02159
DGR2	DMSO	1.04809
DGR2	DMSO	0.931821
DGR2	DMSO	1.02654
DGR2	DMSO	0.786534
DGR2	DMSO	0.995418
DGR2	DMSO	1.077
DGR2	DMSO	1.1017
DGR2	DMSO	1.13218
DGR2	DMSO	0.977369
DGR2	DMSO	0.899411
DGR2	DMSO	0.854923
DGR2	DMSO	0.991506
DGR2	DMSO	0.955259
DGR2	DMSO	1.00327
DGR2	DMSO	1.01232
DGR2	DMSO	0.89968
DGR2	DMSO	1.01901
DGR2	DMSO	1.55318
DGR2	DMSO	0.914474
DGR2	DMSO	1.04061
DGR2	DMSO	0.892469
DGR2	EST	1.08135
DGR2	EST	2.16272
DGR2	EST	0.971457
DGR2	EST	1.46899
DGR2	EST	3.63259
DGR2	EST	0.888214
DGR2	EST	1.87014
DGR2	EST	0.924879
DGR2	EST	1.89498
DGR2	EST	0.938823
DGR2	EST	3.80261
DGR2	EST	1.06136
DGR2	EST	1.17801
DGR2	EST	0.92382
DGR2	EST	1.00684
DGR2	EST	1.08094
DGR2	EST	1.61353
DGR2	EST	1.3715
DGR2	EST	1.19155
DGR2	EST	1.16346
DGR2	EST	1.7233
DGR2	EST	0.762291
DGR2	EST	1.43481
DGR2	EST	0.951005
DGR2	EST	0.97183
DGR2	EST	1.18001
DGR2	EST	0.69208
DGR2	EST	0.912667
DGR2	EST	1.14538
DGR2	EST	1.86566
AT4G39320	DMSO	0.878539
AT4G39320	DMSO	2.17512
AT4G39320	DMSO	0.864896
AT4G39320	DMSO	0.789711
AT4G39320	DMSO	0.795123
AT4G39320	DMSO	0.909053
AT4G39320	DMSO	0.766215
AT4G39320	DMSO	0.769211
AT4G39320	DMSO	0.715472
AT4G39320	DMSO	0.848377
AT4G39320	DMSO	0.63107
AT4G39320	DMSO	0.880564
AT4G39320	DMSO	0.722004
AT4G39320	DMSO	0.801304
AT4G39320	DMSO	0.933804
AT4G39320	DMSO	0.721599
AT4G39320	DMSO	1.63471
AT4G39320	DMSO	0.695431
AT4G39320	DMSO	0.979487
AT4G39320	DMSO	0.895801
AT4G39320	DMSO	0.830644
AT4G39320	DMSO	2.86426
AT4G39320	EST	2.68571
AT4G39320	EST	0.782114
AT4G39320	EST	0.860064
AT4G39320	EST	0.755635
AT4G39320	EST	0.789711
AT4G39320	EST	0.640989
AT4G39320	EST	0.646482
AT4G39320	EST	0.738617
AT4G39320	EST	0.977544
AT4G39320	EST	0.639909
AT4G39320	EST	2.63131
AT4G39320	EST	0.635088
AT4G39320	EST	0.623567
AT4G39320	EST	2.82527
AT4G39320	EST	1.98078
AT4G39320	EST	1.48982
AT4G39320	EST	0.790022
AT4G39320	EST	0.598923
AT4G39320	EST	1.38128
AT4G39320	EST	0.700101
AT4G39320	EST	0.835138
AT4G39320	EST	0.738765
AT4G39320	EST	0.726943
AT4G39320	EST	1.68509
AT4G39320	EST	1.04875
AT4G39320	EST	0.705418
AT4G39320	EST	1.03115
AT4G39320	EST	2.02998
AT4G39320	EST	1.44607
AT4G39320	EST	0.897596
WT	DMSO	2.97214
WT	DMSO	5.96261
WT	DMSO	4.00843
WT	DMSO	4.41149
WT	DMSO	7.15896
WT	DMSO	5.5677
WT	DMSO	6.91369
WT	DMSO	2.42222E-06
WT	DMSO	7.80451
WT	DMSO	7.32017
WT	DMSO	5.28506
WT	DMSO	6.99572
WT	DMSO	7.27618
WT	DMSO	7.5832
WT	DMSO	6.43555
WT	DMSO	5.84871
WT	DMSO	4.12866
WT	DMSO	6.20818
WT	DMSO	5.22209
WT	DMSO	5.95171
WT	DMSO	3.62094
WT	DMSO	5.3222
WT	DMSO	4.52116
WT	DMSO	9.66373
WT	DMSO	5.99222
WT	DMSO	4.58533
WT	DMSO	6.13608
WT	DMSO	6.53572
WT	DMSO	6.84316
WT	DMSO	5.24007
