# Supplementary material for: Cambium LBDs promote radial growth by regulating PLL-mediated pectin metabolism
Source: Nat Plants. 2025 Nov 14;11(12):2565–80. doi: 10.1038/s41477-025-02151-1 (PMC12711582; doi:10.1038/s41477-025-02151-1)
Supplement: Supplementary file 11 — Statistical source data. [file 41477_2025_2151_MOESM11_ESM.xlsx]

## Sheet: Source Data ED Fig. 7
Source Data Extended Data Fig. 7 : The source data of Extended Data Figure 7.

## Sheet: ED Fig. 7b-Source data
sample	Cross-sectional area (µm2)	Cell number in cross section	Average cross-sectional cell area (µm2)
pll18,19,22,26	3190.68	124	25.7313
pll18,19,22,26	912.25	72	12.6701
pll18,19,22,26	1981.53	104	19.0531
pll18,19,22,26	2143.59	109	19.666
pll18,19,22,26	2387.38	126	18.9474
pll18,19,22,26	1149.45	86	13.3657
pll18,19,22,26	2294.34	126	18.2091
pll18,19,22,26	2501.59	130	19.243
pll18,19,22,26	2480.65	121	20.5012
pll18,19,22,26	1886.79	101	18.6811
pll18,19,22,26	2386.14	118	20.2215
pll18,19,22,26	1262.03	68	18.5593
pll18,19,22,26	1578.38	112	14.0927
pll18,19,22,26	910.607	83	10.9712
pll18,19,22,26	1051.64	93	11.308
pll18,19,22,26	977.91	89	10.9878
pll18,19,22,26	1130.62	90	12.5624
wt	2403.71	111	21.6551
wt	2522.17	110	22.9289
wt	1449.73	98	14.7932
wt	2588.67	123	21.0461
wt	1595.88	81	19.7022
wt	1835.44	88	20.8573
wt	1674	97	17.2578
wt	1509.49	86	17.5522
wt	2240.79	87	25.7562
wt	1107.61	76	14.5738
wt	3344.5	133	25.1466
wt	1084.06	73	14.8502
wt	1930.95	91	21.2192
wt	1907.73	116	16.446
wt	2487.14	126	19.7392
wt	3012.3	122	24.691
lbd3,4,11	621.092	57	10.8964
lbd3,4,11	682.139	63	10.8276
lbd3,4,11	793.53	56	14.1702
lbd3,4,11	624.986	50	12.4997
lbd3,4,11	910.56	68	13.3906
lbd3,4,11	810.37	66	12.2783
lbd3,4,11	783.863	65	11.5274
lbd3,4,11	805.489	63	12.7855
lbd3,4,11	680.51	59	11.5341
lbd3,4,11	992.05	68	14.589
lbd3,4,11	754.928	62	12.1763
lbd3,4,11	816.36	62	13.1671
lbd3,4,11	578.542	57	10.1499
lbd3,4,11	965.279	61	15.8242
lbd3,4,11	1210.87	66	18.3465

## Sheet: ED Fig. 7d-Source data
Sample	Root length (cm)
pll18,19,22,26	4.967
pll18,19,22,26	5.243
pll18,19,22,26	4.614
pll18,19,22,26	4.9
pll18,19,22,26	5.151
pll18,19,22,26	4.689
pll18,19,22,26	5.046
pll18,19,22,26	4.998
pll18,19,22,26	5.109
pll18,19,22,26	5.451
pll18,19,22,26	4.8
pll18,19,22,26	4.734
pll18,19,22,26	4.703
pll18,19,22,26	5.124
pll18,19,22,26	5.353
pll18,19,22,26	4.414
pll18,19,22,26	4.429
pll18,19,22,26	5.119
pll18,19,22,26	4.947
pll18,19,22,26	4.576
pll18,19,22,26	4.6
pll18,19,22,26	4.974
pll18,19,22,26	5.046
pll18,19,22,26	5.284
pll18,19,22,26	4.451
pll18,19,22,26	5.04
pll18,19,22,26	4.893
pll18,19,22,26	5.122
pll18,19,22,26	5.202
pll18,19,22,26	5.441
pll18,19,22,26	5.382
pll18,19,22,26	5.265
pll18,19,22,26	5.352
pll18,19,22,26	5.295
pll18,19,22,26	5.13
pll18,19,22,26	5.08
pll18,19,22,26	5.453
pll18,19,22,26	4.859
pll18,19,22,26	4.796
pll18,19,22,26	5.114
pll18,19,22,26	5.321
pll18,19,22,26	5.555
pll18,19,22,26	4.595
pll18,19,22,26	5.236
pll18,19,22,26	5.169
pll18,19,22,26	4.84
pll18,19,22,26	6.021
pll18,19,22,26	4.779
pll18,19,22,26	5.393
pll18,19,22,26	4.819
pll18,19,22,26	5.646
pll18,19,22,26	5.774
pll18,19,22,26	4.606
lbd3,4,11	4.986
lbd3,4,11	4.825
lbd3,4,11	4.434
lbd3,4,11	5.268
lbd3,4,11	5.794
lbd3,4,11	5.135
lbd3,4,11	5.338
lbd3,4,11	5.24
lbd3,4,11	5.382
lbd3,4,11	6.056
lbd3,4,11	5.801
lbd3,4,11	5.4
lbd3,4,11	5.063
lbd3,4,11	0
lbd3,4,11	4.514
lbd3,4,11	5.36
lbd3,4,11	5.812
lbd3,4,11	4.811
lbd3,4,11	5.141
lbd3,4,11	5.656
lbd3,4,11	5.369
lbd3,4,11	5.326
lbd3,4,11	5.729
lbd3,4,11	4.926
lbd3,4,11	5.162
lbd3,4,11	5.203
lbd3,4,11	5.442
lbd3,4,11	4.929
lbd3,4,11	4.831
lbd3,4,11	5.512
lbd3,4,11	5.13
lbd3,4,11	5.355
lbd3,4,11	4.685
lbd3,4,11	4.91
lbd3,4,11	4.553
lbd3,4,11	5.221
lbd3,4,11	5.281
lbd3,4,11	4.368
lbd3,4,11	4.987
lbd3,4,11	4.552
lbd3,4,11	5
lbd3,4,11	4.145
lbd3,4,11	4.658
lbd3,4,11	5.339
lbd3,4,11	4.897
lbd3,4,11	4.642
lbd3,4,11	4.488
lbd3,4,11	4.591
lbd3,4,11	4.561
lbd3,4,11	4.826
lbd3,4,11	4.141
lbd3,4,11	4.773
WT	5.052
WT	4.99
WT	5.093
WT	5.328
WT	5.142
WT	5.543
WT	5.094
WT	5.45
WT	4.941
WT	5.167
WT	5.034
WT	5.223
WT	4.563
WT	5.183
WT	5.291
WT	5.054
WT	4.745
WT	4.896
WT	4.726
WT	5.278
WT	4.976
WT	4.721
WT	4.952
WT	5.145
WT	5.35
WT	4.973
WT	5.326
WT	5.345
WT	4.932
WT	4.945
WT	5.248
WT	5.536
WT	5.065
WT	5.18
WT	4.608
WT	4.813
WT	4.844
WT	4.941
WT	5.139
WT	5.556
WT	5.277
WT	5.107
WT	4.99
WT	5.064
WT	5.131
WT	5.073
WT	4.596
WT	4.932
WT	5.349
WT	4.945
WT	5.534
WT	5.909
WT	5.008
WT	5.216
WT	5.291

## Sheet: ANOVA-ED Fig. 7b
sample no.	genotype
1	WT
2	pll18;19;22;26
3	lbd3;4;11
Multiple Comparisons
Dependent Variable: Cross-sectional area (µm2)	area
Tukey HSD
(I) sample		Mean Difference (I-J)	Std. Error	Sig.	95% Confidence Interval
					Lower Bound	Upper Bound
1.00	2.00	265.411	199.442	0.385832	-217.96	748.782
	3.00	1241.34825*	205.788	8.35371e-07	742.598	1740.1
2.00	1.00	-265.411	199.442	0.385832	-748.782	217.96
	3.00	975.93730*	202.838	5.04183e-05	484.336	1467.54
3.00	1.00	-1241.34825*	205.788	8.35371e-07	-1740.1	-742.598
	2.00	-975.93730*	202.838	5.04183e-05	-1467.54	-484.336
*. The mean difference is significant at the 0.05 level.
Multiple Comparisons
Dependent Variable: Cell number in cross section	number
Tukey HSD
(I) sample		Mean Difference (I-J)	Std. Error	Sig.	95% Confidence Interval
					Lower Bound	Upper Bound
1.00	2.00	-1.93382	5.7103	0.938825	-15.7734	11.9057
	3.00	39.59167*	5.89198	8.42027e-08	25.3118	53.8716
2.00	1.00	1.93382	5.7103	0.938825	-11.9057	15.7734
	3.00	41.52549*	5.80753	2.32774e-08	27.4503	55.6007
3.00	1.00	-39.59167*	5.89198	8.42027e-08	-53.8716	-25.3118
	2.00	-41.52549*	5.80753	2.32774e-08	-55.6007	-27.4503
*. The mean difference is significant at the 0.05 level.
Multiple Comparisons
Dependent Variable: Average cross-sectional cell area (µm2)	size
Tukey HSD
(I) sample		Mean Difference (I-J)	Std. Error	Sig.	95% Confidence Interval
					Lower Bound	Upper Bound
1.00	2.00	3.13720*	1.22741	0.0366876	0.162432	6.11196
	3.00	6.94424*	1.26646	5.36807e-06	3.87483	10.0137
2.00	1.00	-3.13720*	1.22741	0.0366876	-6.11196	-0.162432
	3.00	3.80705*	1.24831	0.0104953	0.781633	6.83246
3.00	1.00	-6.94424*	1.26646	5.36807e-06	-10.0137	-3.87483
	2.00	-3.80705*	1.24831	0.0104953	-6.83246	-0.781633
*. The mean difference is significant at the 0.05 level.

## Sheet: ANOVA-ED Fig. 7d
sample no.	genotype
1	WT
2	pll18;19;22;26
3	lbd3;4;11
Multiple Comparisons
Dependent Variable: Root length (cm)	VAR00009
(I) VAR00001			Mean Difference (I-J)	Std. Error	Sig.	95% Confidence Interval
						Lower Bound	Upper Bound
Tamhane	1	2	0.0509194	0.0593336	0.776256	-0.0932527	0.195091
		3	0.15279	0.119802	0.501412	-0.141383	0.446963
	2	1	-0.0509194	0.0593336	0.776256	-0.195091	0.0932527
		3	0.101871	0.124041	0.799134	-0.201751	0.405493
	3	1	-0.15279	0.119802	0.501412	-0.446963	0.141383
		2	-0.101871	0.124041	0.799134	-0.405493	0.201751
