# Supplementary material for: Cambium LBDs promote radial growth by regulating PLL-mediated pectin metabolism
Source: Nat Plants. 2025 Nov 14;11(12):2565–80. doi: 10.1038/s41477-025-02151-1 (PMC12711582; doi:10.1038/s41477-025-02151-1)
Supplement: Supplementary file 12 — Statistical source data. [file 41477_2025_2151_MOESM12_ESM.xlsx]

## Sheet: Source Data ED Fig. 8
Source Data Extended Data Fig. 8: The source data of Extended Data Figure 8.

## Sheet: ED Fig. 8a-Source data
gene	line-induction	Fold change vs. control
PLL18	cPLL18 OE in WT #2 _4d+6dDMSO	1.03174
PLL18	cPLL18 OE in WT #2 _4d+6dDMSO	0.851098
PLL18	cPLL18 OE in WT #2 _4d+6dDMSO	1.14758
PLL18	cPLL18 OE in WT #2 _4d+6dDMSO	0.969588
PLL18	cPLL18 OE in WT #2 _4d+6dEST	39.7423
PLL18	cPLL18 OE in WT #2 _4d+6dEST	32.0312
PLL18	cPLL18 OE in WT #2 _4d+6dEST	38.7813
PLL18	cPLL18 OE in WT #2 _4d+6dEST	33.7752
PLL18	cPLL18 OE in WT #3 _4d+6dDMSO	0.93311
PLL18	cPLL18 OE in WT #3 _4d+6dDMSO	1.2859
PLL18	cPLL18 OE in WT #3 _4d+6dDMSO	0.785216
PLL18	cPLL18 OE in WT #3 _4d+6dDMSO	0.995777
PLL18	cPLL18 OE in WT #3 _4d+6dEST	238.172
PLL18	cPLL18 OE in WT #3 _4d+6dEST	149.345
PLL18	cPLL18 OE in WT #3 _4d+6dEST	226.146
PLL18	cPLL18 OE in WT #3 _4d+6dEST	403.393
PLL18	WT-Dmso	0.0381254
PLL18	WT-Dmso	1.23984
PLL18	WT-Dmso	1.37041
PLL18	WT-Dmso	1.35162
PLL18	WT-est	1.07509
PLL18	WT-est	1.16644
PLL18	WT-est	0.870695
PLL18	WT-est	1.08676
PLL19	gPLL19 OE in WT #1 _4d+6d-DMSO	1.00461
PLL19	gPLL19 OE in WT #1 _4d+6d-DMSO	1.1006
PLL19	gPLL19 OE in WT #1 _4d+6d-DMSO	1.06797
PLL19	gPLL19 OE in WT #1 _4d+6d-DMSO	0.826821
PLL19	gPLL19 OE in WT #1 _4d+6d-EST	20.2342
PLL19	gPLL19 OE in WT #1 _4d+6d-EST	22.7631
PLL19	gPLL19 OE in WT #1 _4d+6d-EST	22.8697
PLL19	gPLL19 OE in WT #1 _4d+6d-EST	16.8732
PLL19	gPLL19 OE in WT #3 _4d+6d-EST	33.0843
PLL19	gPLL19 OE in WT #3 _4d+6d-EST	29.6111
PLL19	gPLL19 OE in WT #3 _4d+6d-EST	22.719
PLL19	gPLL19 OE in WT #3 _4d+6d-EST	17.8301
PLL19	gPLL19 OE in WT #3_4d+6d-DMSO	1.13736
PLL19	gPLL19 OE in WT #3_4d+6d-DMSO	0.887335
PLL19	gPLL19 OE in WT #3_4d+6d-DMSO	1.15389
PLL19	gPLL19 OE in WT #3_4d+6d-DMSO	0.821409
PLL19	WT-Dmso	0.025286
PLL19	WT-Dmso	1.28132
PLL19	WT-Dmso	1.20189
PLL19	WT-Dmso	1.49151
PLL19	WT-est	1.27289
PLL19	WT-est	1.17646
PLL19	WT-est	0.965511
PLL19	WT-est	1.67925
PLL22	cPLL22 OE in WT #2 _4d+6dDMSO	1.23737
PLL22	cPLL22 OE in WT #2 _4d+6dDMSO	0.837723
PLL22	cPLL22 OE in WT #2 _4d+6dDMSO	1.12721
PLL22	cPLL22 OE in WT #2 _4d+6dDMSO	0.797694
PLL22	cPLL22 OE in WT #2 _4d+6dEST	36.8742
PLL22	cPLL22 OE in WT #2 _4d+6dEST	42.0626
PLL22	cPLL22 OE in WT #2 _4d+6dEST	62.8761
PLL22	cPLL22 OE in WT #2 _4d+6dEST	56.5216
PLL22	cPLL22 OE in WT #3 _4d+6dDMSO	0.763623
PLL22	cPLL22 OE in WT #3 _4d+6dDMSO	0.959418
PLL22	cPLL22 OE in WT #3 _4d+6dDMSO	1.08437
PLL22	cPLL22 OE in WT #3 _4d+6dDMSO	1.19259
PLL22	cPLL22 OE in WT #3 _4d+6dEST	7.96374
PLL22	cPLL22 OE in WT #3 _4d+6dEST	5.89813
PLL22	cPLL22 OE in WT #3 _4d+6dEST	7.73626
PLL22	cPLL22 OE in WT #3 _4d+6dEST	6.14704
PLL22	WT-Dmso	0.196146
PLL22	WT-Dmso	1.18672
PLL22	WT-Dmso	0.030741
PLL22	WT-Dmso	2.58639
PLL22	WT-est	1.91953
PLL22	WT-est	1.37064
PLL22	WT-est	0.00413916
PLL22	WT-est	3.51257
PLL26	cPLL26 OE in WT #2 _4d+6dDMSO	0.77708
PLL26	cPLL26 OE in WT #2 _4d+6dDMSO	1.07937
PLL26	cPLL26 OE in WT #2 _4d+6dDMSO	1.04276
PLL26	cPLL26 OE in WT #2 _4d+6dDMSO	1.10078
PLL26	cPLL26 OE in WT #2 _4d+6dEST	23.7131
PLL26	cPLL26 OE in WT #2 _4d+6dEST	39.9428
PLL26	cPLL26 OE in WT #2 _4d+6dEST	29.8237
PLL26	cPLL26 OE in WT #2 _4d+6dEST	35.1652
PLL26	cPLL26 OE in WT #3 _4d+6dDMSO	1.18364
PLL26	cPLL26 OE in WT #3 _4d+6dDMSO	1.35787
PLL26	cPLL26 OE in WT #3 _4d+6dDMSO	1.00821
PLL26	cPLL26 OE in WT #3 _4d+6dDMSO	0.450282
PLL26	cPLL26 OE in WT #3 _4d+6dEST	20.2001
PLL26	cPLL26 OE in WT #3 _4d+6dEST	23.1101
PLL26	cPLL26 OE in WT #3 _4d+6dEST	29.4457
PLL26	cPLL26 OE in WT #3 _4d+6dEST	25.7223
PLL26	WT-Dmso	0.16138
PLL26	WT-Dmso	0.966599
PLL26	WT-Dmso	1.11852
PLL26	WT-Dmso	1.75351
PLL26	WT-est	1.36094
PLL26	WT-est	1.26678
PLL26	WT-est	1.05156
PLL26	WT-est	2.06036

## Sheet: ED Fig. 8b-Source data
line	relative Cross-sectional area
cPLL18 OE in WT #2_DMSO	1.02441
cPLL18 OE in WT #2_DMSO	0.972566
cPLL18 OE in WT #2_DMSO	1.37731
cPLL18 OE in WT #2_DMSO	0.592955
cPLL18 OE in WT #2_DMSO	1.15749
cPLL18 OE in WT #2_DMSO	1.09803
cPLL18 OE in WT #2_DMSO	1.1892
cPLL18 OE in WT #2_DMSO	1.48298
cPLL18 OE in WT #2_DMSO	0.646111
cPLL18 OE in WT #2_DMSO	0.930315
cPLL18 OE in WT #2_DMSO	0.581914
cPLL18 OE in WT #2_DMSO	0.701604
cPLL18 OE in WT #2_DMSO	0.48894
cPLL18 OE in WT #2_DMSO	1.61961
cPLL18 OE in WT #2_DMSO	0.79775
cPLL18 OE in WT #2_DMSO	1.16731
cPLL18 OE in WT #2_DMSO	1.63745
cPLL18 OE in WT #2_DMSO	0.795544
cPLL18 OE in WT #2_DMSO	1.23065
cPLL18 OE in WT #2_DMSO	0.978719
cPLL18 OE in WT #2_DMSO	0.622299
cPLL18 OE in WT #2_DMSO	0.54293
cPLL18 OE in WT #2_DMSO	0.8749
cPLL18 OE in WT #2_DMSO	0.957235
cPLL18 OE in WT #2_DMSO	1.53176
cPLL18 OE in WT #2_EST	0.974353
cPLL18 OE in WT #2_EST	0.611776
cPLL18 OE in WT #2_EST	1.08067
cPLL18 OE in WT #2_EST	0.752496
cPLL18 OE in WT #2_EST	0.944404
cPLL18 OE in WT #2_EST	1.03282
cPLL18 OE in WT #2_EST	0.854502
cPLL18 OE in WT #2_EST	0.587157
cPLL18 OE in WT #2_EST	1.26385
cPLL18 OE in WT #2_EST	1.00371
cPLL18 OE in WT #2_EST	0.971066
cPLL18 OE in WT #2_EST	0.915222
cPLL18 OE in WT #2_EST	1.02426
cPLL18 OE in WT #2_EST	0.65444
cPLL18 OE in WT #2_EST	0.821182
cPLL18 OE in WT #2_EST	0.799192
cPLL18 OE in WT #2_EST	0.870151
cPLL18 OE in WT #2_EST	1.54159
cPLL18 OE in WT #2_EST	0.817575
cPLL18 OE in WT #2_EST	1.31638
cPLL18 OE in WT #2_EST	0.865977
cPLL18 OE in WT #2_EST	0.939713
cPLL18 OE in WT #2_EST	1.00751
cPLL18 OE in WT #2_EST	1.0494
cPLL18 OE in WT #3_DMSO	1.11279
cPLL18 OE in WT #3_DMSO	0.40571
cPLL18 OE in WT #3_DMSO	1.18223
cPLL18 OE in WT #3_DMSO	0.60127
cPLL18 OE in WT #3_DMSO	1.25313
cPLL18 OE in WT #3_DMSO	1.13253
cPLL18 OE in WT #3_DMSO	1.38573
cPLL18 OE in WT #3_DMSO	0.813224
cPLL18 OE in WT #3_DMSO	0.668806
cPLL18 OE in WT #3_DMSO	0.63352
cPLL18 OE in WT #3_DMSO	1.1352
cPLL18 OE in WT #3_DMSO	1.17579
cPLL18 OE in WT #3_DMSO	1.27064
cPLL18 OE in WT #3_DMSO	0.567349
cPLL18 OE in WT #3_DMSO	0.630936
cPLL18 OE in WT #3_DMSO	1.49185
cPLL18 OE in WT #3_DMSO	0.899622
cPLL18 OE in WT #3_DMSO	1.23612
cPLL18 OE in WT #3_DMSO	1.36309
cPLL18 OE in WT #3_DMSO	0.916725
cPLL18 OE in WT #3_DMSO	1.22335
cPLL18 OE in WT #3_DMSO	0.709562
cPLL18 OE in WT #3_DMSO	1.10841
cPLL18 OE in WT #3_DMSO	0.948336
cPLL18 OE in WT #3_DMSO	1.0455
cPLL18 OE in WT #3_DMSO	1.08859
cPLL18 OE in WT #3_EST	1.17357
cPLL18 OE in WT #3_EST	0.581374
cPLL18 OE in WT #3_EST	1.52948
cPLL18 OE in WT #3_EST	1.49788
cPLL18 OE in WT #3_EST	0.8945
cPLL18 OE in WT #3_EST	1.40419
cPLL18 OE in WT #3_EST	1.23355
cPLL18 OE in WT #3_EST	1.14223
cPLL18 OE in WT #3_EST	1.4042
cPLL18 OE in WT #3_EST	1.40708
cPLL18 OE in WT #3_EST	1.03954
cPLL18 OE in WT #3_EST	0.969241
cPLL18 OE in WT #3_EST	1.23079
cPLL18 OE in WT #3_EST	1.18155
cPLL18 OE in WT #3_EST	0.655623
cPLL18 OE in WT #3_EST	0.95918
cPLL18 OE in WT #3_EST	0.950037
cPLL18 OE in WT #3_EST	0.709136
cPLL18 OE in WT #3_EST	1.6205
cPLL18 OE in WT #3_EST	0.700489
cPLL18 OE in WT #3_EST	0.749898
cPLL18 OE in WT #3_EST	0.65208
cPLL18 OE in WT #3_EST	2.02311
cPLL18 OE in WT #3_EST	1.24056
cPLL18 OE in WT #3_EST	1.83236
gPLL19 OE in WT #1_DMSO	1.35945
gPLL19 OE in WT #1_DMSO	0.807388
gPLL19 OE in WT #1_DMSO	0.431353
gPLL19 OE in WT #1_DMSO	0.867936
gPLL19 OE in WT #1_DMSO	0.979131
gPLL19 OE in WT #1_DMSO	0.8341
gPLL19 OE in WT #1_DMSO	1.7303
gPLL19 OE in WT #1_DMSO	0.632266
gPLL19 OE in WT #1_DMSO	0.95687
gPLL19 OE in WT #1_DMSO	0.674696
gPLL19 OE in WT #1_DMSO	1.24642
gPLL19 OE in WT #1_DMSO	1.13159
gPLL19 OE in WT #1_DMSO	0.668891
gPLL19 OE in WT #1_DMSO	1.13764
gPLL19 OE in WT #1_DMSO	1.39897
gPLL19 OE in WT #1_DMSO	0.794431
gPLL19 OE in WT #1_DMSO	1.09765
gPLL19 OE in WT #1_DMSO	0.957948
gPLL19 OE in WT #1_DMSO	1.16902
gPLL19 OE in WT #1_DMSO	0.93044
gPLL19 OE in WT #1_DMSO	1.48286
gPLL19 OE in WT #1_DMSO	1.0007
gPLL19 OE in WT #1_DMSO	0.709946
gPLL19 OE in WT #1_EST	0.59269
gPLL19 OE in WT #1_EST	0.720721
gPLL19 OE in WT #1_EST	0.387497
gPLL19 OE in WT #1_EST	0.728552
gPLL19 OE in WT #1_EST	1.15183
gPLL19 OE in WT #1_EST	0.677279
gPLL19 OE in WT #1_EST	0.590702
gPLL19 OE in WT #1_EST	0.837166
gPLL19 OE in WT #1_EST	0.514993
gPLL19 OE in WT #1_EST	0.890276
gPLL19 OE in WT #1_EST	1.69288
gPLL19 OE in WT #1_EST	0.578779
gPLL19 OE in WT #1_EST	1.17708
gPLL19 OE in WT #1_EST	1.041
gPLL19 OE in WT #1_EST	0.60816
gPLL19 OE in WT #1_EST	0.814435
gPLL19 OE in WT #1_EST	1.04657
gPLL19 OE in WT #1_EST	0.841378
gPLL19 OE in WT #1_EST	0.882726
gPLL19 OE in WT #1_EST	1.00919
gPLL19 OE in WT #1_EST	0.796654
gPLL19 OE in WT #1_EST	0.976967
gPLL19 OE in WT #1_EST	1.05105
gPLL19 OE in WT #1_EST	0.644715
gPLL19 OE in WT #3_DMSO	0.597641
gPLL19 OE in WT #3_DMSO	1.25873
gPLL19 OE in WT #3_DMSO	1.42881
gPLL19 OE in WT #3_DMSO	0.779873
gPLL19 OE in WT #3_DMSO	0.985965
gPLL19 OE in WT #3_DMSO	0.468462
gPLL19 OE in WT #3_DMSO	0.769809
gPLL19 OE in WT #3_DMSO	1.01361
gPLL19 OE in WT #3_DMSO	1.13583
gPLL19 OE in WT #3_DMSO	0.788857
gPLL19 OE in WT #3_DMSO	1.37756
gPLL19 OE in WT #3_DMSO	0.946907
gPLL19 OE in WT #3_DMSO	1.06478
gPLL19 OE in WT #3_DMSO	0.946104
gPLL19 OE in WT #3_DMSO	1.03437
gPLL19 OE in WT #3_DMSO	1.114
gPLL19 OE in WT #3_DMSO	1.06992
gPLL19 OE in WT #3_DMSO	0.885621
gPLL19 OE in WT #3_DMSO	0.740433
gPLL19 OE in WT #3_DMSO	1.37903
gPLL19 OE in WT #3_DMSO	0.981981
gPLL19 OE in WT #3_DMSO	0.822961
gPLL19 OE in WT #3_DMSO	0.728297
gPLL19 OE in WT #3_EST	0.487392
gPLL19 OE in WT #3_EST	0.657458
gPLL19 OE in WT #3_EST	0.843598
gPLL19 OE in WT #3_EST	1.03406
gPLL19 OE in WT #3_EST	0.930238
gPLL19 OE in WT #3_EST	0.783875
gPLL19 OE in WT #3_EST	0.66079
gPLL19 OE in WT #3_EST	0.930399
gPLL19 OE in WT #3_EST	0.983796
gPLL19 OE in WT #3_EST	0.409057
gPLL19 OE in WT #3_EST	0.600886
gPLL19 OE in WT #3_EST	0.705123
gPLL19 OE in WT #3_EST	0.7527
gPLL19 OE in WT #3_EST	1.23796
gPLL19 OE in WT #3_EST	0.825331
gPLL19 OE in WT #3_EST	0.745531
gPLL19 OE in WT #3_EST	1.34456
gPLL19 OE in WT #3_EST	0.819959
gPLL19 OE in WT #3_EST	1.18304
gPLL19 OE in WT #3_EST	0.830132
cPLL22 OE in WT #2_DMSO	0.517588
cPLL22 OE in WT #2_DMSO	0.928392
cPLL22 OE in WT #2_DMSO	1.26779
cPLL22 OE in WT #2_DMSO	0.915498
cPLL22 OE in WT #2_DMSO	1.03396
cPLL22 OE in WT #2_DMSO	1.4457
cPLL22 OE in WT #2_DMSO	0.903767
cPLL22 OE in WT #2_DMSO	0.975443
cPLL22 OE in WT #2_DMSO	0.7386
cPLL22 OE in WT #2_DMSO	1.86155
cPLL22 OE in WT #2_DMSO	0.62808
cPLL22 OE in WT #2_DMSO	0.986634
cPLL22 OE in WT #2_DMSO	1.21438
cPLL22 OE in WT #2_DMSO	1.09198
cPLL22 OE in WT #2_DMSO	1.02199
cPLL22 OE in WT #2_DMSO	0.938154
cPLL22 OE in WT #2_DMSO	0.926238
cPLL22 OE in WT #2_DMSO	1.06321
cPLL22 OE in WT #2_DMSO	0.452618
cPLL22 OE in WT #2_DMSO	1.33416
cPLL22 OE in WT #2_DMSO	0.742738
cPLL22 OE in WT #2_DMSO	1.17681
cPLL22 OE in WT #2_DMSO	0.892405
cPLL22 OE in WT #2_DMSO	1.18235
cPLL22 OE in WT #2_DMSO	0.759958
cPLL22 OE in WT #2_EST	0.994132
cPLL22 OE in WT #2_EST	0.942127
cPLL22 OE in WT #2_EST	0.756211
cPLL22 OE in WT #2_EST	1.23669
cPLL22 OE in WT #2_EST	1.08802
cPLL22 OE in WT #2_EST	0.664286
cPLL22 OE in WT #2_EST	1.12132
cPLL22 OE in WT #2_EST	0.625238
cPLL22 OE in WT #2_EST	1.26256
cPLL22 OE in WT #2_EST	0.838068
cPLL22 OE in WT #2_EST	1.06526
cPLL22 OE in WT #2_EST	1.0318
cPLL22 OE in WT #2_EST	0.752874
cPLL22 OE in WT #2_EST	1.11148
cPLL22 OE in WT #2_EST	1.15265
cPLL22 OE in WT #2_EST	1.02569
cPLL22 OE in WT #2_EST	1.24809
cPLL22 OE in WT #2_EST	1.18311
cPLL22 OE in WT #2_EST	1.25702
cPLL22 OE in WT #2_EST	1.13961
cPLL22 OE in WT #2_EST	0.476802
cPLL22 OE in WT #2_EST	0.598456
cPLL22 OE in WT #2_EST	0.862441
cPLL22 OE in WT #2_EST	1.09469
cPLL22 OE in WT #2_EST	0.530203
cPLL22 OE in WT #2_EST	0.857198
cPLL22 OE in WT #3_DMSO	0.814876
cPLL22 OE in WT #3_DMSO	0.831096
cPLL22 OE in WT #3_DMSO	0.427956
cPLL22 OE in WT #3_DMSO	1.71761
cPLL22 OE in WT #3_DMSO	0.949956
cPLL22 OE in WT #3_DMSO	1.2317
cPLL22 OE in WT #3_DMSO	1.40539
cPLL22 OE in WT #3_DMSO	0.83124
cPLL22 OE in WT #3_DMSO	0.613493
cPLL22 OE in WT #3_DMSO	1.18186
cPLL22 OE in WT #3_DMSO	0.660672
cPLL22 OE in WT #3_DMSO	1.11844
cPLL22 OE in WT #3_DMSO	0.826387
cPLL22 OE in WT #3_DMSO	0.928262
cPLL22 OE in WT #3_DMSO	0.974983
cPLL22 OE in WT #3_DMSO	1.18037
cPLL22 OE in WT #3_DMSO	1.12189
cPLL22 OE in WT #3_DMSO	1.13859
cPLL22 OE in WT #3_DMSO	1.04173
cPLL22 OE in WT #3_DMSO	0.895042
cPLL22 OE in WT #3_DMSO	0.908326
cPLL22 OE in WT #3_DMSO	0.777292
cPLL22 OE in WT #3_DMSO	1.51304
cPLL22 OE in WT #3_DMSO	0.87062
cPLL22 OE in WT #3_DMSO	1.03918
cPLL22 OE in WT #3_EST	1.19733
cPLL22 OE in WT #3_EST	1.41513
cPLL22 OE in WT #3_EST	0.934296
cPLL22 OE in WT #3_EST	1.16196
cPLL22 OE in WT #3_EST	0.573237
cPLL22 OE in WT #3_EST	1.16314
cPLL22 OE in WT #3_EST	0.685506
cPLL22 OE in WT #3_EST	1.00129
cPLL22 OE in WT #3_EST	0.963542
cPLL22 OE in WT #3_EST	0.598006
cPLL22 OE in WT #3_EST	1.20334
cPLL22 OE in WT #3_EST	0.915877
cPLL22 OE in WT #3_EST	0.921617
cPLL22 OE in WT #3_EST	0.628078
cPLL22 OE in WT #3_EST	0.534592
cPLL22 OE in WT #3_EST	0.464508
cPLL22 OE in WT #3_EST	0.95416
cPLL22 OE in WT #3_EST	0.396834
cPLL22 OE in WT #3_EST	0.898645
cPLL22 OE in WT #3_EST	1.20611
cPLL22 OE in WT #3_EST	0.96414
cPLL22 OE in WT #3_EST	0.930487
cPLL26OE in WT #2_DMSO	0.52939
cPLL26OE in WT #2_DMSO	0.957723
cPLL26OE in WT #2_DMSO	0.588725
cPLL26OE in WT #2_DMSO	1.33475
cPLL26OE in WT #2_DMSO	1.19698
cPLL26OE in WT #2_DMSO	1.13222
cPLL26OE in WT #2_DMSO	1.24364
cPLL26OE in WT #2_DMSO	1.29225
cPLL26OE in WT #2_DMSO	1.04053
cPLL26OE in WT #2_DMSO	1.37979
cPLL26OE in WT #2_DMSO	1.27832
cPLL26OE in WT #2_DMSO	1.19655
cPLL26OE in WT #2_DMSO	0.711136
cPLL26OE in WT #2_DMSO	0.614849
cPLL26OE in WT #2_DMSO	0.713643
cPLL26OE in WT #2_DMSO	1.24721
cPLL26OE in WT #2_DMSO	0.962862
cPLL26OE in WT #2_DMSO	0.804704
cPLL26OE in WT #2_DMSO	1.03328
cPLL26OE in WT #2_DMSO	1.07743
cPLL26OE in WT #2_DMSO	1.07142
cPLL26OE in WT #2_DMSO	0.706356
cPLL26OE in WT #2_DMSO	0.539227
cPLL26OE in WT #2_DMSO	1.34699
cPLL26OE in WT #2_EST	1.07278
cPLL26OE in WT #2_EST	1.16046
cPLL26OE in WT #2_EST	0.919513
cPLL26OE in WT #2_EST	1.35472
cPLL26OE in WT #2_EST	1.492
cPLL26OE in WT #2_EST	1.59705
cPLL26OE in WT #2_EST	1.09082
cPLL26OE in WT #2_EST	0.878658
cPLL26OE in WT #2_EST	0.980429
cPLL26OE in WT #2_EST	1.25749
cPLL26OE in WT #2_EST	0.928173
cPLL26OE in WT #2_EST	1.10684
cPLL26OE in WT #2_EST	0.663065
cPLL26OE in WT #2_EST	1.13379
cPLL26OE in WT #2_EST	1.44988
cPLL26OE in WT #2_EST	1.01379
cPLL26OE in WT #2_EST	1.64451
cPLL26OE in WT #2_EST	0.664729
cPLL26OE in WT #2_EST	1.34979
cPLL26OE in WT #2_EST	1.08642
cPLL26OE in WT #2_EST	0.819342
cPLL26OE in WT #2_EST	1.01236
cPLL26OE in WT #2_EST	1.27029
cPLL26OE in WT #3_DMSO	1.58557
cPLL26OE in WT #3_DMSO	0.712525
cPLL26OE in WT #3_DMSO	1.10242
cPLL26OE in WT #3_DMSO	1.64471
cPLL26OE in WT #3_DMSO	1.61438
cPLL26OE in WT #3_DMSO	0.872022
cPLL26OE in WT #3_DMSO	1.16818
cPLL26OE in WT #3_DMSO	1.16126
cPLL26OE in WT #3_DMSO	0.810093
cPLL26OE in WT #3_DMSO	0.483781
cPLL26OE in WT #3_DMSO	0.908052
cPLL26OE in WT #3_DMSO	0.996771
cPLL26OE in WT #3_DMSO	0.588978
cPLL26OE in WT #3_DMSO	1.23479
cPLL26OE in WT #3_DMSO	0.860082
cPLL26OE in WT #3_DMSO	0.613064
cPLL26OE in WT #3_DMSO	1.21937
cPLL26OE in WT #3_DMSO	0.804543
cPLL26OE in WT #3_DMSO	0.742467
cPLL26OE in WT #3_DMSO	1.34309
cPLL26OE in WT #3_DMSO	0.973004
cPLL26OE in WT #3_DMSO	0.510374
cPLL26OE in WT #3_DMSO	0.907658
cPLL26OE in WT #3_DMSO	1.13924
cPLL26OE in WT #3_DMSO	1.00359
cPLL26OE in WT #3_EST	1.28742
cPLL26OE in WT #3_EST	0.557877
cPLL26OE in WT #3_EST	0.768352
cPLL26OE in WT #3_EST	1.26863
cPLL26OE in WT #3_EST	0.671533
cPLL26OE in WT #3_EST	0.913879
cPLL26OE in WT #3_EST	0.689162
cPLL26OE in WT #3_EST	0.506292
cPLL26OE in WT #3_EST	0.7041
cPLL26OE in WT #3_EST	1.11511
cPLL26OE in WT #3_EST	0.988746
cPLL26OE in WT #3_EST	0.719795
cPLL26OE in WT #3_EST	0.796008
cPLL26OE in WT #3_EST	1.84268
cPLL26OE in WT #3_EST	0.768352
cPLL26OE in WT #3_EST	0.630715
cPLL26OE in WT #3_EST	0.403379
cPLL26OE in WT #3_EST	0.824414
cPLL26OE in WT #3_EST	1.08738
cPLL26OE in WT #3_EST	1.08729
cPLL26OE in WT #3_EST	1.13324
cPLL26OE in WT #3_EST	1.67623
cPLL26OE in WT #3_EST	1.84783
cPLL26OE in WT #3_EST	1.32572
cPLL26OE in WT #3_EST	1.19144
